# Supplementary material for: A multi-ancestry genetic reference for the Quebec population
Source: medRxiv. 2025 May 16:2025.05.14.25327536. Preprint. [Version 1] doi: 10.1101/2025.05.14.25327536 (PMC12132166; doi:10.1101/2025.05.14.25327536)
Supplement: Supplement 2 [file media-2.xlsx]

## Sheet: STable2_WGSvariants
Supplementary Table 2. Description and annotation of the variants discovered by whole-genome DNA sequencing in CARTaGENE (N=2,173). Novel variants are those not found in dbSNP version 154. Variant classes and consequences as defined by VEP.
	All chromosomes	1	2	3	4	5	6	7	8	9	10	11	12	13	14	15	16	17	18	19	20	21	22	X	Y
variants	80407530	6557605	6584472	5363344	5312050	4916016	4656899	4558312	4168737	3476516	3794666	3710381	3648765	2889090	2469583	2253652	2560938	2251014	2113872	1832815	1838823	1136262	1192104	3078979	42635
singletons	31002837	2535997	2566649	2089140	2052045	1911470	1773567	1752723	1623601	1334955	1429759	1438416	1415656	1120105	945706	847224	994167	854359	807950	681938	688845	419092	437446	1268899	13128
singletons %	38.6	38.7	39	39	38.6	38.9	38.1	38.5	38.9	38.4	37.7	38.8	38.8	38.8	38.3	37.6	38.8	38	38.2	37.2	37.5	36.9	36.7	41.2	30.8
novel	13486970	1293000	1090673	893762	895182	824454	747933	768167	653114	560467	604330	628238	608863	590486	393882	341422	394257	331360	341093	262982	300211	181050	181502	576515	24027
novel %	16.8	19.7	16.6	16.7	16.9	16.8	16.1	16.9	15.7	16.1	15.9	16.9	16.7	20.4	15.9	15.1	15.4	14.7	16.1	14.3	16.3	15.9	15.2	18.7	56.4
known	66920560	5264605	5493799	4469582	4416868	4091562	3908966	3790145	3515623	2916049	3190336	3082143	3039902	2298604	2075701	1912230	2166681	1919654	1772779	1569833	1538612	955212	1010602	2502464	18608
known %	83.2	80.3	83.4	83.3	83.1	83.2	83.9	83.1	84.3	83.9	84.1	83.1	83.3	79.6	84.1	84.9	84.6	85.3	83.9	85.7	83.7	84.1	84.8	81.3	43.6
Variant classes
substitution	852021	91993	64431	46910	52306	44254	42624	51926	37501	32865	47379	34725	36745	34207	22864	21462	30729	28403	20827	24518	23454	15998	16243	26648	3009
insertion	3368523	262648	269649	220235	223042	200267	200251	194141	163761	140119	161072	155112	156946	115962	104718	96515	102651	104263	87843	88144	78414	51173	51697	136464	3436
deletion	5032871	398242	412841	331114	331704	304761	296985	294015	248261	207722	240519	224198	234869	175513	155843	141166	154204	155095	132270	128073	114815	73918	76321	197679	2743
indel	6391728	514069	511952	416460	383220	370532	373012	367876	307177	268638	310252	272903	308682	202210	203374	195224	214028	228263	159738	198200	150360	87713	102711	243135	1999
SNV	64762387	5290653	5325599	4348625	4321778	3996202	3744027	3650354	3412037	2827172	3035444	3023443	2911523	2361198	1982784	1799285	2059326	1734990	1713194	1393880	1471780	907460	945132	2475053	31448
Variant consequences (most severe)
3_prime_UTR_variant	995251	98231	70227	57551	42686	49848	52585	48601	37498	40222	41710	50682	55425	22328	36065	38700	42661	50566	22107	57901	23608	10045	20821	25183	0
5_prime_UTR_variant	251319	22945	17018	14693	10658	11067	12839	12272	9821	9339	8793	16461	14226	4396	8907	7542	12892	14529	4472	17384	6116	2759	5524	6666	0
coding_sequence_variant	217	20	10	3	14	2	4	5	8	10	14	9	16	2	13	3	23	17	3	36	1	1	1	2	0
downstream_gene_variant	2992972	265282	214118	151008	174368	159660	169098	167580	142741	132309	138330	164879	138483	86850	102839	81230	92496	104861	71602	116426	87950	48484	61995	117041	3342
frameshift_variant	14383	1431	976	785	553	548	725	658	471	640	522	913	757	236	518	417	710	841	240	1377	303	146	307	309	0
incomplete_terminal_codon_variant	34	0	4	1	0	0	0	5	0	0	0	2	1	1	10	1	1	1	0	4	0	0	3	0	0
inframe_deletion	8723	796	530	388	331	309	489	381	259	324	252	510	490	191	258	399	546	513	120	720	248	99	187	383	0
inframe_insertion	5480	465	332	226	226	211	265	254	209	356	152	300	279	110	166	166	321	346	91	430	131	46	125	273	0
intergenic_variant	26718511	2174039	2138057	1642553	2031277	1769744	1629552	1462712	1276047	1218093	1331752	1127981	1097204	1377277	697965	454700	685828	470706	835344	303028	694027	413669	327326	1531957	27673
intron_variant	43198107	3434000	3700677	3184040	2748458	2622738	2464726	2532429	2431684	1813347	2019712	1998725	2049276	1241614	1398893	1460048	1469382	1319321	1049538	1007442	865791	564608	609763	1208212	3683
mature_miRNA_variant	1221	96	98	63	40	56	36	43	49	88	39	63	45	24	70	44	56	71	27	85	44	9	25	50	0
missense_variant	390838	40184	27487	20994	14621	16502	19186	19327	13872	16487	14637	24998	19017	6355	13158	13343	19709	22527	5925	31094	9397	4068	9186	8764	0
non_coding_transcript_exon_variant	1715018	140505	129784	95740	81508	88745	90267	89691	79739	67060	67621	88214	85837	45578	56836	74283	80302	81003	40042	71508	38337	28276	51217	42422	503
non_coding_transcript_variant	2	0	0	0	0	0	0	0	0	0	0	0	0	0	0	0	1	0	0	0	0	0	0	1	0
protein_altering_variant	383	32	15	14	8	11	42	6	12	30	3	24	20	5	12	14	13	22	6	46	9	5	3	31	0
splice_acceptor_variant	7289	714	498	414	326	324	346	397	329	278	322	392	363	179	235	266	356	398	135	411	159	105	166	176	0
splice_donor_5th_base_variant	6232	560	469	342	292	323	266	318	262	264	265	323	333	144	210	258	283	334	118	369	143	86	148	121	1
splice_donor_region_variant	15267	1367	1108	847	676	687	748	787	610	587	664	869	749	297	509	655	728	942	266	927	371	205	375	291	2
splice_donor_variant	9536	831	783	494	422	441	454	481	410	388	339	506	590	212	292	388	459	521	210	550	203	153	207	201	1
splice_polypyrimidine_tract_variant	112189	10551	8477	6297	4815	5031	5413	5780	4660	4647	4643	5979	5870	2515	3792	4383	5292	5877	2037	7048	2756	1431	2474	2407	14
splice_region_variant	35424	3245	2631	2009	1578	1652	1713	1812	1489	1470	1457	1822	1835	830	1157	1446	1787	1837	674	2090	818	516	842	713	1
start_lost	1482	157	90	72	49	55	85	75	44	61	47	90	98	23	65	43	63	79	22	139	37	19	36	33	0
start_retained_variant	1	0	0	0	0	0	0	0	0	0	0	0	0	1	0	0	0	0	0	0	0	0	0	0	0
stop_gained	9728	1058	683	521	408	386	505	475	315	412	351	661	526	165	316	297	475	580	119	848	177	95	210	145	0
stop_lost	1006	91	59	41	45	50	49	45	33	46	40	64	68	15	37	28	72	64	11	79	17	12	16	24	0
stop_retained_variant	412	37	30	21	20	14	15	17	9	25	18	23	37	4	17	15	24	25	6	34	6	4	5	6	0
synonymous_variant	232045	22866	15705	12081	8344	10026	11021	11501	8242	10013	8892	14146	11321	3927	7919	7655	11837	13560	3616	19090	6148	2637	5867	5631	0
transcript_ablation	12	0	5	0	0	0	0	0	0	0	0	0	1	0	0	0	0	0	0	1	2	0	0	3	0
upstream_gene_variant	3684448	338102	254601	172146	190327	177586	196470	202660	159924	160020	154091	211745	165898	95811	139324	107328	134621	161473	77141	193748	102024	58784	95275	127934	7415

## Sheet: STable3_HighImpactVar
Supplementary Table 3. High-impact (functional or pathogenic) variants identified in 2,173 CARTaGENE participants by whole-genome sequencing. For each variant, we provide the ENSEMBL's VEP most severe consequence. For CaG participants of French-Canadian (FC), Haitian (HA) and Moroccan (MO) genetic ancestry, we used gnomAD Non-Finnish European (NFE), African (AFR) and Middle East (MID) populations…
											CaG_FrenchCanadian (FC)						CaG_Haitian (HA)						CaG_Moroccan (MO)
Variant ID	Existing variation	Genomic coordinates (GRCh38)	Gene ID	Gene feature	Gene symbol	Consequence	VEP impact	Pathogenicity (ClinVar)	Allele1	Allele2	Allele1 count	Allele2 count	Missing count	Allele1 freq (FC)	Allele1 freq (gnomADg_NFE)	Ratio FC/gnomADg_NFE	Allele1 count	Allele2 count	Missing count	Allele1 freq (HA)	Allele1 freq (gnomADg_AFR)	Ratio HA/gnomADg_AFR	Allele1 count	Allele2 count	Missing count	Allele1 freq (MO)	Allele1 freq (gnomADg_MID)	Ratio MO/gnomADg_MID
chr1_188267_C_G	rs1452949263	chr1:188267	ENSG00000279457	ENST00000623083	WASH9P	splice_acceptor_variant,non_coding_transcript_variant	HIGH	.	G	C	0	3508	2	0	0	0	1	321	2	0.00310559	0.001486	2.0899	0	262	0	0	0	0
chr1_289371_C_T	rs1202795019	chr1:289371	ENSG00000228463	ENST00000424587	.	splice_acceptor_variant,non_coding_transcript_variant	HIGH	.	T	C	0	3378	67	0	6e-05	0	2	320	2	0.00621118	0.003252	1.90996	0	252	5	0	0	0
chr1_735421_A_G	rs1334207989	chr1:735421	ENSG00000291215	ENST00000506640	.	splice_donor_variant,non_coding_transcript_variant	HIGH	.	G	A	0	3506	3	0	1.84e-05	0	2	320	2	0.00621118	0.006241	0.995222	0	260	1	0	0	0
chr1_761777_G_A	rs1211417624	chr1:761777	ENSG00000229905	ENST00000422528	.	splice_acceptor_variant,non_coding_transcript_variant	HIGH	.	A	G	0	3500	6	0	0	0	1	323	1	0.00308642	0.000169	18.2628	0	260	1	0	0	0
chr1_911474_G_A	rs111957712	chr1:911474	ENSG00000230699	ENST00000448179	.	splice_donor_variant,non_coding_transcript_variant	HIGH	.	A	G	3	3509	0	0.000854214	0.0002939	2.90648	19	307	0	0.0582822	0.06152	0.94737	4	258	0	0.0152672	0	999
chr1_926009_C_CGGTGGTGA	-	chr1:926009-926010	ENSG00000187634	ENST00000616016	SAMD11	frameshift_variant	HIGH	.	CGGTGGTGA	C	0	3512	0	0	.	0	0	326	0	0	.	0	1	261	0	0.00381679	.	999
chr1_951195_T_TG	rs778187422	chr1:951195-951196	ENSG00000188976	ENST00000327044	NOC2L	frameshift_variant	HIGH	.	TG	T	2	3510	0	0.000569476	0.0001765	3.22649	0	326	0	0	0	0	0	262	0	0	0	0
chr1_957239_G_A	rs1323902833	chr1:957239	ENSG00000188976	ENST00000327044	NOC2L	stop_gained	HIGH	.	A	G	1	3511	0	0.000284738	.	999	0	326	0	0	.	0	0	262	0	0	.	0
chr1_959239_A_G	rs1424179005,COSV58531929	chr1:959239	ENSG00000188976	ENST00000327044	NOC2L	start_lost	HIGH	.	G	A	0	3512	0	0	2.94e-05	0	1	325	0	0.00306749	0	999	0	262	0	0	0	0
chr1_961288_TGCAGCCCCGAGGCAGAGCGCACGCGGCCCCGGCAGGCTCGGCCC_T	-	chr1:961289-961332	ENSG00000187961	ENST00000338591	KLHL17	splice_acceptor_variant,splice_polypyrimidine_tract_variant,coding_sequence_variant,intron_variant	HIGH	.	T	TGCAGCCCCGAGGCAGAGCGCACGCGGCCCCGGCAGGCTCGGCCC	1	3511	0	0.000284738	.	999	0	326	0	0	.	0	0	262	0	0	.	0
chr1_964152_TGG_T	-	chr1:964153-964154	ENSG00000187961	ENST00000338591	KLHL17	frameshift_variant	HIGH	.	T	TGG	1	3511	0	0.000284738	.	999	0	326	0	0	.	0	0	262	0	0	.	0
chr1_964155_C_CCA	-	chr1:964155-964156	ENSG00000187961	ENST00000338591	KLHL17	frameshift_variant	HIGH	.	CCA	C	1	3511	0	0.000284738	.	999	0	326	0	0	.	0	0	262	0	0	.	0
chr1_964478_T_TA	rs758412595	chr1:964478-964479	ENSG00000187961	ENST00000338591	KLHL17	stop_gained,frameshift_variant	HIGH	.	TA	T	1	3511	0	0.000284738	.	999	0	326	0	0	.	0	0	262	0	0	.	0
chr1_971134_A_ACGGCGTCAGGGCACGAACC	rs1348136384	chr1:971134-971135	ENSG00000187583	ENST00000379410	PLEKHN1	frameshift_variant	HIGH	.	ACGGCGTCAGGGCACGAACC	A	3	3509	0	0.000854214	.	999	0	326	0	0	.	0	0	262	0	0	.	0
chr1_973282_G_T	rs764672947,COSV100379206	chr1:973282	ENSG00000187583	ENST00000379410	PLEKHN1	stop_gained	HIGH	.	T	G	2	3510	0	0.000569476	1.47e-05	38.7399	0	326	0	0	0	0	0	262	0	0	0	0
chr1_980986_C_T	-	chr1:980986	ENSG00000187642	ENST00000433179	PERM1	stop_gained	HIGH	.	T	C	0	3512	0	0	.	0	1	325	0	0.00306749	.	999	0	262	0	0	.	0
chr1_999434_T_C	rs1290462569	chr1:999434	ENSG00000188290	ENST00000304952	HES4	splice_acceptor_variant	HIGH	.	C	T	1	3511	0	0.000284738	.	999	0	326	0	0	.	0	0	262	0	0	.	0
chr1_1041678_CGCTCCGGCCAGTGCCAGGGTCGAGGTGAGCGGCTCCCCCGGGGGAGG_C	rs765679438	chr1:1041679-1041725	ENSG00000188157	ENST00000379370	AGRN	splice_donor_variant,splice_donor_5th_base_variant,coding_sequence_variant,intron_variant	HIGH	likely_pathogenic	C	CGCTCCGGCCAGTGCCAGGGTCGAGGTGAGCGGCTCCCCCGGGGGAGG	12	3500	0	0.00341686	0.0001179	28.981	1	325	0	0.00306749	0	999	0	262	0	0	0	0
chr1_1041682_CCGGCCAGTGCCAGGGTCGAGGTGAGCGGCTCCCCCGGGGGAGGGCTCCGGCCAGTGCCAGGGTCGAGGTGGGCGGCTCCCCCGGGGGAGGGCTCCGGCCAGTGCCAGGGTCGAGGTGGGCGGCTCCCCCGGGGGAGGGCTG_C	-	chr1:1041683-1041823	ENSG00000188157	ENST00000379370	AGRN	splice_donor_variant,splice_donor_5th_base_variant,coding_sequence_variant,intron_variant	HIGH	.	C	CCGGCCAGTGCCAGGGTCGAGGTGAGCGGCTCCCCCGGGGGAGGGCTCCGGCCAGTGCCAGGGTCGAGGTGGGCGGCTCCCCCGGGGGAGGGCTCCGGCCAGTGCCAGGGTCGAGGTGGGCGGCTCCCCCGGGGGAGGGCTG	1	3511	0	0.000284738	.	999	0	326	0	0	.	0	0	262	0	0	.	0
chr1_1049050_TGCAGCTCAGGTGGGCGGGGAGGGGACGGGGCCGGGGCAGCTCAGGTGGGCGGGGAGGGGACGGGCGGGGGAGGGGGGGCCGGGGCAGCTCAGGTGGGTGGGGTGGGGACGGGGGCGGG_T_m	-	chr1:1049051-1049168	ENSG00000188157	ENST00000379370	AGRN	splice_donor_variant,splice_donor_5th_base_variant,coding_sequence_variant,intron_variant	HIGH	.	T	TGCAGCTCAGGTGGGCGGGGAGGGGACGGGGCCGGGGCAGCTCAGGTGGGCGGGGAGGGGACGGGCGGGGGAGGGGGGGCCGGGGCAGCTCAGGTGGGTGGGGTGGGGACGGGGGCGGG	1	3511	0	0.000284738	.	999	0	326	0	0	.	0	0	262	0	0	.	0
chr1_1084480_C_G	-	chr1:1084480	ENSG00000131591	ENST00000421241	C1orf159	splice_donor_variant	HIGH	.	G	C	1	3511	0	0.000284738	.	999	0	326	0	0	.	0	0	262	0	0	.	0
chr1_1179270_C_T	rs538573333	chr1:1179270	ENSG00000162571	ENST00000379289	TTLL10	stop_gained	HIGH	.	T	C	0	3512	0	0	0	0	2	324	0	0.00613497	0.002387	2.57016	0	262	0	0	0	0
chr1_1180170_AC_A	rs745864275	chr1:1180171	ENSG00000162571	ENST00000379289	TTLL10	frameshift_variant	HIGH	.	A	AC	0	3512	0	0	4.42e-05	0	1	325	0	0.00306749	0.003466	0.885022	0	262	0	0	0	0
chr1_1180842_C_CG	rs757394688	chr1:1180842-1180843	ENSG00000162571	ENST00000379289	TTLL10	frameshift_variant	HIGH	.	CG	C	17	3495	0	0.00484055	0.004196	1.15361	0	326	0	0	0.001751	0	1	261	0	0.00381679	0	999
chr1_1197608_TC_T	rs1249091464	chr1:1197609	ENSG00000162571	ENST00000379289	TTLL10	frameshift_variant	HIGH	.	T	TC	1	3511	0	0.000284738	4.43e-05	6.42749	0	326	0	0	0	0	0	262	0	0	0	0
chr1_1203888_G_A	rs142584447,COSV60774983	chr1:1203888	ENSG00000186891	ENST00000379268	TNFRSF18	stop_gained	HIGH	.	A	G	0	3512	0	0	0.0001029	0	2	324	0	0.00613497	0.002075	2.95661	0	262	0	0	0	0
chr1_1205471_C_T	rs201786281	chr1:1205471	ENSG00000186891	ENST00000379268	TNFRSF18	stop_gained	HIGH	.	T	C	1	3511	0	0.000284738	0.000103	2.76445	0	326	0	0	0	0	0	262	0	0	0	0
chr1_1243468_G_A	rs115005664,CM177005	chr1:1243468	ENSG00000184163	ENST00000330388	C1QTNF12	stop_gained	HIGH	.	A	G	0	3512	0	0	1.47e-05	0	3	323	0	0.00920245	0.01296	0.710066	0	262	0	0	0	0
chr1_1244239_C_A	rs201741650	chr1:1244239	ENSG00000184163	ENST00000330388	C1QTNF12	stop_gained	HIGH	.	A	C	3	3509	0	0.000854214	0.0001323	6.45664	0	326	0	0	0	0	0	262	0	0	0	0
chr1_1244481_CCTGAGGCCTGGGATGGCTGAAGGGACGGGACGGGGCTAGCGCA_C	rs760527872	chr1:1244482-1244524	ENSG00000184163	ENST00000330388	C1QTNF12	splice_acceptor_variant,splice_polypyrimidine_tract_variant,coding_sequence_variant,intron_variant	HIGH	.	C	CCTGAGGCCTGGGATGGCTGAAGGGACGGGACGGGGCTAGCGCA	0	3512	0	0	0	0	1	325	0	0.00306749	0.000145	21.1551	0	262	0	0	0	0
chr1_1244499_T_C	rs773801104	chr1:1244499	ENSG00000184163	ENST00000330388	C1QTNF12	splice_acceptor_variant	HIGH	.	C	T	1	3511	0	0.000284738	4.42e-05	6.44204	0	326	0	0	0	0	0	262	0	0	0	0
chr1_1246564_T_TG	rs571313759	chr1:1246564-1246565	ENSG00000184163	ENST00000330388	C1QTNF12	frameshift_variant	HIGH	.	TG	T	0	3512	0	0	0.0004855	0	5	321	0	0.0153374	0.0186	0.824593	8	254	0	0.0305344	0.00641	4.76355
chr1_1281612_T_C	rs1321655918	chr1:1281612	ENSG00000162572	ENST00000379116	SCNN1D	splice_donor_variant	HIGH	.	C	T	0	3512	0	0	.	0	0	326	0	0	.	0	1	261	0	0.00381679	.	999
chr1_1284002_C_T_m	rs114582555,COSV57642802	chr1:1284002	ENSG00000162572	ENST00000379116	SCNN1D	stop_gained	HIGH	.	T	C	0	3512	0	0	9.32e-05	0	3	323	0	0.00920245	0.008244	1.11626	0	262	0	0	0.003356	0
chr1_1286108_CAA_C	rs555847974	chr1:1286109-1286110	ENSG00000162572	ENST00000379116	SCNN1D	frameshift_variant	HIGH	.	C	CAA	1	3511	0	0.000284738	0.0003822	0.744997	0	326	0	0	7.24e-05	0	0	262	0	0	0	0
chr1_1287139_C_T	rs148588796	chr1:1287139	ENSG00000162572	ENST00000379116	SCNN1D	stop_gained	HIGH	.	T	C	0	3512	0	0	5.89e-05	0	2	324	0	0.00613497	0.003333	1.84067	0	262	0	0	0	0
chr1_1296111_T_C	rs1203573004	chr1:1296111	ENSG00000131584	ENST00000354700	ACAP3	splice_acceptor_variant	HIGH	.	C	T	1	3511	0	0.000284738	.	999	0	326	0	0	.	0	0	262	0	0	.	0
chr1_1309600_CAG_C	rs574532588	chr1:1309601-1309602	ENSG00000169972	ENST00000379031	PUSL1	frameshift_variant,splice_region_variant	HIGH	.	C	CAG	0	3512	0	0	0	0	1	325	0	0.00306749	0.00328	0.935209	0	262	0	0	0	0
chr1_1309768_GGTGCCGAGCCCCGT_G	-	chr1:1309769-1309782	ENSG00000169972	ENST00000379031	PUSL1	frameshift_variant	HIGH	.	G	GGTGCCGAGCCCCGT	0	3512	0	0	.	0	0	326	0	0	.	0	0	262	0	0	.	0
chr1_1310633_G_A	rs143765035	chr1:1310633	ENSG00000169972	ENST00000379031	PUSL1	splice_acceptor_variant	HIGH	.	A	G	0	3512	0	0	0	0	1	325	0	0.00306749	0.0002653	11.5623	0	262	0	0	0	0
chr1_1310682_T_G	rs563462883	chr1:1310682	ENSG00000169972	ENST00000379031	PUSL1	stop_gained	HIGH	uncertain_significance	G	T	1	3511	0	0.000284738	0	999	0	326	0	0	0	0	0	262	0	0	0	0
chr1_1310689_G_A	rs199905701	chr1:1310689	ENSG00000169972	ENST00000379031	PUSL1	splice_donor_variant	HIGH	.	A	G	0	3512	0	0	0.0002792	0	0	326	0	0	4.84e-05	0	1	261	0	0.00381679	0	999
chr1_1313752_C_CA	rs556125116	chr1:1313752-1313753	ENSG00000127054	ENST00000435064	INTS11	frameshift_variant	HIGH	.	CA	C	1	3511	0	0.000284738	0.0002204	1.29191	0	326	0	0	4.82e-05	0	0	262	0	0	0	0
chr1_1315414_G_A	rs373723769,COSV60087388	chr1:1315414	ENSG00000127054	ENST00000435064	INTS11	stop_gained	HIGH	.	A	G	1	3511	0	0.000284738	0.0001619	1.75873	0	326	0	0	0	0	0	262	0	0	0	0
chr1_1315537_C_CTT	rs762467913	chr1:1315537-1315538	ENSG00000127054	ENST00000435064	INTS11	frameshift_variant	HIGH	.	CTT	C	1	3511	0	0.000284738	2.95e-05	9.65214	0	326	0	0	7.3e-05	0	0	262	0	0	0	0
chr1_1331939_G_A	-	chr1:1331939	ENSG00000169962	ENST00000339381	TAS1R3	splice_donor_variant	HIGH	.	A	G	1	3511	0	0.000284738	.	999	0	300	13	0	.	0	0	260	1	0	.	0
chr1_1332225_GC_G	rs767690237,COSV100230037	chr1:1332226	ENSG00000169962	ENST00000339381	TAS1R3	frameshift_variant	HIGH	.	G	GC	0	3512	0	0	0	0	1	325	0	0.00306749	0.0001447	21.1989	0	262	0	0	0	0
chr1_1332783_C_T	rs753567503	chr1:1332783	ENSG00000169962	ENST00000339381	TAS1R3	stop_gained	HIGH	.	T	C	1	3511	0	0.000284738	0	999	0	326	0	0	0.0001206	0	0	262	0	0	0	0
chr1_1333908_G_A	rs147921760	chr1:1333908	ENSG00000169962	ENST00000339381	TAS1R3	stop_gained	HIGH	.	A	G	4	3508	0	0.00113895	2.94e-05	38.7399	0	326	0	0	2.41e-05	0	0	262	0	0	0	0
chr1_1333934_CG_C_m	rs745440810,COSV59562358	chr1:1333935	ENSG00000169962	ENST00000339381	TAS1R3	frameshift_variant	HIGH	.	C	CG	0	3512	0	0	0	0	1	325	0	0.00306749	0.0009989	3.07086	0	262	0	0	0	0
chr1_1354353_C_T	rs367760962	chr1:1354353	ENSG00000162576	ENST00000309212	MXRA8	splice_donor_variant	HIGH	.	T	C	0	3512	0	0	0	0	1	325	0	0.00306749	7.23e-05	42.4272	0	262	0	0	0	0
chr1_1355136_GGCGGGGGTGGCCGGGGCT_G	rs763658805	chr1:1355137-1355154	ENSG00000162576	ENST00000309212	MXRA8	splice_acceptor_variant,coding_sequence_variant	HIGH	.	G	GGCGGGGGTGGCCGGGGCT	1	3511	0	0.000284738	1.47e-05	19.3699	0	326	0	0	0	0	0	262	0	0	0	0
chr1_1388037_GCTCCCTTTAC_G	-	chr1:1388038-1388047	ENSG00000221978	ENST00000400809	CCNL2	frameshift_variant	HIGH	.	G	GCTCCCTTTAC	1	3511	0	0.000284738	.	999	0	326	0	0	.	0	0	262	0	0	.	0
chr1_1398672_CTAGAG_C	rs3831366	chr1:1398673-1398677	ENSG00000221978	ENST00000400809	CCNL2	splice_acceptor_variant,splice_polypyrimidine_tract_variant,intron_variant	HIGH	.	C	CTAGAG	156	3356	0	0.0444191	0.03894	1.14071	39	287	0	0.119632	0.08254	1.44938	19	243	0	0.0725191	0.05063	1.43233
chr1_1419134_TC_T	rs534554090,COSV70987108	chr1:1419135	ENSG00000235098	ENST00000537107	ANKRD65	frameshift_variant	HIGH	.	T	TC	0	3512	0	0	1.47e-05	0	1	325	0	0.00306749	0.003889	0.788759	0	262	0	0	0	0
chr1_1435798_T_TGGCGCGGAGC	rs749383814	chr1:1435798-1435799	ENSG00000179403	ENST00000476993	VWA1	frameshift_variant	HIGH	.	TGGCGCGGAGC	T	2	3510	0	0.000569476	0.0009556	0.595936	1	325	0	0.00306749	0.0005105	6.00879	0	262	0	0	0	0
chr1_1454397_CA_C	rs1236840278	chr1:1454398	ENSG00000215915	ENST00000378785	ATAD3C	frameshift_variant	HIGH	.	C	CA	1	3511	0	0.000284738	1.47e-05	19.3699	0	326	0	0	0	0	0	262	0	0	0.003165	0
chr1_1454400_C_CT	rs1290113877	chr1:1454400-1454401	ENSG00000215915	ENST00000378785	ATAD3C	frameshift_variant	HIGH	.	CT	C	1	3511	0	0.000284738	0	999	0	326	0	0	0	0	0	262	0	0	0.003165	0
chr1_1455458_A_G	rs533786071	chr1:1455458	ENSG00000215915	ENST00000378785	ATAD3C	splice_acceptor_variant	HIGH	.	G	A	1	3511	0	0.000284738	8.83e-05	3.22467	0	326	0	0	0.0003633	0	0	262	0	0	0	0
chr1_1480919_A_AGGAAGCC	rs777141865	chr1:1480919-1480920	ENSG00000160072	ENST00000673477	ATAD3B	frameshift_variant	HIGH	.	AGGAAGCC	A	1	3483	14	0.000287026	2.98e-05	9.63174	0	316	5	0	0	0	0	254	4	0	0	0
chr1_1490561_A_T	rs761300172	chr1:1490561	ENSG00000160072	ENST00000673477	ATAD3B	splice_acceptor_variant	HIGH	.	T	A	1	3511	0	0.000284738	4.42e-05	6.44204	0	326	0	0	0	0	0	262	0	0	0	0
chr1_1490671_GGT_G	-	chr1:1490672-1490673	ENSG00000160072	ENST00000673477	ATAD3B	splice_donor_variant	HIGH	.	G	GGT	1	3511	0	0.000284738	.	999	0	326	0	0	.	0	0	262	0	0	.	0
chr1_1522793_C_CGA	rs1188039674	chr1:1522793-1522794	ENSG00000197785	ENST00000378756	ATAD3A	frameshift_variant	HIGH	.	CGA	C	0	3512	0	0	0	0	3	323	0	0.00920245	4.9e-05	187.805	0	262	0	0	0	0
chr1_1522795_ACGCTTGTC_A	rs1475381501	chr1:1522796-1522803	ENSG00000197785	ENST00000378756	ATAD3A	frameshift_variant	HIGH	.	A	ACGCTTGTC	0	3512	0	0	0	0	3	323	0	0.00920245	2.46e-05	374.083	0	262	0	0	0	0
chr1_1523510_G_C	-	chr1:1523510	ENSG00000197785	ENST00000378756	ATAD3A	splice_acceptor_variant	HIGH	.	C	G	1	3511	0	0.000284738	.	999	0	326	0	0	.	0	0	262	0	0	.	0
chr1_1529274_TCGGC_T	-	chr1:1529275-1529278	ENSG00000197785	ENST00000378756	ATAD3A	frameshift_variant	HIGH	.	T	TCGGC	1	3511	0	0.000284738	.	999	0	326	0	0	.	0	0	262	0	0	.	0
chr1_1529279_TGACGGAGGGCATGTCGGGCCGGGAGATCGCTCAGCTGGCCGTGTCCTGGCAGGTGAGTCAGGCTCCG_T	-	chr1:1529280-1529346	ENSG00000197785	ENST00000378756	ATAD3A	splice_donor_variant,splice_donor_5th_base_variant,coding_sequence_variant,intron_variant	HIGH	.	T	TGACGGAGGGCATGTCGGGCCGGGAGATCGCTCAGCTGGCCGTGTCCTGGCAGGTGAGTCAGGCTCCG	1	3511	0	0.000284738	.	999	0	326	0	0	.	0	0	262	0	0	.	0
chr1_1534028_A_AAG	rs1486474757	chr1:1534028-1534029	ENSG00000197785	ENST00000378756	ATAD3A	frameshift_variant	HIGH	.	AAG	A	4	3508	0	0.00113895	0.0001176	9.68497	0	326	0	0	0	0	0	262	0	0	0	0
chr1_1534035_AAG_A	rs1386968620	chr1:1534036-1534037	ENSG00000197785	ENST00000378756	ATAD3A	frameshift_variant	HIGH	.	A	AAG	4	3508	0	0.00113895	0.0001177	9.67674	0	326	0	0	0	0	0	262	0	0	0	0
chr1_1634451_C_A	rs770072357	chr1:1634451	ENSG00000189409	ENST00000356026	MMP23B	stop_gained,splice_region_variant	HIGH	.	A	C	1	3511	0	0.000284738	.	999	0	326	0	0	.	0	0	262	0	0	.	0
chr1_1645161_T_TCGCGCCG	-	chr1:1645161-1645162	ENSG00000248333	ENST00000341832	CDK11B	frameshift_variant	HIGH	.	TCGCGCCG	T	0	3512	0	0	.	0	8	316	1	0.0246914	.	999	1	261	0	0.00381679	.	999
chr1_1645163_T_TCCTCC_m	-	chr1:1645163-1645164	ENSG00000248333	ENST00000341832	CDK11B	frameshift_variant	HIGH	.	TCCTCC	T	0	3512	0	0	.	0	8	314	2	0.0248447	.	999	1	261	0	0.00381679	.	999
chr1_1655379_TAG_T	-	chr1:1655380-1655381	ENSG00000248333	ENST00000341832	CDK11B	frameshift_variant	HIGH	.	T	TAG	2	3510	0	0.000569476	.	999	0	326	0	0	.	0	0	262	0	0	.	0
chr1_1675540_G_T	COSV52360064	chr1:1675540	ENSG00000189339	ENST00000617444	SLC35E2B	stop_gained	HIGH	.	T	G	1	3511	0	0.000284738	.	999	0	324	1	0	.	0	0	262	0	0	.	0
chr1_1676594_G_A	-	chr1:1676594	ENSG00000189339	ENST00000617444	SLC35E2B	stop_gained	HIGH	.	A	G	1	3507	2	0.000285063	.	999	0	326	0	0	.	0	0	262	0	0	.	0
chr1_1703876_TTC_T	rs764151919	chr1:1703877-1703878	ENSG00000008128	ENST00000404249	CDK11A	frameshift_variant	HIGH	.	T	TTC	2	3498	6	0.000571429	.	999	0	326	0	0	.	0	0	262	0	0	.	0
chr1_1716467_T_A	-	chr1:1716467	ENSG00000008128	ENST00000404249	CDK11A	stop_gained	HIGH	.	A	T	0	3500	6	0	.	0	0	326	0	0	.	0	1	261	0	0.00381679	.	999
chr1_1930121_AG_A	-	chr1:1930122	ENSG00000142609	ENST00000682832	CFAP74	frameshift_variant	HIGH	.	A	AG	1	3511	0	0.000284738	.	999	0	326	0	0	.	0	0	262	0	0	.	0
chr1_1938937_T_TGATCC	-	chr1:1938937-1938938	ENSG00000142609	ENST00000682832	CFAP74	frameshift_variant	HIGH	.	TGATCC	T	0	3512	0	0	.	0	1	325	0	0.00306749	.	999	0	262	0	0	.	0
chr1_1938989_C_G	-	chr1:1938989	ENSG00000142609	ENST00000682832	CFAP74	splice_acceptor_variant	HIGH	.	G	C	1	3511	0	0.000284738	.	999	0	326	0	0	.	0	0	262	0	0	.	0
chr1_1956618_A_G	rs191790164,CS1618641	chr1:1956618	ENSG00000142609	ENST00000682832	CFAP74	splice_donor_variant	HIGH	.	G	A	0	3512	0	0	0	0	1	325	0	0.00306749	0.004512	0.67985	0	262	0	0	0	0
chr1_1960018_A_AG	rs761237701	chr1:1960018-1960019	ENSG00000142609	ENST00000682832	CFAP74	frameshift_variant	HIGH	.	AG	A	2	3510	0	0.000569476	1.47e-05	38.7399	0	326	0	0	0	0	0	262	0	0	0	0
chr1_2029754_A_AGGGCAGAGGTGAGGGCCTG	rs904696266	chr1:2029754-2029755	ENSG00000187730	ENST00000378585	GABRD	frameshift_variant	HIGH	.	AGGGCAGAGGTGAGGGCCTG	A	1	3511	0	0.000284738	2.94e-05	9.68497	0	326	0	0	0	0	0	262	0	0	0	0
chr1_2206669_T_G	rs904435204	chr1:2206669	ENSG00000162585	ENST00000469733	FAAP20	splice_acceptor_variant,non_coding_transcript_variant	HIGH	.	G	T	1	3511	0	0.000284738	2.94e-05	9.68497	0	326	0	0	0	0	0	262	0	0	0	0
chr1_2426038_G_C	rs74545399	chr1:2426038	ENSG00000149527	ENST00000609981	PLCH2	splice_donor_variant	HIGH	.	C	G	2	3510	0	0.000569476	0.000147	3.87399	9	317	0	0.0276074	0.03135	0.880618	1	261	0	0.00381679	0.006329	0.603064
chr1_2430625_C_CGTGGGTGAGTGAGGCCCTGGCT	rs376174603	chr1:2430625-2430626	ENSG00000149527	ENST00000609981	PLCH2	stop_gained,frameshift_variant	HIGH	.	CGTGGGTGAGTGAGGCCCTGGCT	C	312	3200	0	0.0888383	0.0986	0.900997	8	318	0	0.0245399	0.05421	0.452682	26	236	0	0.0992366	0.0538	1.84455
chr1_2497546_C_T	rs1019596802,COSV53948391	chr1:2497546	ENSG00000149527	ENST00000378486	PLCH2	stop_gained	HIGH	.	T	C	1	3511	0	0.000284738	.	999	0	326	0	0	.	0	0	262	0	0	.	0
chr1_2518515_C_T	rs1393216930	chr1:2518515	ENSG00000157881	ENST00000378466	PANK4	splice_donor_variant	HIGH	.	T	C	1	3511	0	0.000284738	.	999	0	326	0	0	.	0	0	262	0	0	.	0
chr1_2568976_G_C	rs1375617034	chr1:2568976	ENSG00000225931	ENST00000456687	.	splice_acceptor_variant,non_coding_transcript_variant	HIGH	.	C	G	1	3511	0	0.000284738	.	999	0	326	0	0	.	0	0	262	0	0	.	0
chr1_2588451_A_AAGGTG	rs543394429	chr1:2588451-2588452	ENSG00000157870	ENST00000419916	PRXL2B	frameshift_variant,splice_region_variant	HIGH	.	AAGGTG	A	0	3512	0	0	0	0	1	325	0	0.00306749	0.009342	0.328354	0	262	0	0	0	0
chr1_2641612_GC_G	rs1002337862,COSV105340810	chr1:2641613	ENSG00000215912	ENST00000401095	TTC34	frameshift_variant	HIGH	.	G	GC	0	3512	0	0	4.41e-05	0	0	326	0	0	2.42e-05	0	1	261	0	0.00381679	0	999
chr1_2785858_C_A	COSV69008413	chr1:2785858	ENSG00000215912	ENST00000401095	TTC34	stop_gained	HIGH	.	A	C	0	3512	0	0	.	0	0	326	0	0	.	0	1	261	0	0.00381679	.	999
chr1_2786023_AC_A	rs769561711,COSV69008868	chr1:2786024	ENSG00000215912	ENST00000401095	TTC34	splice_acceptor_variant	HIGH	.	A	AC	1	3511	0	0.000284738	2.94e-05	9.68497	0	326	0	0	2.42e-05	0	0	262	0	0	0	0
chr1_2800674_G_A	-	chr1:2800674	ENSG00000215912	ENST00000401095	TTC34	stop_gained	HIGH	.	A	G	1	3511	0	0.000284738	.	999	0	326	0	0	.	0	0	262	0	0	.	0
chr1_3418665_A_C	-	chr1:3418665	ENSG00000142611	ENST00000270722	PRDM16	splice_acceptor_variant	HIGH	.	C	A	1	3511	0	0.000284738	.	999	0	326	0	0	.	0	0	262	0	0	.	0
chr1_3463267_G_GC	rs1183270633	chr1:3463267-3463268	ENSG00000130762	ENST00000378378	ARHGEF16	frameshift_variant	HIGH	.	GC	G	2	3510	0	0.000569476	1.47e-05	38.7399	0	326	0	0	0	0	0	262	0	0	0	0
chr1_3463634_CCCAG_C	-	chr1:3463635-3463638	ENSG00000130762	ENST00000378378	ARHGEF16	frameshift_variant	HIGH	.	C	CCCAG	1	3511	0	0.000284738	.	999	0	326	0	0	.	0	0	262	0	0	.	0
chr1_3466155_T_TG	rs765342825	chr1:3466155-3466156	ENSG00000130762	ENST00000378378	ARHGEF16	frameshift_variant	HIGH	.	TG	T	4	3508	0	0.00113895	0.0002206	5.16297	0	326	0	0	0	0	0	262	0	0	0	0
chr1_3492726_AG_A	rs746820115,COSV104398157	chr1:3492727	ENSG00000162591	ENST00000356575	MEGF6	frameshift_variant	HIGH	.	A	AG	3	3509	0	0.000854214	4.41e-05	19.3699	0	326	0	0	0	0	0	262	0	0	0	0
chr1_3495889_C_T	-	chr1:3495889	ENSG00000162591	ENST00000356575	MEGF6	splice_donor_variant	HIGH	.	T	C	0	3512	0	0	.	0	0	326	0	0	.	0	1	261	0	0.00381679	.	999
chr1_3501801_TCA_T	rs780878456	chr1:3501802-3501803	ENSG00000162591	ENST00000356575	MEGF6	stop_gained,frameshift_variant	HIGH	.	T	TCA	1	3511	0	0.000284738	.	999	0	326	0	0	.	0	0	262	0	0	.	0
chr1_3501841_G_A	rs1335669440,COSV53885677	chr1:3501841	ENSG00000162591	ENST00000356575	MEGF6	stop_gained	HIGH	.	A	G	2	3510	0	0.000569476	1.47e-05	38.7399	0	326	0	0	2.41e-05	0	0	262	0	0	0	0
chr1_3524232_G_A	rs201188429	chr1:3524232	ENSG00000162591	ENST00000356575	MEGF6	stop_gained	HIGH	.	A	G	1	3511	0	0.000284738	2.94e-05	9.68497	0	326	0	0	2.41e-05	0	0	262	0	0	0	0
chr1_3579908_CAG_C	rs767315163	chr1:3579909-3579910	ENSG00000162591	ENST00000356575	MEGF6	frameshift_variant	HIGH	.	C	CAG	0	3512	0	0	8.82e-05	0	0	326	0	0	0	0	3	259	0	0.0114504	0.006329	1.80919
chr1_3763798_C_T	rs146866117	chr1:3763798	ENSG00000162592	ENST00000294600	CCDC27	stop_gained	HIGH	.	T	C	1	3511	0	0.000284738	0.0006321	0.450464	0	326	0	0	0.0003618	0	0	262	0	0	0	0
chr1_3771467_CT_C	rs755415416,COSV53899312,COSV53903641	chr1:3771468	ENSG00000162592	ENST00000294600	CCDC27	frameshift_variant	HIGH	.	C	CT	1	3511	0	0.000284738	0.001838	0.154917	0	326	0	0	0.0002413	0	0	262	0	0	0	0
chr1_3781602_C_T	rs778985362	chr1:3781602	ENSG00000130764	ENST00000378251	LRRC47	splice_acceptor_variant	HIGH	.	T	C	0	3512	0	0	1.47e-05	0	0	326	0	0	0	0	0	262	0	0	0	0
chr1_3823423_C_T	rs756171105	chr1:3823423	ENSG00000116198	ENST00000378230	CEP104	splice_donor_variant	HIGH	.	T	C	2	3510	0	0.000569476	0	999	0	326	0	0	4.83e-05	0	0	262	0	0	0	0
chr1_3837516_G_A	rs778850368,COSV65517349	chr1:3837516	ENSG00000116198	ENST00000378230	CEP104	stop_gained	HIGH	.	A	G	1	3511	0	0.000284738	4.41e-05	6.45664	0	326	0	0	0	0	0	262	0	0	0	0
chr1_3839606_A_G	rs869025276,CS1511875	chr1:3839606	ENSG00000116198	ENST00000378230	CEP104	splice_donor_variant	HIGH	pathogenic	G	A	1	3511	0	0.000284738	0	999	0	326	0	0	0	0	0	262	0	0	0	0
chr1_4980479_AG_A	rs562679840	chr1:4980480	ENSG00000284674	ENST00000641403	LINC02781	splice_acceptor_variant,non_coding_transcript_variant	HIGH	.	A	AG	2	3510	0	0.000569476	0.001294	0.44009	0	326	0	0	0.00029	0	0	262	0	0	0	0
chr1_5491143_C_A	rs543305671	chr1:5491143	ENSG00000284692	ENST00000641426	.	splice_donor_variant,non_coding_transcript_variant	HIGH	.	A	C	0	3512	0	0	1.47e-05	0	9	317	0	0.0276074	0.0103	2.68033	0	262	0	0	0	0
chr1_5734554_C_G_m	-	chr1:5734554	ENSG00000289893	ENST00000701409	.	splice_acceptor_variant,non_coding_transcript_variant	HIGH	.	G	C	2	3510	0	0.000569476	.	999	0	326	0	0	.	0	0	262	0	0	.	0
chr1_5734554_C_T_m	rs12086430	chr1:5734554	ENSG00000289893	ENST00000701409	.	splice_acceptor_variant,non_coding_transcript_variant	HIGH	.	T	C	0	3512	0	0	0.0004262	0	35	291	0	0.107362	0.1066	1.00715	5	257	0	0.019084	0.003165	6.02969
chr1_5771359_C_A	rs1008608226	chr1:5771359	ENSG00000289893	ENST00000701409	.	splice_donor_variant,non_coding_transcript_variant	HIGH	.	A	C	0	3512	0	0	4.41e-05	0	0	326	0	0	0	0	4	258	0	0.0152672	0	999
chr1_5875102_T_A	rs1287637,CS057899	chr1:5875102	ENSG00000131697	ENST00000378156	NPHP4	splice_acceptor_variant	HIGH	benign	A	T	668	2844	0	0.190205	0.1774	1.07218	41	285	0	0.125767	0.1091	1.15277	57	205	0	0.217557	0.231	0.941806
chr1_5909193_G_A_m	rs778043242,CM051572,COSV100976979	chr1:5909193	ENSG00000131697	ENST00000378156	NPHP4	stop_gained	HIGH	uncertain_significance,pathogenic	A	G	0	3512	0	0	8.82e-05	0	1	325	0	0.00306749	7.25e-05	42.3101	0	262	0	0	0	0
chr1_5986328_C_T	-	chr1:5986328	ENSG00000131697	ENST00000378156	NPHP4	splice_acceptor_variant	HIGH	.	T	C	1	3511	0	0.000284738	.	999	0	326	0	0	.	0	0	262	0	0	.	0
chr1_6180023_T_A	-	chr1:6180023	ENSG00000116254	ENST00000262450	CHD5	start_lost	HIGH	.	A	T	0	3512	0	0	.	0	1	325	0	0.00306749	.	999	0	262	0	0	.	0
chr1_6250004_C_T	rs897854312	chr1:6250004	ENSG00000158292	ENST00000377893	GPR153	splice_acceptor_variant	HIGH	.	T	C	1	3511	0	0.000284738	1.47e-05	19.3699	0	326	0	0	0	0	0	262	0	0	0	0
chr1_6250625_CTG_C	-	chr1:6250626-6250627	ENSG00000158292	ENST00000377893	GPR153	splice_acceptor_variant,splice_polypyrimidine_tract_variant,intron_variant	HIGH	.	C	CTG	0	3510	1	0	.	0	1	325	0	0.00306749	.	999	0	260	1	0	.	0
chr1_6255015_C_T	rs1428929686	chr1:6255015	ENSG00000158292	ENST00000377893	GPR153	splice_acceptor_variant	HIGH	.	T	C	2	3510	0	0.000569476	0	999	0	326	0	0	4.83e-05	0	0	262	0	0	0	0
chr1_6445756_A_ACCCCCCCCCCCCCCCC	-	chr1:6445756-6445757	ENSG00000187017	ENST00000645284	ESPN	frameshift_variant	HIGH	.	ACCCCCCCCCCCCCCCC	A	0	3512	0	0	.	0	1	325	0	0.00306749	.	999	0	262	0	0	.	0
chr1_6445763_CACCA_C_m	rs760964146	chr1:6445764-6445767	ENSG00000187017	ENST00000645284	ESPN	frameshift_variant	HIGH	.	C	CACCA	6	3506	0	0.00170843	0.01302	0.131216	1	325	0	0.00306749	0.01195	0.256693	0	262	0	0	0.003876	0
chr1_6445763_CACCA_CCCA_m	rs1569686550	chr1:6445764-6445767	ENSG00000187017	ENST00000645284	ESPN	frameshift_variant	HIGH	.	CCCA	CACCA	2	3510	0	0.000569476	0.0002604	2.18693	1	325	0	0.00306749	0.0004339	7.06957	0	262	0	0	0	0
chr1_6445766_CACCCCCACCCAGCTT_CCCCCCACCCAGCTT	rs1458014689	chr1:6445767-6445781	ENSG00000187017	ENST00000645284	ESPN	frameshift_variant	HIGH	.	CCCCCCACCCAGCTT	CACCCCCACCCAGCTT	1	3511	0	0.000284738	4.93e-05	5.77562	0	326	0	0	5.41e-05	0	0	262	0	0	0	0
chr1_6445776_CAGCTT_C_m	rs753994746	chr1:6445777-6445781	ENSG00000187017	ENST00000645284	ESPN	frameshift_variant	HIGH	.	C	CAGCTT	15	3497	0	0.00427107	0.01189	0.359215	4	322	0	0.0122699	0.01522	0.806172	1	261	0	0.00381679	0.003906	0.977162
chr1_6445776_CAGCTT_CCCCCGGGGAGCTT_m	-	chr1:6445777-6445781	ENSG00000187017	ENST00000645284	ESPN	frameshift_variant	HIGH	.	CCCCCGGGGAGCTT	CAGCTT	1	3511	0	0.000284738	.	999	0	326	0	0	.	0	0	262	0	0	.	0
chr1_6445779_CTT_C	rs1201721741	chr1:6445780-6445781	ENSG00000187017	ENST00000645284	ESPN	frameshift_variant	HIGH	.	C	CTT	1	3503	4	0.000285388	0.0001685	1.6937	0	324	1	0	0.0002541	0	0	262	0	0	0	0
chr1_6448873_G_GC	rs1055197012	chr1:6448873-6448874	ENSG00000187017	ENST00000645284	ESPN	frameshift_variant	HIGH	.	GC	G	2	3508	1	0.000569801	1.48e-05	38.5001	0	326	0	0	0	0	0	262	0	0	0	0
chr1_6449019_CCGGCCCCG_C	-	chr1:6449020-6449027	ENSG00000187017	ENST00000645284	ESPN	frameshift_variant	HIGH	.	C	CCGGCCCCG	1	3511	0	0.000284738	.	999	0	326	0	0	.	0	0	262	0	0	.	0
chr1_6474166_T_C	rs144750655	chr1:6474166	ENSG00000171680	ENST00000377728	PLEKHG5	splice_acceptor_variant	HIGH	conflicting_interpretations_of_pathogenicity,likely_pathogenic	C	T	0	3512	0	0	0.0004116	0	0	326	0	0	0.0001207	0	1	261	0	0.00381679	0	999
chr1_6555407_C_T	rs149094445	chr1:6555407	ENSG00000173662	ENST00000333172	TAS1R1	stop_gained	HIGH	.	T	C	0	3512	0	0	5.88e-05	0	2	324	0	0.00613497	0.005931	1.03439	0	262	0	0	0	0
chr1_6575388_G_A	rs140193828	chr1:6575388	ENSG00000173662	ENST00000333172	TAS1R1	stop_gained	HIGH	.	A	G	7	3505	0	0.00199317	0.002176	0.915977	0	326	0	0	0.0002413	0	0	262	0	0	0	0
chr1_6576995_C_T_m	rs61740593,COSV100039680	chr1:6576995	ENSG00000173662	ENST00000333172	TAS1R1	stop_gained	HIGH	.	T	C	1	3511	0	0.000284738	4.41e-05	6.45664	0	326	0	0	0	0	0	262	0	0	0	0
chr1_6579127_AG_A	rs552097349	chr1:6579128	ENSG00000173662	ENST00000333172	TAS1R1	frameshift_variant	HIGH	.	A	AG	0	3512	0	0	0.0002793	0	0	326	0	0	7.24e-05	0	1	261	0	0.00381679	0	999
chr1_6589128_T_A	rs764876418	chr1:6589128	ENSG00000204859	ENST00000377674	ZBTB48	stop_gained	HIGH	.	A	T	1	3511	0	0.000284738	1.47e-05	19.3699	0	326	0	0	0	0	0	262	0	0	0	0
chr1_6593378_T_TCGGGGTCCCGCGGCGGC	rs755115961	chr1:6593378-6593379	ENSG00000162413	ENST00000377658	KLHL21	frameshift_variant	HIGH	.	TCGGGGTCCCGCGGCGGC	T	1	3511	0	0.000284738	5.88e-05	4.84248	0	326	0	0	0	0	0	262	0	0	0	0
chr1_6602171_T_TGCGCG	rs1370736854	chr1:6602171-6602172	ENSG00000162413	ENST00000377658	KLHL21	frameshift_variant	HIGH	.	TGCGCG	T	1	3511	0	0.000284738	0	999	0	326	0	0	2.42e-05	0	0	262	0	0	0	0
chr1_7809893_C_G	rs150812083,CM164808,COSV100728537	chr1:7809893	ENSG00000049246	ENST00000377532	PER3	missense_variant,splice_region_variant	MODERATE	pathogenic	G	C	9	3503	0	0.002563	0.005687	0.450677	0	326	0	0	0.0005789	0	0	262	0	0	0.003165	0
chr1_7809900_A_G	rs139315125,CM164809,COSV100728538	chr1:7809900	ENSG00000049246	ENST00000377532	PER3	missense_variant	MODERATE	pathogenic	G	A	9	3503	0	0.002563	0.005688	0.450598	0	326	0	0	0.0005788	0	0	262	0	0	0.003165	0
chr1_7829923_CCA_C	rs747069629	chr1:7829924-7829925	ENSG00000049246	ENST00000377532	PER3	frameshift_variant	HIGH	.	C	CCA	7	3505	0	0.00199317	0.001767	1.12799	0	326	0	0	0.0003266	0	0	262	0	0	0	0
chr1_7829926_TCCTACTGCCAGCGCTCTGTCCACAGGATCGCCTCCCATGAAGAATCCATCCC_T	rs1558469439	chr1:7829927-7829978	ENSG00000049246	ENST00000377532	PER3	frameshift_variant	HIGH	.	T	TCCTACTGCCAGCGCTCTGTCCACAGGATCGCCTCCCATGAAGAATCCATCCC	7	3505	0	0.00199317	0.001785	1.11662	0	326	0	0	0.0003322	0	0	262	0	0	0	0
chr1_7835946_G_C	rs776171186	chr1:7835946	ENSG00000049246	ENST00000377532	PER3	splice_donor_variant	HIGH	.	C	G	1	3511	0	0.000284738	1.47e-05	19.3699	0	326	0	0	0	0	0	262	0	0	0	0
chr1_7847775_G_GTAT	rs760078732	chr1:7847775-7847776	ENSG00000049247	ENST00000361696	UTS2	stop_gained	HIGH	.	GTAT	G	0	3512	0	0	2.94e-05	0	1	325	0	0.00306749	0.0009896	3.09972	0	262	0	0	0	0
chr1_8015693_C_T	rs75953552,COSV101088399	chr1:8015693	ENSG00000116285	ENST00000377482	ERRFI1	splice_acceptor_variant	HIGH	.	T	C	0	3510	1	0	0.000294	0	12	314	0	0.0368098	0.06759	0.544604	4	258	0	0.0152672	0	999
chr1_8192255_C_A	rs945459290	chr1:8192255	ENSG00000229305	ENST00000453364	.	splice_donor_variant,non_coding_transcript_variant	HIGH	.	A	C	0	3512	0	0	0	0	0	326	0	0	2.42e-05	0	2	260	0	0.00763359	0	999
chr1_8324500_T_TCCCGGCCCCCC_m	-	chr1:8324500-8324501	ENSG00000162426	ENST00000471889	SLC45A1	frameshift_variant	HIGH	.	TCCCGGCCCCCC	T	1	3511	0	0.000284738	.	999	0	326	0	0	.	0	0	262	0	0	.	0
chr1_8324500_T_TCCCGGCCCCCCCCCCCC_m	-	chr1:8324500-8324501	ENSG00000162426	ENST00000471889	SLC45A1	frameshift_variant	HIGH	.	TCCCGGCCCCCCCCCCCC	T	1	3511	0	0.000284738	.	999	0	326	0	0	.	0	0	262	0	0	.	0
chr1_8324501_C_CCCGG	-	chr1:8324501-8324502	ENSG00000162426	ENST00000471889	SLC45A1	frameshift_variant	HIGH	.	CCCGG	C	2	3510	0	0.000569476	.	999	0	326	0	0	.	0	0	262	0	0	.	0
chr1_8324521_CAACA_CCA	-	chr1:8324522-8324525	ENSG00000162426	ENST00000471889	SLC45A1	frameshift_variant	HIGH	.	CCA	CAACA	2	3510	0	0.000569476	.	999	0	326	0	0	.	0	1	261	0	0.00381679	.	999
chr1_8365975_C_A	rs751093775	chr1:8365975	ENSG00000142599	ENST00000400908	RERE	splice_acceptor_variant	HIGH	.	A	C	1	3511	0	0.000284738	.	999	0	326	0	0	.	0	0	262	0	0	.	0
chr1_9015123_G_A	rs751733091,COSV68901375	chr1:9015123	ENSG00000197241	ENST00000400906	SLC2A7	stop_gained	HIGH	.	A	G	0	3512	0	0	.	0	1	325	0	0.00306749	.	999	0	262	0	0	.	0
chr1_9018371_GAT_G	-	chr1:9018372-9018373	ENSG00000197241	ENST00000400906	SLC2A7	frameshift_variant,splice_region_variant	HIGH	.	G	GAT	1	3511	0	0.000284738	.	999	0	326	0	0	.	0	0	262	0	0	.	0
chr1_9038493_C_T	rs747357500	chr1:9038493	ENSG00000142583	ENST00000377424	SLC2A5	stop_gained	HIGH	.	T	C	2	3510	0	0.000569476	4.41e-05	12.9133	0	326	0	0	0	0	0	262	0	0	0	0
chr1_9057599_G_A	rs751103396	chr1:9057599	ENSG00000142583	ENST00000377424	SLC2A5	stop_gained	HIGH	.	A	G	1	3511	0	0.000284738	1.47e-05	19.3699	0	326	0	0	2.41e-05	0	0	262	0	0	0	0
chr1_9151837_T_C	rs76036075	chr1:9151837	ENSG00000228526	ENST00000635687	MIR34AHG	splice_acceptor_variant,non_coding_transcript_variant	HIGH	.	C	T	0	3512	0	0	1.47e-05	0	4	322	0	0.0122699	0.01158	1.05958	1	261	0	0.00381679	0	999
chr1_9244919_CCCCAGGCA_C	-	chr1:9244920-9244927	ENSG00000049239	ENST00000377403	H6PD	splice_acceptor_variant,splice_polypyrimidine_tract_variant,5_prime_UTR_variant,intron_variant	HIGH	.	C	CCCCAGGCA	420	3092	0	0.11959	.	999	6	320	0	0.0184049	.	999	27	235	0	0.103053	.	999
chr1_9264730_TC_T	-	chr1:9264731	ENSG00000049239	ENST00000377403	H6PD	frameshift_variant	HIGH	.	T	TC	0	3512	0	0	.	0	1	325	0	0.00306749	.	999	0	262	0	0	.	0
chr1_9293073_T_G	-	chr1:9293073	ENSG00000171621	ENST00000328089	SPSB1	splice_donor_variant	HIGH	.	G	T	1	3511	0	0.000284738	.	999	0	326	0	0	.	0	0	262	0	0	.	0
chr1_9501549_C_G	rs551705145	chr1:9501549	ENSG00000235263	ENST00000441033	.	splice_acceptor_variant,non_coding_transcript_variant	HIGH	.	G	C	1	3511	0	0.000284738	0.0004265	0.667615	0	326	0	0	0.0001693	0	1	261	0	0.00381679	0.009494	0.402022
chr1_9982480_C_T	rs142968179,CM127756	chr1:9982480	ENSG00000173614	ENST00000377205	NMNAT1	missense_variant	MODERATE	pathogenic	T	C	3	3509	0	0.0008542	8.82e-05	9.68481	0	326	0	0	0	0	0	262	0	0	0	0
chr1_10007596_GC_G	rs753697910	chr1:10007597	ENSG00000162444	ENST00000294435	RBP7	frameshift_variant	HIGH	.	G	GC	1	3511	0	0.000284738	8.82e-05	3.22832	0	326	0	0	0	0	0	262	0	0	0	0
chr1_10106540_AG_A	rs566940104	chr1:10106541	ENSG00000130939	ENST00000343090	UBE4B	frameshift_variant	HIGH	.	A	AG	6	3506	0	0.00170843	0.000882	1.93699	0	326	0	0	7.24e-05	0	0	262	0	0	0	0
chr1_10178820_C_T	rs150907063	chr1:10178820	ENSG00000130939	ENST00000343090	UBE4B	splice_donor_variant	HIGH	.	T	C	0	3512	0	0	1.47e-05	0	0	326	0	0	2.41e-05	0	0	262	0	0	0	0
chr1_10210879_G_T	rs140240544	chr1:10210879	ENSG00000054523	ENST00000676179	KIF1B	splice_donor_variant	HIGH	benign	T	G	1	3511	0	0.000284738	0.0001779	1.60055	25	301	0	0.0766871	0.09007	0.851417	3	259	0	0.0114504	0.006369	1.79783
chr1_10404161_A_T	-	chr1:10404161	ENSG00000142657	ENST00000270776	PGD	stop_gained,splice_region_variant	HIGH	.	T	A	1	3511	0	0.000284738	.	999	0	326	0	0	.	0	0	262	0	0	.	0
chr1_10417405_C_G_m	-	chr1:10417405	ENSG00000142657	ENST00000270776	PGD	stop_gained	HIGH	.	G	C	1	3511	0	0.000284738	.	999	0	326	0	0	.	0	0	262	0	0	.	0
chr1_10433956_C_T	rs138619348	chr1:10433956	ENSG00000175279	ENST00000309048	CENPS	stop_gained	HIGH	.	T	C	2	3510	0	0.000569476	4.41e-05	12.9133	0	326	0	0	0	0	0	262	0	0	0	0
chr1_10433959_CAG_C	rs750655372	chr1:10433960-10433961	ENSG00000175279	ENST00000309048	CENPS	frameshift_variant	HIGH	.	C	CAG	3	3509	0	0.000854214	0.0002058	4.1507	0	326	0	0	7.24e-05	0	0	262	0	0	0	0
chr1_10442399_GAATT_G	rs759565264	chr1:10442400-10442403	ENSG00000175279	ENST00000309048	CENPS	frameshift_variant,stop_lost	HIGH	.	G	GAATT	0	3512	0	0	0	0	1	325	0	0.00306749	0.0002896	10.5921	0	262	0	0	0	0
chr1_10947743_AG_A	rs748770416	chr1:10947744	ENSG00000175262	ENST00000377004	C1orf127	frameshift_variant	HIGH	.	A	AG	0	3512	0	0	0.0001029	0	0	326	0	0	7.24e-05	0	1	261	0	0.00381679	0	999
chr1_10947889_A_AC	rs574865640	chr1:10947889-10947890	ENSG00000175262	ENST00000377004	C1orf127	frameshift_variant	HIGH	.	AC	A	3	3509	0	0.000854214	0.0005464	1.56335	0	326	0	0	0.0001464	0	0	262	0	0	0	0
chr1_10949622_G_A	rs1281013,CS134257,COSV65437216	chr1:10949622	ENSG00000175262	ENST00000377004	C1orf127	splice_donor_variant	HIGH	.	A	G	146	3366	0	0.0415718	0.0381	1.09112	60	266	0	0.184049	0.1815	1.01404	12	250	0	0.0458015	0.07006	0.653747
chr1_10957732_G_A	rs1429386746,COSV65437044,COSV65438002	chr1:10957732	ENSG00000175262	ENST00000377004	C1orf127	stop_gained	HIGH	.	A	G	3	3509	0	0.000854214	2.94e-05	29.0549	0	326	0	0	0	0	0	262	0	0	0	0
chr1_10976248_C_T	-	chr1:10976248	ENSG00000175262	ENST00000377004	C1orf127	stop_gained	HIGH	.	T	C	1	3511	0	0.000284738	.	999	0	326	0	0	.	0	0	262	0	0	.	0
chr1_10991092_C_G	rs148115405	chr1:10991092	ENSG00000215785	ENST00000400899	CFL1P6	splice_acceptor_variant,non_coding_transcript_variant	HIGH	.	G	C	43	3469	0	0.0122437	0.008503	1.43993	0	316	5	0	0.001305	0	4	258	0	0.0152672	0.003247	4.70193
chr1_11022290_G_T	rs80356721,CM081449,CM091849	chr1:11022290	ENSG00000120948	ENST00000240185	TARDBP	missense_variant	MODERATE	pathogenic	T	G	0	3512	0	0	2.94e-05	0	0	326	0	0	0	0	1	261	0	0.003817	0	999
chr1_11022577_A_G	rs80356741,CM081837,COSV53571303	chr1:11022577	ENSG00000120948	ENST00000240185	TARDBP	missense_variant	MODERATE	pathogenic	G	A	1	3511	0	0.0002847	1.47e-05	19.3673	0	326	0	0	0	0	0	262	0	0	0	0
chr1_11026913_C_T	rs761465343	chr1:11026913	ENSG00000009724	ENST00000400897	MASP2	stop_gained	HIGH	.	T	C	1	3511	0	0.000284738	4.41e-05	6.45664	0	326	0	0	0	0	0	262	0	0	0	0
chr1_11027008_CCT_C	rs760383936	chr1:11027009-11027010	ENSG00000009724	ENST00000400897	MASP2	frameshift_variant	HIGH	.	C	CCT	2	3510	0	0.000569476	8.82e-05	6.45664	0	326	0	0	0.000193	0	0	262	0	0	0	0
chr1_11030209_T_TG	rs767305036	chr1:11030209-11030210	ENSG00000009724	ENST00000400897	MASP2	frameshift_variant	HIGH	.	TG	T	0	3512	0	0	0	0	0	326	0	0	9.65e-05	0	1	261	0	0.00381679	0	999
chr1_11030213_GCTCGT_GTCGT	rs772929485	chr1:11030214-11030218	ENSG00000009724	ENST00000400897	MASP2	frameshift_variant	HIGH	.	GTCGT	GCTCGT	0	3512	0	0	0	0	0	326	0	0	9.65e-05	0	1	261	0	0.00381679	0	999
chr1_11030215_TC_T	rs760278738,COSV68897692	chr1:11030216	ENSG00000009724	ENST00000400897	MASP2	frameshift_variant	HIGH	.	T	TC	0	3512	0	0	0	0	0	326	0	0	9.65e-05	0	1	261	0	0.00381679	0	999
chr1_11030218_T_TGTGAG	rs765978330	chr1:11030218-11030219	ENSG00000009724	ENST00000400897	MASP2	frameshift_variant	HIGH	.	TGTGAG	T	0	3512	0	0	0	0	0	326	0	0	9.65e-05	0	1	261	0	0.00381679	0	999
chr1_11030844_G_A	rs368813258,COSV68896568	chr1:11030844	ENSG00000009724	ENST00000400897	MASP2	stop_gained	HIGH	likely_pathogenic	A	G	0	3512	0	0	1.47e-05	0	1	325	0	0.00306749	2.42e-05	126.756	0	262	0	0	0	0
chr1_11037725_TGG_T	-	chr1:11037726-11037727	ENSG00000009724	ENST00000400897	MASP2	frameshift_variant	HIGH	.	T	TGG	0	3512	0	0	.	0	0	326	0	0	.	0	1	261	0	0.00381679	.	999
chr1_11037812_C_T	rs370918294	chr1:11037812	ENSG00000009724	ENST00000400897	MASP2	splice_acceptor_variant	HIGH	uncertain_significance	T	C	2	3510	0	0.000569476	4.41e-05	12.9133	0	326	0	0	0	0	0	262	0	0	0	0
chr1_11273841_T_TA	-	chr1:11273841-11273842	ENSG00000120942	ENST00000376810	UBIAD1	stop_gained,frameshift_variant	HIGH	.	TA	T	1	3511	0	0.000284738	.	999	0	326	0	0	.	0	0	262	0	0	.	0
chr1_11501464_C_T	rs750472252	chr1:11501464	ENSG00000204624	ENST00000294484	DISP3	stop_gained	HIGH	.	T	C	1	3511	0	0.000284738	.	999	0	326	0	0	.	0	0	262	0	0	.	0
chr1_11502024_T_TC	COSV53838413	chr1:11502024-11502025	ENSG00000204624	ENST00000294484	DISP3	frameshift_variant	HIGH	.	TC	T	1	3511	0	0.000284738	.	999	0	326	0	0	.	0	0	262	0	0	.	0
chr1_11650817_C_A	rs865995820	chr1:11650817	ENSG00000116661	ENST00000354287	FBXO2	stop_gained	HIGH	.	A	C	1	3511	0	0.000284738	.	999	0	326	0	0	.	0	0	262	0	0	.	0
chr1_11654826_GGCGGGGCGCGGGGCGCGGGGGCGGGGCCTGGCGGGCCGGGGCGGGGCCTCGCTTTCCAGGCAAGCGCAGGTCCAGGCGGTGCAGCTTGGGCGGCCCAACGGATCGTGCCGCGGCGGCCGAGCGCAGGTGACCGGCAGGAGGGGGCGCGGGGGGCGCTGGGGAGGGGGCGCGGCTGGGCGGGGGCTGCCGGGAAGGCTCCTGGGTTCCGGGTCGCGCCGCAGTTGCCGAGGGAGGCCTGGCACCGACCAGGCCCAGGCCGCCGAGCTTGCCCGGGCTGCGCTGCGCGGC_GGCGGGGCGCGGGGCGCGGGGCGCGGGGCGCGGGGGCGGGGCCTGGCGGGCCGGGGCGGGGCCTCGCTTTCCAGGCAAGCGCAGGTCCAGGCGGT…	rs554807702	chr1:11654827-11655114	ENSG00000132879	ENST00000251547	FBXO44	splice_donor_variant,splice_donor_region_variant,5_prime_UTR_variant,intron_variant	HIGH	.	GGCGGGGCGCGGGGCGCGGGGCGCGGGGCGCGGGGGCGGGGCCTGGCGGGCCGGGGCGGGGCCTCGCTTTCCAGGCAAGCGCAGGTCCAGGCGGTGCAGCTTGGGCGGCCCAACGGATCGTGCCGCGGCGGCCGAGCGCAGGTGACCGGCAGGAGGGGGCGCGGGGGGCGCTGGGGAGGGGGCGCGGCTGGGCGGGGGCTGCCGGGAAGGCTCCTGGGTTCCGGGTCGCGCCGCAGTTGCCGAGGGAGGCCTGGCACCGACCAGGCCCAGGCCGCCGAGCTTGCCCGGGCTGCGCTGCGCGGC	GGCGGGGCGCGGGGCGCGGGGGCGGGGCCTGGCGGGCCGGGGCGGGGCCTCGCTTTCCAGGCAAGCGCAGGTCCAGGCGGTGCAGCTTGGGCGGCCCAACGGATCGTGCCGCGGCGGCCGAGCGCAGGTGACCGGCAGGAGGGGGCGCGGGGGGCGCTGGGGAGGGGGCGCGGCTGGGCGGGGGCTGCCGGGAAGGCTCCTGGGTTCCGGGTCGCGCCGCAGTTGCCGAGGGAGGCCTGGCACCGACCAGGCCCAGGCCGCCGAGCTTGCCCGGGCTGCGCTGCGCGGC	0	3512	0	0	0.0001383	0	2	324	0	0.00613497	0.004235	1.44863	0	262	0	0	0.003289	0
chr1_11654826_GGCGGGGCGCGGGGCGCGGGGGCGGGGCCTGGCGGGCCGGGGCGGGGCCTCGCTTTCCAGGCAAGCGCAGGTCCAGGCGGTGCAGCTTGGGCGGCCCAACGGATCGTGCCGCGGCGGCCGAGCGCAGGTGACCGGCAGGAGGGGGCGCGGGGGGCGCTGGGGAGGGGGCGCGGCTGGGCGGGGGCTGCCGGGAAGGCTCCTGGGTTCCGGGTCGCGCCGCAGTTGCCGAGGGAGGCCTGGCACCGACCAGGCCCAGGCCGCCGAGCTTGCCCGGGCTGCGCTGCGCGGC_GGCGGGGCGCGGGGCGCGGGGCGCGGGGGCGGGGCCTGGCGGGCCGGGGCGGGGCCTCGCTTTCCAGGCAAGCGCAGGTCCAGGCGGTGCAGCTT…	rs554807702	chr1:11654827-11655114	ENSG00000132879	ENST00000251547	FBXO44	splice_donor_variant,splice_donor_region_variant,5_prime_UTR_variant,intron_variant	HIGH	.	GGCGGGGCGCGGGGCGCGGGGCGCGGGGGCGGGGCCTGGCGGGCCGGGGCGGGGCCTCGCTTTCCAGGCAAGCGCAGGTCCAGGCGGTGCAGCTTGGGCGGCCCAACGGATCGTGCCGCGGCGGCCGAGCGCAGGTGACCGGCAGGAGGGGGCGCGGGGGGCGCTGGGGAGGGGGCGCGGCTGGGCGGGGGCTGCCGGGAAGGCTCCTGGGTTCCGGGTCGCGCCGCAGTTGCCGAGGGAGGCCTGGCACCGACCAGGCCCAGGCCGCCGAGCTTGCCCGGGCTGCGCTGCGCGGC	GGCGGGGCGCGGGGCGCGGGGGCGGGGCCTGGCGGGCCGGGGCGGGGCCTCGCTTTCCAGGCAAGCGCAGGTCCAGGCGGTGCAGCTTGGGCGGCCCAACGGATCGTGCCGCGGCGGCCGAGCGCAGGTGACCGGCAGGAGGGGGCGCGGGGGGCGCTGGGGAGGGGGCGCGGCTGGGCGGGGGCTGCCGGGAAGGCTCCTGGGTTCCGGGTCGCGCCGCAGTTGCCGAGGGAGGCCTGGCACCGACCAGGCCCAGGCCGCCGAGCTTGCCCGGGCTGCGCTGCGCGGC	2503	1009	0	0.712699	0.731	0.974965	209	117	0	0.641104	0.6307	1.0165	184	78	0	0.70229	0.6711	1.04648
chr1_11654826_GGCGGGGCGCGGGGCGCGGGGGCGGGGCCTGGCGGGCCGGGGCGGGGCCTCGCTTTCCAGGCAAGCGCAGGTCCAGGCGGTGCAGCTTGGGCGGCCCAACGGATCGTGCCGCGGCGGCCGAGCGCAGGTGACCGGCAGGAGGGGGCGCGGGGGGCGCTGGGGAGGGGGCGCGGCTGGGCGGGGGCTGCCGGGAAGGCTCCTGGGTTCCGGGTCGCGCCGCAGTTGCCGAGGGAGGCCTGGCACCGACCAGGCCCAGGCCGCCGAGCTTGCCCGGGCTGCGCTGCGCGGC_GGCGGGGCGCGGGGCGGGGCGCGGGGCGCGGGGCGCGGGGGCGGGGCCTGGCGGGCCGGGGCGGGGCCTCGCTTTCCAGGCAAGCGCAGGTCCAG…	rs1553164389	chr1:11654827-11655114	ENSG00000132879	ENST00000251547	FBXO44	splice_donor_variant,splice_donor_5th_base_variant,5_prime_UTR_variant,intron_variant	HIGH	.	GGCGGGGCGCGGGGCGGGGCGCGGGGCGCGGGGCGCGGGGGCGGGGCCTGGCGGGCCGGGGCGGGGCCTCGCTTTCCAGGCAAGCGCAGGTCCAGGCGGTGCAGCTTGGGCGGCCCAACGGATCGTGCCGCGGCGGCCGAGCGCAGGTGACCGGCAGGAGGGGGCGCGGGGGGCGCTGGGGAGGGGGCGCGGCTGGGCGGGGGCTGCCGGGAAGGCTCCTGGGTTCCGGGTCGCGCCGCAGTTGCCGAGGGAGGCCTGGCACCGACCAGGCCCAGGCCGCCGAGCTTGCCCGGGCTGCGCTGCGCGGC	GGCGGGGCGCGGGGCGCGGGGGCGGGGCCTGGCGGGCCGGGGCGGGGCCTCGCTTTCCAGGCAAGCGCAGGTCCAGGCGGTGCAGCTTGGGCGGCCCAACGGATCGTGCCGCGGCGGCCGAGCGCAGGTGACCGGCAGGAGGGGGCGCGGGGGGCGCTGGGGAGGGGGCGCGGCTGGGCGGGGGCTGCCGGGAAGGCTCCTGGGTTCCGGGTCGCGCCGCAGTTGCCGAGGGAGGCCTGGCACCGACCAGGCCCAGGCCGCCGAGCTTGCCCGGGCTGCGCTGCGCGGC	1	3511	0	0.000284738	0	999	0	326	0	0	0.0002521	0	0	262	0	0	0	0
chr1_11654826_GGCGGGGCGCGGGGCGCGGGGGCGGGGCCTGGCGGGCCGGGGCGGGGCCTCGCTTTCCAGGCAAGCGCAGGTCCAGGCGGTGCAGCTTGGGCGGCCCAACGGATCGTGCCGCGGCGGCCGAGCGCAGGTGACCGGCAGGAGGGGGCGCGGGGGGCGCTGGGGAGGGGGCGCGGCTGGGCGGGGGCTGCCGGGAAGGCTCCTGGGTTCCGGGTCGCGCCGCAGTTGCCGAGGGAGGCCTGGCACCGACCAGGCCCAGGCCGCCGAGCTTGCCCGGGCTGCGCTGCGCGGC_GGCGGGGCGCGGGGGCGGGGCCTGGCGGGCCGGGGCGGGGCCTCGCTTTCCAGGCAAGCGCAGGTCCAGGCGGTGCAGCTTGGGCGGCCCAACGG…	rs554807702	chr1:11654827-11655114	ENSG00000132879	ENST00000251547	FBXO44	splice_donor_variant,splice_donor_5th_base_variant,5_prime_UTR_variant,intron_variant	HIGH	.	GGCGGGGCGCGGGGGCGGGGCCTGGCGGGCCGGGGCGGGGCCTCGCTTTCCAGGCAAGCGCAGGTCCAGGCGGTGCAGCTTGGGCGGCCCAACGGATCGTGCCGCGGCGGCCGAGCGCAGGTGACCGGCAGGAGGGGGCGCGGGGGGCGCTGGGGAGGGGGCGCGGCTGGGCGGGGGCTGCCGGGAAGGCTCCTGGGTTCCGGGTCGCGCCGCAGTTGCCGAGGGAGGCCTGGCACCGACCAGGCCCAGGCCGCCGAGCTTGCCCGGGCTGCGCTGCGCGGC	GGCGGGGCGCGGGGCGCGGGGGCGGGGCCTGGCGGGCCGGGGCGGGGCCTCGCTTTCCAGGCAAGCGCAGGTCCAGGCGGTGCAGCTTGGGCGGCCCAACGGATCGTGCCGCGGCGGCCGAGCGCAGGTGACCGGCAGGAGGGGGCGCGGGGGGCGCTGGGGAGGGGGCGCGGCTGGGCGGGGGCTGCCGGGAAGGCTCCTGGGTTCCGGGTCGCGCCGCAGTTGCCGAGGGAGGCCTGGCACCGACCAGGCCCAGGCCGCCGAGCTTGCCCGGGCTGCGCTGCGCGGC	5	3507	0	0.00142369	0.0002304	6.17921	0	326	0	0	0.0003781	0	0	262	0	0	0	0
chr1_11658324_ATCTC_A	rs1286811700	chr1:11658325-11658328	ENSG00000132879	ENST00000251547	FBXO44	frameshift_variant	HIGH	.	A	ATCTC	2	3510	0	0.000569476	2.94e-05	19.3699	0	326	0	0	0	0	0	262	0	0	0	0
chr1_11675114_G_GT	rs1393009133	chr1:11675114-11675115	ENSG00000116670	ENST00000376692	MAD2L2	frameshift_variant	HIGH	.	GT	G	2	3510	0	0.000569476	.	999	0	326	0	0	.	0	0	262	0	0	.	0
chr1_11709467_T_C	rs776066912	chr1:11709467	ENSG00000162490	ENST00000294485	DRAXIN	splice_donor_variant	HIGH	.	C	T	1	3511	0	0.000284738	.	999	0	326	0	0	.	0	0	262	0	0	.	0
chr1_11748576_C_A	-	chr1:11748576	ENSG00000177674	ENST00000314340	AGTRAP	stop_gained	HIGH	.	A	C	1	3511	0	0.000284738	.	999	0	326	0	0	.	0	0	262	0	0	.	0
chr1_11762306_G_C	rs375693761	chr1:11762306	ENSG00000215910	ENST00000688073	C1orf167	splice_donor_variant	HIGH	.	C	G	0	3512	0	0	0	0	1	325	0	0.00306749	0.0003862	7.94274	0	262	0	0	0	0
chr1_11766132_C_T	rs1038327298	chr1:11766132	ENSG00000215910	ENST00000688073	C1orf167	stop_gained	HIGH	.	T	C	0	3512	0	0	1.47e-05	0	1	325	0	0.00306749	2.41e-05	127.282	0	262	0	0	0	0
chr1_11766252_C_T	-	chr1:11766252	ENSG00000215910	ENST00000688073	C1orf167	stop_gained	HIGH	.	T	C	1	3511	0	0.000284738	.	999	0	326	0	0	.	0	0	262	0	0	.	0
chr1_11766547_TCAGGTGC_T	rs747641166	chr1:11766548-11766554	ENSG00000215910	ENST00000688073	C1orf167	frameshift_variant	HIGH	.	T	TCAGGTGC	2	3510	0	0.000569476	0.0001911	2.97999	0	326	0	0	4.83e-05	0	0	262	0	0	0	0
chr1_11766598_G_A	rs1442483456	chr1:11766598	ENSG00000215910	ENST00000688073	C1orf167	stop_gained	HIGH	.	A	G	0	3512	0	0	0	0	0	326	0	0	0	0	0	262	0	0	0	0
chr1_11766851_C_CA	rs554134504	chr1:11766851-11766852	ENSG00000215910	ENST00000688073	C1orf167	frameshift_variant	HIGH	.	CA	C	1	3511	0	0.000284738	0.0002941	0.968167	1	325	0	0.00306749	0.003356	0.91403	0	262	0	0	0	0
chr1_11767056_GAC_G	rs141465134	chr1:11767057-11767058	ENSG00000215910	ENST00000688073	C1orf167	frameshift_variant	HIGH	.	G	GAC	0	3512	0	0	1.47e-05	0	1	325	0	0.00306749	0.007446	0.411964	0	262	0	0	0	0
chr1_11769006_C_T	rs1007773338	chr1:11769006	ENSG00000215910	ENST00000688073	C1orf167	stop_gained	HIGH	.	T	C	0	3512	0	0	2.94e-05	0	1	325	0	0.00306749	0.001472	2.08389	0	262	0	0	0.003165	0
chr1_11779887_A_AGGGCTGTGCTG	rs1557737422	chr1:11779887-11779888	ENSG00000215910	ENST00000688073	C1orf167	frameshift_variant	HIGH	.	AGGGCTGTGCTG	A	1	3511	0	0.000284738	.	999	0	326	0	0	.	0	0	262	0	0	.	0
chr1_11780011_G_T	rs747880454	chr1:11780011	ENSG00000215910	ENST00000688073	C1orf167	splice_donor_variant	HIGH	.	T	G	1	3511	0	0.000284738	0.0001029	2.76713	0	326	0	0	0	0	0	262	0	0	0	0
chr1_11784298_C_T	rs749248175	chr1:11784298	ENSG00000215910	ENST00000688073	C1orf167	stop_gained	HIGH	.	T	C	2	3510	0	0.000569476	0.0006613	0.861146	0	326	0	0	9.64e-05	0	0	262	0	0	0	0
chr1_11784463_C_T	rs41275466	chr1:11784463	ENSG00000215910	ENST00000688073	C1orf167	stop_gained	HIGH	.	T	C	127	3385	0	0.0361617	0.02607	1.3871	1	325	0	0.00306749	0.005569	0.550814	16	246	0	0.0610687	0.02532	2.41188
chr1_11789438_C_T	rs748948331	chr1:11789438	ENSG00000215910	ENST00000688073	C1orf167	stop_gained	HIGH	.	T	C	6	3506	0	0.00170843	0.0002059	8.29737	0	326	0	0	4.83e-05	0	0	262	0	0	0	0
chr1_11791260_G_A	rs140277700,CM983384,COSV57172725	chr1:11791260	ENSG00000215910	ENST00000688073	C1orf167	downstream_gene_variant	MODIFIER	pathogenic	A	G	2	3510	0	0.0005695	5.88e-05	9.68537	0	326	0	0	0	0	0	262	0	0	0	0
chr1_11801166_C_T	rs121434295,CM941069	chr1:11801166	ENSG00000177000	ENST00000376590	MTHFR	missense_variant	MODERATE	pathogenic	T	C	1	3511	0	0.0002847	2.94e-05	9.68367	0	326	0	0	2.41e-05	0	0	262	0	0	0	0
chr1_11834544_C_T	rs758176919	chr1:11834544	ENSG00000011021	ENST00000346436	CLCN6	stop_gained	HIGH	.	T	C	0	3512	0	0	.	0	0	326	0	0	.	0	1	261	0	0.00381679	.	999
chr1_11837082_CAT_C	rs751904598	chr1:11837083-11837084	ENSG00000011021	ENST00000346436	CLCN6	frameshift_variant	HIGH	.	C	CAT	1	3511	0	0.000284738	1.47e-05	19.3699	0	326	0	0	0	0	0	262	0	0	0	0
chr1_11846011_A_G	rs5065,CM040788,COSV56739012	chr1:11846011	ENSG00000175206	ENST00000376480	NPPA	stop_lost	HIGH	benign	G	A	571	2941	0	0.162585	0.1478	1.10004	133	193	0	0.407975	0.4033	1.01159	47	215	0	0.179389	0.2325	0.771567
chr1_11908386_G_A	rs181976449	chr1:11908386	ENSG00000285646	ENST00000660618	.	splice_donor_variant,non_coding_transcript_variant	HIGH	.	A	G	0	3512	0	0	0.000147	0	1	325	0	0.00306749	0.0002899	10.5812	0	262	0	0	0	0
chr1_12011548_C_CT	rs773371488,CI063695	chr1:12011548-12011549	ENSG00000116688	ENST00000235329	MFN2	frameshift_variant	HIGH	uncertain_significance,pathogenic	CT	C	0	3512	0	0	1.47e-05	0	0	326	0	0	0	0	1	261	0	0.00381679	0	999
chr1_12022138_C_A	rs140386512	chr1:12022138	ENSG00000116691	ENST00000235332	MIIP	stop_gained	HIGH	.	A	C	0	3512	0	0	2.94e-05	0	2	324	0	0.00613497	0.002605	2.35507	0	262	0	0	0	0
chr1_12029791_CGCCTGTTCCCGGT_C	rs747011999	chr1:12029792-12029804	ENSG00000116691	ENST00000235332	MIIP	frameshift_variant	HIGH	.	C	CGCCTGTTCCCGGT	0	3512	0	0	7.35e-05	0	0	326	0	0	0	0	0	262	0	0	0	0
chr1_12029848_C_T	rs1139720,COSV52428112	chr1:12029848	ENSG00000116691	ENST00000235332	MIIP	stop_gained	HIGH	.	T	C	10	3502	0	0.00284738	8.82e-05	32.2832	0	326	0	0	0	0	0	262	0	0	0	0
chr1_12030083_C_T	rs143903150	chr1:12030083	ENSG00000116691	ENST00000235332	MIIP	stop_gained	HIGH	.	T	C	3	3509	0	0.000854214	2.94e-05	29.0549	0	326	0	0	0	0	0	262	0	0	0	0
chr1_12277422_TAAACA_T	-	chr1:12277423-12277427	ENSG00000048707	ENST00000620676	VPS13D	frameshift_variant	HIGH	.	T	TAAACA	1	3511	0	0.000284738	.	999	0	326	0	0	.	0	0	262	0	0	.	0
chr1_12362740_C_T	COSV50628772	chr1:12362740	ENSG00000048707	ENST00000620676	VPS13D	stop_gained	HIGH	.	T	C	2	3510	0	0.000569476	.	999	0	326	0	0	.	0	0	262	0	0	.	0
chr1_12368581_A_G	rs1557737087	chr1:12368581	ENSG00000048707	ENST00000620676	VPS13D	missense_variant	MODERATE	pathogenic	G	A	2	3510	0	0.0005695	.	999	0	326	0	0	.	0	0	262	0	0	.	0
chr1_12385321_CCG_C	-	chr1:12385322-12385323	ENSG00000048707	ENST00000620676	VPS13D	frameshift_variant	HIGH	.	C	CCG	1	3511	0	0.000284738	.	999	0	326	0	0	.	0	0	262	0	0	.	0
chr1_12385327_AAG_A	-	chr1:12385328-12385329	ENSG00000048707	ENST00000620676	VPS13D	frameshift_variant	HIGH	.	A	AAG	1	3511	0	0.000284738	.	999	0	326	0	0	.	0	0	262	0	0	.	0
chr1_12385332_CTGCAG_C	-	chr1:12385333-12385337	ENSG00000048707	ENST00000620676	VPS13D	frameshift_variant	HIGH	.	C	CTGCAG	1	3511	0	0.000284738	.	999	0	326	0	0	.	0	0	262	0	0	.	0
chr1_12385342_T_TGA	-	chr1:12385342-12385343	ENSG00000048707	ENST00000620676	VPS13D	frameshift_variant	HIGH	.	TGA	T	1	3511	0	0.000284738	.	999	0	326	0	0	.	0	0	262	0	0	.	0
chr1_12385353_GAT_G	-	chr1:12385354-12385355	ENSG00000048707	ENST00000620676	VPS13D	frameshift_variant	HIGH	.	G	GAT	1	3511	0	0.000284738	.	999	0	326	0	0	.	0	0	262	0	0	.	0
chr1_12385357_CA_C	-	chr1:12385358	ENSG00000048707	ENST00000620676	VPS13D	frameshift_variant	HIGH	.	C	CA	1	3511	0	0.000284738	.	999	0	326	0	0	.	0	0	262	0	0	.	0
chr1_12716215_C_A	rs3000860	chr1:12716215	ENSG00000188984	ENST00000359318	AADACL3	stop_gained	HIGH	.	A	C	429	3083	0	0.122153	0.1261	0.968696	40	286	0	0.122699	0.1159	1.05867	50	212	0	0.19084	0.231	0.826146
chr1_12725463_C_T	rs769702307	chr1:12725463	ENSG00000188984	ENST00000359318	AADACL3	stop_gained	HIGH	.	T	C	1	3511	0	0.000284738	4.41e-05	6.45664	0	326	0	0	0	0	0	262	0	0	0	0
chr1_12725525_C_CT	rs746497630	chr1:12725525-12725526	ENSG00000188984	ENST00000359318	AADACL3	frameshift_variant	HIGH	.	CT	C	3	3509	0	0.000854214	0.000103	8.29334	0	326	0	0	0	0	0	262	0	0	0	0
chr1_12746530_G_T	rs186035456	chr1:12746530	ENSG00000157330	ENST00000614859	CFAP107	stop_gained	HIGH	.	T	G	1	3511	0	0.000284738	2.94e-05	9.68497	0	326	0	0	4.83e-05	0	0	262	0	0	0	0
chr1_12795558_C_A	rs200695310,COSV100180015	chr1:12795558	ENSG00000116721	ENST00000332296	PRAMEF1	stop_gained	HIGH	.	A	C	1	3509	1	0.0002849	2.94e-05	9.69048	0	326	0	0	0	0	0	262	0	0	0	0
chr1_12795677_TC_T	rs1481705235	chr1:12795678	ENSG00000116721	ENST00000332296	PRAMEF1	frameshift_variant	HIGH	.	T	TC	0	3510	1	0	1.47e-05	0	0	326	0	0	4.84e-05	0	1	261	0	0.00381679	0	999
chr1_12795956_C_G	rs146835774,COSV60007688	chr1:12795956	ENSG00000116721	ENST00000332296	PRAMEF1	stop_gained	HIGH	.	G	C	1	3509	1	0.0002849	0	999	0	326	0	0	9.99e-05	0	0	262	0	0	0	0
chr1_12825291_CCA_C	rs1338954325	chr1:12825292-12825293	ENSG00000239810	ENST00000619922	PRAMEF11	frameshift_variant	HIGH	.	C	CCA	2	3508	1	0.000569801	.	999	0	326	0	0	.	0	0	260	1	0	.	0
chr1_12825477_AG_A	rs368447714	chr1:12825478	ENSG00000239810	ENST00000619922	PRAMEF11	frameshift_variant	HIGH	.	A	AG	37	3471	2	0.0105473	0.008759	1.20417	0	326	0	0	0.001409	0	0	262	0	0	0.02333	0
chr1_12828789_T_C	rs754931840	chr1:12828789	ENSG00000239810	ENST00000619922	PRAMEF11	start_lost	HIGH	.	C	T	3	3505	2	0.000855188	0.0001621	5.27568	0	326	0	0	2.43e-05	0	0	260	1	0	0	0
chr1_12847410_A_G_m	rs370005849	chr1:12847410	ENSG00000179172	ENST00000317869	HNRNPCL1	stop_lost	HIGH	.	G	A	2	3498	6	0.000571429	.	999	0	326	0	0	.	0	0	260	1	0	.	0
chr1_12847410_A_T_m	rs370005849	chr1:12847410	ENSG00000179172	ENST00000317869	HNRNPCL1	stop_lost	HIGH	.	T	A	4	3496	6	0.00114286	0.0002071	5.51838	0	326	0	0	0	0	2	258	1	0.00769231	0	999
chr1_12847499_TC_T	rs545031916	chr1:12847500	ENSG00000179172	ENST00000317869	HNRNPCL1	frameshift_variant	HIGH	.	T	TC	0	3500	6	0	0	0	0	324	1	0	0.009694	0	1	259	1	0.00384615	0	999
chr1_12847504_CT_C	rs559905244,COSV58610678,COSV58610848	chr1:12847505	ENSG00000179172	ENST00000317869	HNRNPCL1	frameshift_variant	HIGH	.	C	CT	11	3489	6	0.00314286	0.001139	2.75931	5	321	0	0.0153374	0.01331	1.15232	10	250	1	0.0384615	0.006369	6.03887
chr1_12847830_G_A	rs142211889,CM176988	chr1:12847830	ENSG00000179172	ENST00000317869	HNRNPCL1	stop_gained	HIGH	.	A	G	0	3500	6	0	2.96e-05	0	2	324	0	0.00613497	0.01091	0.562325	0	260	1	0	0	0
chr1_12858983_A_G	rs201416537	chr1:12858983	ENSG00000120952	ENST00000240189	PRAMEF2	splice_acceptor_variant	HIGH	.	G	A	1	3499	6	0.000285714	0.003869	0.073847	0	326	0	0	0.0006909	0	0	260	1	0	0.006452	0
chr1_12859157_C_T	rs146026021	chr1:12859157	ENSG00000120952	ENST00000240189	PRAMEF2	stop_gained	HIGH	.	T	C	0	3500	6	0	1.48e-05	0	1	325	0	0.00306749	0.004197	0.730876	0	260	1	0	0	0
chr1_12859848_AGG_A	rs754789945	chr1:12859849-12859850	ENSG00000120952	ENST00000240189	PRAMEF2	frameshift_variant	HIGH	.	A	AGG	2	3498	6	0.000571429	0.0001033	5.53174	0	326	0	0	0	0	0	260	1	0	0	0
chr1_12860036_G_T	rs75411676,CM1212930,COSV105004947,COSV53572358	chr1:12860036	ENSG00000120952	ENST00000240189	PRAMEF2	stop_gained	HIGH	.	T	G	146	3354	6	0.0417143	0.04636	0.89979	4	322	0	0.0122699	0.02185	0.561553	8	252	1	0.0307692	0.05096	0.603792
chr1_12860213_C_T	rs771042077,COSV53576450	chr1:12860213	ENSG00000120952	ENST00000240189	PRAMEF2	stop_gained	HIGH	.	T	C	1	3499	6	0.000285714	4.43e-05	6.44953	0	326	0	0	2.45e-05	0	0	260	1	0	0	0
chr1_12879544_T_C	-	chr1:12879544	ENSG00000243073	ENST00000235349	PRAMEF4	stop_lost	HIGH	.	C	T	2	3500	5	0.000571102	.	999	0	324	1	0	.	0	0	260	1	0	.	0
chr1_12879725_C_CG_m	rs200652754	chr1:12879725-12879726	ENSG00000243073	ENST00000235349	PRAMEF4	frameshift_variant	HIGH	.	CG	C	441	3055	8	0.126144	0.1116	1.13032	9	315	1	0.0277778	0.03238	0.857868	41	219	1	0.157692	0.1908	0.82648
chr1_12881899_A_AGGCCGGGCGCGGTGGCTCACGCC_m	-	chr1:12881899-12881900	ENSG00000243073	ENST00000235349	PRAMEF4	frameshift_variant	HIGH	.	AGGCCGGGCGCGGTGGCTCACGCC	A	11	3499	1	0.0031339	.	999	0	316	5	0	.	0	2	258	1	0.00769231	.	999
chr1_12881899_A_AGGCCGGGCGCGGTGGCTCACGCCTG_m	-	chr1:12881899-12881900	ENSG00000243073	ENST00000235349	PRAMEF4	frameshift_variant	HIGH	.	AGGCCGGGCGCGGTGGCTCACGCCTG	A	2	3508	1	0.000569801	.	999	0	316	5	0	.	0	0	260	1	0	.	0
chr1_12881899_A_AGGCCGGGCGCGGTGGCTCACGCCTGTAATCCCAGCAC_m	-	chr1:12881899-12881900	ENSG00000243073	ENST00000235349	PRAMEF4	frameshift_variant	HIGH	.	AGGCCGGGCGCGGTGGCTCACGCCTGTAATCCCAGCAC	A	1	3509	1	0.0002849	.	999	0	316	5	0	.	0	1	259	1	0.00384615	.	999
chr1_12881906_G_GCA	-	chr1:12881906-12881907	ENSG00000243073	ENST00000235349	PRAMEF4	frameshift_variant	HIGH	.	GCA	G	1	3509	1	0.0002849	.	999	0	322	2	0	.	0	0	260	1	0	.	0
chr1_12882073_AC_A	COSV99339785	chr1:12882074	ENSG00000243073	ENST00000235349	PRAMEF4	frameshift_variant	HIGH	.	A	AC	0	3502	5	0	.	0	1	321	2	0.00310559	.	999	0	256	3	0	.	0
chr1_12882076_C_T	rs151307887,COSV99339413	chr1:12882076	ENSG00000243073	ENST00000235349	PRAMEF4	stop_gained	HIGH	.	T	C	8	3494	5	0.00228441	0.001251	1.82607	0	322	2	0	0.000236	0	0	256	3	0	0.003247	0
chr1_12883394_T_C	rs138983161	chr1:12883394	ENSG00000243073	ENST00000235349	PRAMEF4	start_lost	HIGH	likely_benign	C	T	3	3493	8	0.000858124	0.0004292	1.99936	1	325	0	0.00306749	0.0008881	3.45399	0	258	2	0	0	0
chr1_12893102_AG_A	rs1290751149,COSV52435839	chr1:12893103	ENSG00000187545	ENST00000235347	PRAMEF10	frameshift_variant	HIGH	.	A	AG	0	3512	0	0	2.95e-05	0	3	323	0	0.00920245	0.004413	2.08531	1	261	0	0.00381679	0.003165	1.20594
chr1_12893293_T_TA	rs1380273757	chr1:12893293-12893294	ENSG00000187545	ENST00000235347	PRAMEF10	frameshift_variant	HIGH	.	TA	T	1	3511	0	0.000284738	5.88e-05	4.84248	0	326	0	0	0	0	2	260	0	0.00763359	0	999
chr1_12893398_G_A	rs200459669	chr1:12893398	ENSG00000187545	ENST00000235347	PRAMEF10	stop_gained	HIGH	.	A	G	0	3512	0	0	0.000103	0	1	325	0	0.00306749	0.001445	2.12283	0	262	0	0	0	0
chr1_12920107_C_CCGCT	rs1178513374	chr1:12920107-12920108	ENSG00000204510	ENST00000697200	PRAMEF7	frameshift_variant	HIGH	.	CCGCT	C	1	3503	4	0.000285388	4.14e-05	6.89343	0	322	2	0	0	0	0	258	2	0	0	0
chr1_12939219_A_C	rs1230251553	chr1:12939219	ENSG00000232423	ENST00000376189	PRAMEF6	stop_gained	HIGH	.	C	A	1	3487	12	0.000286697	4.89e-05	5.86292	0	320	3	0	0	0	0	258	2	0	0	0
chr1_12941391_C_T	rs554769027	chr1:12941391	ENSG00000232423	ENST00000376189	PRAMEF6	stop_gained	HIGH	.	T	C	0	3378	67	0	0	0	10	276	20	0.034965	0.0004246	82.3482	2	228	16	0.00869565	0	999
chr1_13077053_T_A	-	chr1:13077053	ENSG00000229571	ENST00000619661	PRAMEF25	stop_gained	HIGH	.	A	T	0	3458	27	0	.	0	2	264	30	0.0075188	.	999	0	232	15	0	.	0
chr1_13115892_GA_G	rs559913899	chr1:13115893	ENSG00000275774	ENST00000621994	HNRNPCL2	frameshift_variant	HIGH	.	G	GA	0	3512	0	0	1.47e-05	0	3	323	0	0.00920245	0.004032	2.28235	0	262	0	0	0	0
chr1_13115898_C_CTT	-	chr1:13115898-13115899	ENSG00000275774	ENST00000621994	HNRNPCL2	frameshift_variant	HIGH	.	CTT	C	0	3512	0	0	.	0	3	323	0	0.00920245	.	999	0	262	0	0	.	0
chr1_13115900_CCG_C	rs1194523522	chr1:13115901-13115902	ENSG00000275774	ENST00000621994	HNRNPCL2	frameshift_variant	HIGH	.	C	CCG	0	3512	0	0	1.47e-05	0	3	323	0	0.00920245	0.004128	2.22928	0	262	0	0	0	0
chr1_13115905_T_TG	rs1425919394	chr1:13115905-13115906	ENSG00000275774	ENST00000621994	HNRNPCL2	frameshift_variant	HIGH	.	TG	T	0	3512	0	0	1.47e-05	0	3	323	0	0.00920245	0.004175	2.20418	0	262	0	0	0	0
chr1_13116086_G_C	rs201384678,COSV60402949	chr1:13116086	ENSG00000275774	ENST00000621994	HNRNPCL2	stop_gained	HIGH	.	C	G	10	3502	0	0.00284738	0.000706	4.03312	0	326	0	0	0.0003411	0	0	262	0	0	0	0
chr1_13175281_A_G	rs1252521167	chr1:13175281	ENSG00000204505	ENST00000415919	PRAMEF9	start_lost	HIGH	.	G	A	0	3420	46	0	4.28e-05	0	2	320	2	0.00621118	0.002675	2.32194	0	254	4	0	0	0
chr1_13179046_A_T	rs782597611	chr1:13179046	ENSG00000204505	ENST00000415919	PRAMEF9	stop_gained	HIGH	.	T	A	0	3510	1	0	0	0	5	319	1	0.0154321	0.0141	1.09448	2	258	1	0.00769231	0	999
chr1_13260220_A_T	rs1553173604	chr1:13260220	ENSG00000270601	ENST00000622421	PRAMEF5	splice_acceptor_variant	HIGH	.	T	A	0	3500	6	0	0	0	4	322	0	0.0122699	0.01718	0.714199	0	260	1	0	0	0
chr1_13260413_TG_T	rs587716244	chr1:13260414	ENSG00000270601	ENST00000622421	PRAMEF5	frameshift_variant	HIGH	.	T	TG	0	3492	10	0	8.26e-05	0	3	323	0	0.00920245	0.01357	0.678147	0	260	1	0	0	0
chr1_13281672_C_CAGCG	rs1296222103	chr1:13281672-13281673	ENSG00000182330	ENST00000357367	PRAMEF8	frameshift_variant	HIGH	.	CAGCG	C	1	3509	1	0.0002849	6e-05	4.74833	0	326	0	0	0	0	2	260	0	0.00763359	0	999
chr1_13281934_T_C	-	chr1:13281934	ENSG00000182330	ENST00000357367	PRAMEF8	splice_acceptor_variant	HIGH	.	C	T	2	3508	1	0.000569801	.	999	0	326	0	0	.	0	0	262	0	0	.	0
chr1_13284004_C_A	rs1202321466	chr1:13284004	ENSG00000182330	ENST00000357367	PRAMEF8	stop_gained	HIGH	.	A	C	3	3507	1	0.000854701	0.001036	0.825001	0	326	0	0	4.83e-05	0	0	262	0	0	0	0
chr1_13306220_T_TGGCCCAGAAGGTTC	rs1553122356	chr1:13306220-13306221	ENSG00000237700	ENST00000437300	PRAMEF33	frameshift_variant	HIGH	.	TGGCCCAGAAGGTTC	T	0	3510	1	0	4.44e-05	0	5	321	0	0.0153374	0.01409	1.08853	0	262	0	0	0	0
chr1_13308338_G_GAACC	rs1553168373	chr1:13308338-13308339	ENSG00000237700	ENST00000437300	PRAMEF33	frameshift_variant	HIGH	.	GAACC	G	0	3492	10	0	0	0	1	319	3	0.003125	0.0006533	4.78341	0	262	0	0	0	0
chr1_13308698_TC_T	rs1553168234	chr1:13308699	ENSG00000237700	ENST00000437300	PRAMEF33	frameshift_variant	HIGH	.	T	TC	0	3512	0	0	1.58e-05	0	1	325	0	0.00306749	0.001448	2.11843	1	261	0	0.00381679	0	999
chr1_13308743_G_A	rs1241631635	chr1:13308743	ENSG00000237700	ENST00000437300	PRAMEF33	stop_gained	HIGH	.	A	G	2	3508	1	0.000569801	0.0002696	2.11351	0	326	0	0	0	0	0	262	0	0	0	0
chr1_13319582_C_A	rs1446397046	chr1:13319582	ENSG00000204501	ENST00000376152	PRAMEF15	stop_gained	HIGH	.	A	C	1	3511	0	0.000284738	0.0003276	0.869164	0	326	0	0	4.83e-05	0	0	262	0	0	0	0
chr1_13319726_C_A	rs1248613722	chr1:13319726	ENSG00000204501	ENST00000376152	PRAMEF15	stop_gained	HIGH	.	A	C	1	3511	0	0.000284738	0	999	0	326	0	0	2.43e-05	0	0	262	0	0	0	0
chr1_13344617_C_A	-	chr1:13344617	ENSG00000204481	ENST00000334600	PRAMEF14	splice_acceptor_variant	HIGH	.	A	C	6	3498	4	0.00171233	.	999	0	326	0	0	.	0	0	262	0	0	.	0
chr1_13345236_CAG_C	rs1285010891	chr1:13345237-13345238	ENSG00000204481	ENST00000334600	PRAMEF14	frameshift_variant	HIGH	.	C	CAG	4	3502	3	0.0011409	0.001389	0.821383	0	326	0	0	7.27e-05	0	0	262	0	0	0.003185	0
chr1_13369067_C_A	-	chr1:13369067	ENSG00000204480	ENST00000376101	PRAMEF19	stop_lost	HIGH	.	A	C	1	3511	0	0.000284738	.	999	0	326	0	0	.	0	0	262	0	0	.	0
chr1_13390562_G_A	rs1325357802,COSV65816407	chr1:13390562	ENSG00000204479	ENST00000376098	PRAMEF17	stop_gained	HIGH	.	A	G	1	3511	0	0.000284738	0.0005586	0.509735	0	326	0	0	0	0	0	262	0	0	0	0
chr1_13390675_C_T	rs747965235,COSV65816420	chr1:13390675	ENSG00000204479	ENST00000376098	PRAMEF17	stop_gained	HIGH	.	T	C	1	3511	0	0.000284738	0.0005587	0.509644	0	326	0	0	0	0	0	262	0	0	0	0
chr1_13392020_C_T	rs201033834,COSV65816186	chr1:13392020	ENSG00000204479	ENST00000376098	PRAMEF17	stop_gained	HIGH	.	T	C	1	3511	0	0.000284738	0.0006031	0.472124	0	326	0	0	9.66e-05	0	0	262	0	0	0	0
chr1_13418530_GA_G	rs1569868081	chr1:13418531	ENSG00000204478	ENST00000602960	PRAMEF20	frameshift_variant	HIGH	.	G	GA	1	3511	0	0.000284738	1.47e-05	19.3699	0	326	0	0	0	0	0	262	0	0	0	0
chr1_13513390_GA_G	rs763142199	chr1:13513391	ENSG00000162494	ENST00000376085	LRRC38	frameshift_variant	HIGH	.	G	GA	6	3506	0	0.00170843	0.0008378	2.03918	0	326	0	0	9.65e-05	0	0	262	0	0	0	0
chr1_13778643_ATG_A	rs776947041,COSV52449288	chr1:13778644-13778645	ENSG00000116731	ENST00000311066	PRDM2	frameshift_variant	HIGH	.	A	ATG	14	3496	1	0.0039886	0.005697	0.700124	0	324	1	0	0.001147	0	1	261	0	0.00381679	0.003165	1.20594
chr1_13778646_AT_A	rs770299670,COSV52443960,COSV52449298	chr1:13778647	ENSG00000116731	ENST00000311066	PRDM2	frameshift_variant	HIGH	.	A	AT	14	3498	0	0.00398633	0.00569	0.700586	0	326	0	0	0.001134	0	1	261	0	0.00381679	0.003165	1.20594
chr1_14419493_C_G	rs978340062	chr1:14419493	ENSG00000234593	ENST00000666654	KAZN-AS1	splice_donor_variant,non_coding_transcript_variant	HIGH	.	G	C	1	3511	0	0.000284738	.	999	0	326	0	0	.	0	0	262	0	0	.	0
chr1_15251878_G_A	rs780575679	chr1:15251878	ENSG00000142621	ENST00000688493	FHAD1	splice_donor_variant	HIGH	.	A	G	2	3510	0	0.000569476	5.88e-05	9.68497	0	326	0	0	0	0	0	262	0	0	0	0
chr1_15289477_G_GC	rs756234754	chr1:15289477-15289478	ENSG00000142621	ENST00000688493	FHAD1	frameshift_variant	HIGH	.	GC	G	0	3512	0	0	0	0	0	326	0	0	2.41e-05	0	1	261	0	0.00381679	0	999
chr1_15289507_C_T	-	chr1:15289507	ENSG00000142621	ENST00000688493	FHAD1	stop_gained	HIGH	.	T	C	1	3511	0	0.000284738	.	999	0	326	0	0	.	0	0	262	0	0	.	0
chr1_15313055_A_G	rs201999060	chr1:15313055	ENSG00000142621	ENST00000688493	FHAD1	splice_acceptor_variant	HIGH	.	G	A	2	3510	0	0.000569476	0.001441	0.395195	0	326	0	0	0.0002897	0	0	262	0	0	0	0
chr1_15316468_G_A	rs201462752	chr1:15316468	ENSG00000142621	ENST00000688493	FHAD1	splice_donor_variant	HIGH	.	A	G	13	3499	0	0.00370159	0.003542	1.04506	0	326	0	0	0.0008686	0	1	261	0	0.00381679	0.01266	0.301485
chr1_15328376_G_T	rs1392030748	chr1:15328376	ENSG00000142621	ENST00000688493	FHAD1	stop_gained	HIGH	.	T	G	1	3511	0	0.000284738	1.56e-05	18.2524	0	326	0	0	0	0	0	262	0	0	0	0
chr1_15440524_G_A	rs121909294,CM080177	chr1:15440524	ENSG00000162438	ENST00000375949	CTRC	stop_gained	HIGH	risk_factor,pathogenic	A	G	1	3511	0	0.000284738	1.47e-05	19.3699	0	326	0	0	0	0	0	262	0	0	0	0
chr1_15486047_G_A	rs202010806,COSV65546429	chr1:15486047	ENSG00000215704	ENST00000375910	CELA2B	splice_donor_variant	HIGH	.	A	G	0	3512	0	0	0	0	1	325	0	0.00306749	2.41e-05	127.282	0	262	0	0	0	0
chr1_15506966_TCA_T	rs765681051	chr1:15506967-15506968	ENSG00000132906	ENST00000333868	CASP9	stop_gained,frameshift_variant	HIGH	.	T	TCA	1	3511	0	0.000284738	2.94e-05	9.68497	0	326	0	0	2.41e-05	0	0	262	0	0	0	0
chr1_15567098_G_T	-	chr1:15567098	ENSG00000116138	ENST00000375847	DNAJC16	splice_acceptor_variant	HIGH	.	T	G	1	3511	0	0.000284738	.	999	0	326	0	0	.	0	0	262	0	0	.	0
chr1_15568175_TGA_T	rs570045069	chr1:15568176-15568177	ENSG00000116138	ENST00000375847	DNAJC16	frameshift_variant,stop_lost	HIGH	.	T	TGA	2	3510	0	0.000569476	0.0002647	2.1514	0	326	0	0	7.24e-05	0	0	262	0	0	0	0
chr1_15573726_T_A	rs150629586	chr1:15573726	ENSG00000116771	ENST00000375826	AGMAT	splice_acceptor_variant	HIGH	.	A	T	4	3508	0	0.00113895	0.0006174	1.84476	0	326	0	0	4.82e-05	0	0	262	0	0	0	0
chr1_15577692_GGAGT_G	-	chr1:15577693-15577696	ENSG00000116771	ENST00000375826	AGMAT	frameshift_variant	HIGH	.	G	GGAGT	0	3512	0	0	.	0	0	326	0	0	.	0	1	261	0	0.00381679	.	999
chr1_15584967_T_C	rs943782761	chr1:15584967	ENSG00000116771	ENST00000375826	AGMAT	start_lost	HIGH	.	C	T	0	3512	0	0	5.89e-05	0	1	325	0	0.00306749	4.83e-05	63.509	0	262	0	0	0	0
chr1_15739265_CT_C	rs757642004,COSV53817202	chr1:15739266	ENSG00000162461	ENST00000294454	SLC25A34	frameshift_variant	HIGH	.	C	CT	1	3511	0	0.000284738	0.0001617	1.7609	0	326	0	0	9.65e-05	0	0	262	0	0	0	0
chr1_15739397_GGGCACCTAGACGAC_G	-	chr1:15739398-15739411	ENSG00000162461	ENST00000294454	SLC25A34	stop_lost,3_prime_UTR_variant	HIGH	.	G	GGGCACCTAGACGAC	1	3511	0	0.000284738	.	999	0	326	0	0	.	0	0	262	0	0	.	0
chr1_15744528_GT_G	rs781670200	chr1:15744529	ENSG00000162460	ENST00000375782	TMEM82	frameshift_variant	HIGH	.	G	GT	1	3511	0	0.000284738	1.47e-05	19.3699	0	326	0	0	2.41e-05	0	0	262	0	0	0	0
chr1_15747029_C_CGA_m	rs201466858,COSV65388079	chr1:15747029-15747030	ENSG00000162460	ENST00000375782	TMEM82	frameshift_variant	HIGH	.	CGA	C	61	3451	0	0.017369	0.02625	0.661677	0	326	0	0	0.004547	0	0	262	0	0	0.003165	0
chr1_15747032_T_TG	rs199908593	chr1:15747032-15747033	ENSG00000162460	ENST00000375782	TMEM82	frameshift_variant	HIGH	.	TG	T	61	3451	0	0.017369	0.02625	0.661677	0	326	0	0	0.004544	0	0	262	0	0	0.003165	0
chr1_15765015_C_A	rs145692215,COSV60028713,COSV60028926	chr1:15765015	ENSG00000162458	ENST00000375766	FBLIM1	stop_gained	HIGH	.	A	C	1	3511	0	0.000284738	.	999	0	326	0	0	.	0	0	262	0	0	.	0
chr1_15770444_C_T	rs140794901,COSV60028881	chr1:15770444	ENSG00000162458	ENST00000375766	FBLIM1	stop_gained	HIGH	.	T	C	0	3512	0	0	2.94e-05	0	1	325	0	0.00306749	0.000435	7.05169	0	262	0	0	0	0
chr1_15876637_T_TAGTGATTCAATCAGCAGCAGCAGTAGTACCAGCAGTGACAGGTAGGTTAACAGCCTTTTGTTATAACAGATGAGCTAG	-	chr1:15876637-15876638	ENSG00000065526	ENST00000375759	SPEN	stop_gained,inframe_insertion	HIGH	.	TAGTGATTCAATCAGCAGCAGCAGTAGTACCAGCAGTGACAGGTAGGTTAACAGCCTTTTGTTATAACAGATGAGCTAG	T	0	3512	0	0	.	0	0	326	0	0	.	0	0	262	0	0	.	0
chr1_15935969_CA_C	COSV65357150	chr1:15935970	ENSG00000065526	ENST00000375759	SPEN	frameshift_variant	HIGH	.	C	CA	1	3511	0	0.000284738	.	999	0	326	0	0	.	0	0	262	0	0	.	0
chr1_15935975_CA_C	COSV65357339	chr1:15935976	ENSG00000065526	ENST00000375759	SPEN	frameshift_variant	HIGH	.	C	CA	1	3511	0	0.000284738	.	999	0	326	0	0	.	0	0	262	0	0	.	0
chr1_15993477_G_A	rs115469670	chr1:15993477	ENSG00000224966	ENST00000505954	TBC1D3P6	splice_donor_variant,non_coding_transcript_variant	HIGH	.	A	G	0	3512	0	0	2.94e-05	0	2	324	0	0.00613497	0.001255	4.88842	0	262	0	0	0	0
chr1_16026765_TCCCTTCAGCGGTGAGACCCCCCTCATGCCCCGCC_T	rs548769869	chr1:16026766-16026799	ENSG00000186510	ENST00000331433	CLCNKA	splice_donor_variant,splice_donor_5th_base_variant,coding_sequence_variant,intron_variant	HIGH	.	T	TCCCTTCAGCGGTGAGACCCCCCTCATGCCCCGCC	6	3506	0	0.00170843	0.00303	0.563838	0	326	0	0	0.0006037	0	0	262	0	0	0	0
chr1_16028061_C_T	rs139738448	chr1:16028061	ENSG00000186510	ENST00000331433	CLCNKA	stop_gained	HIGH	.	T	C	4	3508	0	0.00113895	0.0009411	1.21023	0	326	0	0	0.0001208	0	0	262	0	0	0	0
chr1_16028813_C_CCACCCAG	rs747722840	chr1:16028813-16028814	ENSG00000186510	ENST00000331433	CLCNKA	frameshift_variant	HIGH	.	CCACCCAG	C	0	3512	0	0	0	0	2	324	0	0.00613497	0.002412	2.54352	0	262	0	0	0	0
chr1_16028817_CTGGTGTG_C	rs771660577	chr1:16028818-16028824	ENSG00000186510	ENST00000331433	CLCNKA	frameshift_variant	HIGH	.	C	CTGGTGTG	0	3512	0	0	0	0	2	324	0	0.00613497	0.002412	2.54352	0	262	0	0	0	0
chr1_16031793_AG_A	rs556704888	chr1:16031794	ENSG00000186510	ENST00000331433	CLCNKA	frameshift_variant	HIGH	.	A	AG	0	3512	0	0	0	0	5	321	0	0.0153374	0.00333	4.60583	0	262	0	0	0.003165	0
chr1_16048352_G_A	rs202064075,CM117109,COSV105309641	chr1:16048352	ENSG00000184908	ENST00000375679	CLCNKB	missense_variant	MODERATE	pathogenic	A	G	3	3509	0	0.0008542	5.88e-05	14.5272	0	326	0	0	2.42e-05	0	0	262	0	0	0	0
chr1_16050993_G_A	rs778485688,CM108309	chr1:16050993	ENSG00000184908	ENST00000375679	CLCNKB	stop_gained	HIGH	.	A	G	1	3511	0	0.000284738	0	999	0	326	0	0	2.41e-05	0	0	262	0	0	0	0
chr1_16051739_ACT_A	rs1380983236	chr1:16051740-16051741	ENSG00000184908	ENST00000375679	CLCNKB	frameshift_variant	HIGH	.	A	ACT	0	3512	0	0	1.48e-05	0	1	325	0	0.00306749	0	999	0	262	0	0	0	0
chr1_16202414_A_G	rs752160925	chr1:16202414	ENSG00000142632	ENST00000270747	ARHGEF19	splice_donor_variant	HIGH	.	G	A	1	3511	0	0.000284738	.	999	0	326	0	0	.	0	0	262	0	0	.	0
chr1_16205537_C_T	rs750125988	chr1:16205537	ENSG00000142632	ENST00000270747	ARHGEF19	splice_donor_variant	HIGH	.	T	C	0	3512	0	0	1.47e-05	0	0	326	0	0	0	0	1	261	0	0.00381679	0	999
chr1_16207980_G_GT	rs1265869847	chr1:16207980-16207981	ENSG00000142632	ENST00000270747	ARHGEF19	frameshift_variant	HIGH	.	GT	G	1	3511	0	0.000284738	5.89e-05	4.83426	0	326	0	0	0	0	0	262	0	0	0	0
chr1_16225805_G_A	rs948171399	chr1:16225805	ENSG00000237276	ENST00000602586	ANO7L1	splice_donor_variant,non_coding_transcript_variant	HIGH	.	A	G	3	3509	0	0.000854214	0.0002209	3.86697	0	326	0	0	0	0	0	262	0	0	0	0
chr1_16232233_C_A	rs779066950	chr1:16232233	ENSG00000132881	ENST00000375599	CPLANE2	stop_gained	HIGH	.	A	C	0	3512	0	0	1.47e-05	0	0	326	0	0	0	0	0	262	0	0	0	0
chr1_16232234_C_T	rs146969788	chr1:16232234	ENSG00000132881	ENST00000375599	CPLANE2	stop_gained	HIGH	.	T	C	0	3512	0	0	0	0	1	325	0	0.00306749	0.0001688	18.1723	0	262	0	0	0	0
chr1_16400779_G_C	rs1435230598,COSV59185113	chr1:16400779	ENSG00000187144	ENST00000335496	SPATA21	stop_gained	HIGH	.	C	G	2	3510	0	0.000569476	1.47e-05	38.7399	0	326	0	0	0	0	0	262	0	0	0	0
chr1_16409795_AG_A	-	chr1:16409796	ENSG00000187144	ENST00000335496	SPATA21	frameshift_variant	HIGH	.	A	AG	0	3512	0	0	.	0	0	326	0	0	.	0	1	261	0	0.00381679	.	999
chr1_16476398_C_G	rs1017131197	chr1:16476398	ENSG00000290842	ENST00000263511	CROCCP3	splice_donor_variant,non_coding_transcript_variant	HIGH	.	G	C	1	3511	0	0.000284738	4.41e-05	6.45664	0	326	0	0	2.41e-05	0	0	262	0	0	0	0
chr1_16478438_C_T	rs1027882688	chr1:16478438	ENSG00000290842	ENST00000263511	CROCCP3	splice_acceptor_variant,non_coding_transcript_variant	HIGH	.	T	C	3	3509	0	0.000854214	1.47e-05	58.1098	0	326	0	0	2.41e-05	0	0	262	0	0	0	0
chr1_16491008_A_G	rs181241062	chr1:16491008	ENSG00000290842	ENST00000263511	CROCCP3	splice_donor_variant,non_coding_transcript_variant	HIGH	.	G	A	0	3512	0	0	0.0002073	0	10	316	0	0.0306748	0.02991	1.02557	1	261	0	0.00381679	0.003247	1.17548
chr1_16567978_C_T	rs367946218	chr1:16567978	ENSG00000219481	ENST00000430580	NBPF1	splice_donor_variant	HIGH	.	T	C	0	3500	6	0	3.11e-05	0	1	325	0	0.00306749	0.0004529	6.77299	0	262	0	0	0	0
chr1_16573164_C_A	rs1410183426	chr1:16573164	ENSG00000219481	ENST00000430580	NBPF1	stop_gained	HIGH	.	A	C	0	3502	5	0	2.21e-05	0	0	324	1	0	0.0007034	0	1	261	0	0.00381679	0	999
chr1_16573173_C_A	rs1456463745,COSV99844196	chr1:16573173	ENSG00000219481	ENST00000430580	NBPF1	stop_gained	HIGH	.	A	C	1	3505	3	0.000285225	4.27e-05	6.67974	0	324	1	0	0	0	0	262	0	0	0	0
chr1_16574546_G_C	rs563732253	chr1:16574546	ENSG00000219481	ENST00000430580	NBPF1	stop_gained	HIGH	.	C	G	0	3512	0	0	1.48e-05	0	1	325	0	0.00306749	0.001868	1.64212	0	262	0	0	0.006329	0
chr1_16575230_C_T	rs746726956	chr1:16575230	ENSG00000219481	ENST00000430580	NBPF1	splice_acceptor_variant	HIGH	.	T	C	4	3508	0	0.00113895	0.0005298	2.14978	0	326	0	0	0.0001214	0	0	262	0	0	0	0
chr1_16585530_GT_G	rs750623490	chr1:16585531	ENSG00000219481	ENST00000430580	NBPF1	frameshift_variant	HIGH	.	G	GT	0	3512	0	0	2.94e-05	0	1	325	0	0.00306749	0.001113	2.75605	0	262	0	0	0	0
chr1_16587724_C_G	rs4350200	chr1:16587724	ENSG00000219481	ENST00000430580	NBPF1	splice_donor_variant	HIGH	.	G	C	1	3511	0	0.000284738	0.004343	0.0655625	0	326	0	0	0.0004099	0	0	262	0	0	0	0
chr1_16589939_C_A	rs745826233	chr1:16589939	ENSG00000219481	ENST00000430580	NBPF1	stop_gained	HIGH	.	A	C	1	3511	0	0.000284738	5.88e-05	4.84248	0	326	0	0	0	0	0	262	0	0	0	0
chr1_16635026_C_A	rs550952649	chr1:16635026	ENSG00000291072	ENST00000639456	CROCCP2	splice_donor_variant,non_coding_transcript_variant	HIGH	.	A	C	4	3508	0	0.00113895	0.0005766	1.97529	0	326	0	0	0.0001206	0	0	262	0	0	0	0
chr1_16644644_AC_A	rs1457010790	chr1:16644645	ENSG00000291072	ENST00000639456	CROCCP2	splice_donor_variant,non_coding_transcript_variant	HIGH	.	A	AC	1	3511	0	0.000284738	0.0002952	0.96456	2	324	0	0.00613497	0.02261	0.271339	0	262	0	0	0.003311	0
chr1_16649809_G_T	rs1226936866	chr1:16649809	ENSG00000186301	ENST00000457982	MST1P2	splice_acceptor_variant,non_coding_transcript_variant	HIGH	.	T	G	1	3509	1	0.0002849	4.52e-05	6.3031	0	322	2	0	2.57e-05	0	0	262	0	0	0	0
chr1_16681711_C_G	rs201186437	chr1:16681711	ENSG00000280114	ENST00000624828	.	splice_donor_variant,non_coding_transcript_variant	HIGH	.	G	C	708	2804	0	0.201595	0.186	1.08384	65	261	0	0.199387	0.1805	1.10463	47	215	0	0.179389	0.1935	0.927077
chr1_16852985_CCCCCAGAGTACCTG_C	rs1361320789	chr1:16852986-16852999	ENSG00000223643	ENST00000422345	.	splice_donor_variant,splice_donor_5th_base_variant,non_coding_transcript_exon_variant,intron_variant	HIGH	.	C	CCCCCAGAGTACCTG	2	3438	36	0.000581395	0	999	0	268	29	0	0	0	0	256	3	0	0	0
chr1_16888786_C_T	rs530547476	chr1:16888786	ENSG00000238142	ENST00000654227	.	splice_acceptor_variant,non_coding_transcript_variant	HIGH	.	T	C	0	3512	0	0	0	0	0	326	0	0	0.0008205	0	1	261	0	0.00381679	0	999
chr1_16929959_C_G	rs766925565	chr1:16929959	ENSG00000058453	ENST00000375541	CROCC	stop_gained	HIGH	.	G	C	2	3510	0	0.000569476	0.0005439	1.04702	0	326	0	0	0.000217	0	0	262	0	0	0	0
chr1_16930595_G_A	rs773693135	chr1:16930595	ENSG00000058453	ENST00000375541	CROCC	splice_donor_variant	HIGH	.	A	G	4	3508	0	0.00113895	0.0001911	5.95998	0	326	0	0	0	0	0	262	0	0	0	0
chr1_16938925_CTG_C	rs771219192	chr1:16938926-16938927	ENSG00000058453	ENST00000375541	CROCC	frameshift_variant	HIGH	.	C	CTG	0	3512	0	0	0	0	0	326	0	0	0	0	1	261	0	0.00381679	0	999
chr1_16946400_GC_G	rs768753831	chr1:16946401	ENSG00000058453	ENST00000375541	CROCC	frameshift_variant	HIGH	.	G	GC	1	3511	0	0.000284738	.	999	0	326	0	0	.	0	0	262	0	0	.	0
chr1_16946902_C_T	rs140906244	chr1:16946902	ENSG00000058453	ENST00000375541	CROCC	stop_gained	HIGH	.	T	C	0	3512	0	0	2.94e-05	0	1	325	0	0.00306749	0.003718	0.825036	0	262	0	0	0	0
chr1_16948348_CG_C	-	chr1:16948349	ENSG00000058453	ENST00000375541	CROCC	frameshift_variant	HIGH	.	C	CG	1	3511	0	0.000284738	.	999	0	326	0	0	.	0	0	262	0	0	.	0
chr1_16955995_A_AG	-	chr1:16955995-16955996	ENSG00000058453	ENST00000375541	CROCC	splice_acceptor_variant	HIGH	.	AG	A	1	3511	0	0.000284738	.	999	0	326	0	0	.	0	0	262	0	0	.	0
chr1_16961081_A_AGCCCC	-	chr1:16961081-16961082	ENSG00000058453	ENST00000375541	CROCC	frameshift_variant	HIGH	.	AGCCCC	A	1	3511	0	0.000284738	.	999	0	326	0	0	.	0	0	262	0	0	.	0
chr1_16986247_G_GCGGCCAGGGCTGCT	rs779637529	chr1:16986247-16986248	ENSG00000159363	ENST00000326735	ATP13A2	frameshift_variant	HIGH	uncertain_significance	GCGGCCAGGGCTGCT	G	0	3512	0	0	0	0	1	325	0	0.00306749	0.002052	1.49488	0	262	0	0	0	0
chr1_17005407_G_A	rs369906056	chr1:17005407	ENSG00000288636	ENST00000617114	.	stop_gained	HIGH	likely_benign	A	G	1	3511	0	0.000284738	0.0001029	2.76713	0	326	0	0	2.41e-05	0	0	262	0	0	0	0
chr1_17027799_G_A	rs1553177679	chr1:17027799	ENSG00000117118	ENST00000375499	SDHB	stop_gained	HIGH	pathogenic	A	G	0	3512	0	0	.	0	0	326	0	0	.	0	1	261	0	0.00381679	.	999
chr1_17033078_G_A	rs74315366,CM012800	chr1:17033078	ENSG00000117118	ENST00000375499	SDHB	stop_gained	HIGH	pathogenic	A	G	0	3512	0	0	1.47e-05	0	1	325	0	0.00306749	2.41e-05	127.282	0	262	0	0	0	0
chr1_17082618_T_TG	rs745993826	chr1:17082618-17082619	ENSG00000117115	ENST00000375486	PADI2	frameshift_variant	HIGH	.	TG	T	2	3510	0	0.000569476	0.0001323	4.30443	0	326	0	0	2.42e-05	0	0	262	0	0	0	0
chr1_17083758_G_A	rs142403504	chr1:17083758	ENSG00000117115	ENST00000375486	PADI2	stop_gained	HIGH	likely_benign	A	G	5	3507	0	0.00142369	0.002661	0.535021	0	326	0	0	0.0004102	0	1	261	0	0.00381679	0	999
chr1_17083838_C_G	rs1340725853	chr1:17083838	ENSG00000117115	ENST00000375486	PADI2	splice_acceptor_variant	HIGH	.	G	C	1	3511	0	0.000284738	.	999	0	326	0	0	.	0	0	262	0	0	.	0
chr1_17092535_T_C	rs775823327	chr1:17092535	ENSG00000117115	ENST00000375486	PADI2	splice_acceptor_variant	HIGH	.	C	T	4	3508	0	0.00113895	.	999	0	326	0	0	.	0	0	262	0	0	.	0
chr1_17240736_C_A	rs747045477,COSV64938739	chr1:17240736	ENSG00000142623	ENST00000375471	PADI1	stop_gained	HIGH	.	A	C	3	3509	0	0.000854214	1.47e-05	58.1098	0	326	0	0	0	0	0	262	0	0	0	0
chr1_17249227_TG_T	rs769274640	chr1:17249228	ENSG00000142619	ENST00000375460	PADI3	frameshift_variant,splice_region_variant	HIGH	.	T	TG	4	3508	0	0.00113895	1.47e-05	77.4797	0	326	0	0	0	0	0	262	0	0	0	0
chr1_17262194_T_A	rs142129409,CM1615418	chr1:17262194	ENSG00000142619	ENST00000375460	PADI3	missense_variant	MODERATE	pathogenic	A	T	49	3463	0	0.01395	0.007527	1.85333	0	326	0	0	0.001328	0	2	260	0	0.007634	0	999
chr1_17267938_C_T	rs139876092,COSV104685500,COSV64935286	chr1:17267938	ENSG00000142619	ENST00000375460	PADI3	missense_variant	MODERATE	pathogenic	T	C	0	3512	0	0	8.82e-05	0	1	325	0	0.003067	0.001592	1.92651	0	262	0	0	0	0
chr1_17270903_A_G	rs139426141	chr1:17270903	ENSG00000142619	ENST00000375460	PADI3	missense_variant	MODERATE	pathogenic	G	A	0	3512	0	0	5.89e-05	0	9	317	0	0.02761	0.0359	0.769081	2	260	0	0.007634	0.003165	2.41201
chr1_17270928_C_T	rs144080386,CM1615417,COSV99080980	chr1:17270928	ENSG00000142619	ENST00000375460	PADI3	missense_variant	MODERATE	pathogenic	T	C	29	3483	0	0.008257	0.009321	0.885849	0	326	0	0	0.001593	0	1	261	0	0.003817	0.003165	1.206
chr1_17280704_C_T	rs140482516	chr1:17280704	ENSG00000142619	ENST00000375460	PADI3	missense_variant	MODERATE	pathogenic	T	C	0	3512	0	0	0.0001323	0	3	323	0	0.009202	0.006611	1.39192	0	262	0	0	0	0
chr1_17280779_G_A	rs34097903	chr1:17280779	ENSG00000142619	ENST00000375460	PADI3	missense_variant	MODERATE	pathogenic	A	G	0	3512	0	0	7.35e-05	0	8	318	0	0.02454	0.02315	1.06004	1	261	0	0.003817	0	999
chr1_17282901_TC_T	rs761835744	chr1:17282902	ENSG00000142619	ENST00000375460	PADI3	frameshift_variant	HIGH	.	T	TC	0	3512	0	0	0	0	1	325	0	0.00306749	7.24e-05	42.3686	0	262	0	0	0	0
chr1_17308223_A_G	rs141280036	chr1:17308223	ENSG00000159339	ENST00000375448	PADI4	start_lost	HIGH	.	G	A	15	3497	0	0.00427107	0.002823	1.51295	1	325	0	0.00306749	0.000338	9.0754	0	262	0	0	0	0
chr1_17341941_A_AG	-	chr1:17341941-17341942	ENSG00000159339	ENST00000375448	PADI4	splice_acceptor_variant	HIGH	.	AG	A	1	3511	0	0.000284738	.	999	0	326	0	0	.	0	0	262	0	0	.	0
chr1_17346135_TGCAGGTATGTGCCCTGCGGG_T	rs780421882	chr1:17346136-17346155	ENSG00000159339	ENST00000375448	PADI4	splice_donor_variant,splice_donor_5th_base_variant,coding_sequence_variant,intron_variant	HIGH	.	T	TGCAGGTATGTGCCCTGCGGG	0	3512	0	0	0	0	2	324	0	0.00613497	0.0008441	7.26806	0	262	0	0	0	0
chr1_17358837_G_GA	rs780511491	chr1:17358837-17358838	ENSG00000159339	ENST00000375448	PADI4	frameshift_variant,splice_region_variant	HIGH	.	GA	G	2	3510	0	0.000569476	0.000295	1.93043	0	326	0	0	0.0001215	0	0	262	0	0	0	0
chr1_18481213_A_AG	-	chr1:18481213-18481214	ENSG00000179023	ENST00000400664	KLHDC7A	frameshift_variant	HIGH	.	AG	A	1	3511	0	0.000284738	.	999	0	326	0	0	.	0	0	262	0	0	.	0
chr1_18481582_C_T	rs1339011931	chr1:18481582	ENSG00000179023	ENST00000400664	KLHDC7A	stop_gained	HIGH	.	T	C	2	3510	0	0.000569476	2.94e-05	19.3699	0	326	0	0	0	0	0	262	0	0	0	0
chr1_18481735_C_T	rs115859684	chr1:18481735	ENSG00000179023	ENST00000400664	KLHDC7A	stop_gained	HIGH	benign	T	C	0	3512	0	0	1.47e-05	0	9	317	0	0.0276074	0.01704	1.62015	1	261	0	0.00381679	0	999
chr1_18482553_G_GC_m	rs779838174	chr1:18482553-18482554	ENSG00000179023	ENST00000400664	KLHDC7A	frameshift_variant	HIGH	.	GC	G	1	3511	0	0.000284738	0	999	0	326	0	0	2.41e-05	0	0	262	0	0	0	0
chr1_18744849_TC_T	-	chr1:18744850	ENSG00000009709	ENST00000420770	PAX7	frameshift_variant	HIGH	.	T	TC	1	3511	0	0.000284738	.	999	0	326	0	0	.	0	0	262	0	0	.	0
chr1_18840141_T_A	rs200406070	chr1:18840141	ENSG00000179002	ENST00000375371	TAS1R2	stop_gained	HIGH	.	A	T	2	3510	0	0.000569476	8.82e-05	6.45664	0	326	0	0	0	0	0	262	0	0	0	0
chr1_18854516_GTGGCGCAGCTCCGTGAGGTTGTGCAGGACCGGGTCGA_G	rs1226254069	chr1:18854517-18854553	ENSG00000179002	ENST00000375371	TAS1R2	frameshift_variant	HIGH	.	G	GTGGCGCAGCTCCGTGAGGTTGTGCAGGACCGGGTCGA	2	3510	0	0.000569476	1.47e-05	38.7399	0	326	0	0	0	0	0	262	0	0	0	0
chr1_18908561_TC_T	-	chr1:18908562	ENSG00000169991	ENST00000455833	IFFO2	frameshift_variant,stop_lost	HIGH	.	T	TC	1	3511	0	0.000284738	.	999	0	326	0	0	.	0	0	262	0	0	.	0
chr1_18956332_T_G	rs1313518423	chr1:18956332	ENSG00000169991	ENST00000455833	IFFO2	start_lost	HIGH	.	G	T	1	3511	0	0.000284738	5.98e-05	4.76151	0	326	0	0	0	0	0	262	0	0	0	0
chr1_19141428_T_TG	rs776496841	chr1:19141428-19141429	ENSG00000127481	ENST00000375254	UBR4	frameshift_variant	HIGH	.	TG	T	1	3511	0	0.000284738	1.47e-05	19.3699	0	326	0	0	0	0	0	262	0	0	0	0
chr1_19219429_CTGCT_C	rs1480280265	chr1:19219430-19219433	ENSG00000127463	ENST00000477853	EMC1	frameshift_variant	HIGH	uncertain_significance	C	CTGCT	1	3511	0	0.000284738	1.47e-05	19.3699	0	326	0	0	0	0	0	262	0	0	0	0
chr1_19219658_G_GT_m	rs781137936	chr1:19219658-19219659	ENSG00000127463	ENST00000477853	EMC1	frameshift_variant	HIGH	uncertain_significance	GT	G	2	3510	0	0.000569476	0.0001176	4.84248	0	326	0	0	0	0	0	262	0	0	0	0
chr1_19223555_GT_G	rs766168717	chr1:19223556	ENSG00000127463	ENST00000477853	EMC1	frameshift_variant	HIGH	pathogenic	G	GT	2	3510	0	0.000569476	1.47e-05	38.7399	0	326	0	0	0	0	0	262	0	0	0	0
chr1_19251865_T_G	-	chr1:19251865	ENSG00000053372	ENST00000330263	MRTO4	splice_donor_variant	HIGH	.	G	T	1	3511	0	0.000284738	.	999	0	326	0	0	.	0	0	262	0	0	.	0
chr1_19269345_ACTTGTACTTG_A	rs750036900	chr1:19269346-19269355	ENSG00000211454	ENST00000429712	AKR7L	frameshift_variant	HIGH	.	A	ACTTGTACTTG	4	3508	0	0.00113895	0.0001617	7.04361	0	326	0	0	0	0	0	262	0	0	0	0
chr1_19270780_TC_T	rs140586925	chr1:19270781	ENSG00000211454	ENST00000429712	AKR7L	frameshift_variant	HIGH	.	T	TC	161	3351	0	0.0458428	0.03943	1.16264	1	325	0	0.00306749	0.008573	0.357808	4	258	0	0.0152672	0.003165	4.82375
chr1_19270834_A_G	rs190747734,COSV70167396	chr1:19270834	ENSG00000211454	ENST00000429712	AKR7L	stop_lost	HIGH	.	G	A	161	3351	0	0.0458428	0.03948	1.16117	1	325	0	0.00306749	0.008562	0.358267	4	258	0	0.0152672	0.003165	4.82375
chr1_19270876_G_A	rs115063329,COSV70167830	chr1:19270876	ENSG00000211454	ENST00000429712	AKR7L	stop_gained	HIGH	.	A	G	1	3511	0	0.000284738	0.0001176	2.42124	12	314	0	0.0368098	0.02981	1.23481	4	258	0	0.0152672	0	999
chr1_19273984_CTGCGGCGCTGGTGGGCGCGTCCA_C	rs573930529	chr1:19273985-19274007	ENSG00000211454	ENST00000429712	AKR7L	frameshift_variant	HIGH	.	C	CTGCGGCGCTGGTGGGCGCGTCCA	161	3351	0	0.0458428	0.03912	1.17185	1	323	1	0.00308642	0.008362	0.369101	4	258	0	0.0152672	0.003165	4.82375
chr1_19282850_C_A	rs747146299	chr1:19282850	ENSG00000162482	ENST00000361640	AKR7A3	stop_gained	HIGH	.	A	C	1	3511	0	0.000284738	1.47e-05	19.3699	0	324	1	0	0	0	0	262	0	0	0	0
chr1_19308230_A_C	rs1445222455	chr1:19308230	ENSG00000053371	ENST00000235835	AKR7A2	stop_gained	HIGH	.	C	A	2	3510	0	0.000569476	.	999	0	326	0	0	.	0	0	262	0	0	.	0
chr1_19312000_AG_A	rs1353059745	chr1:19312001	ENSG00000053371	ENST00000235835	AKR7A2	frameshift_variant	HIGH	.	A	AG	1	3511	0	0.000284738	.	999	0	326	0	0	.	0	0	262	0	0	.	0
chr1_19312095_GGA_G	rs1491300633	chr1:19312096-19312097	ENSG00000053371	ENST00000235835	AKR7A2	frameshift_variant	HIGH	.	G	GGA	0	3512	0	0	2.95e-05	0	2	324	0	0.00613497	0.004129	1.48582	0	262	0	0	0	0
chr1_19312096_G_GAGACTACGCGAGACGCGGC	rs548103097	chr1:19312096-19312097	ENSG00000053371	ENST00000235835	AKR7A2	frameshift_variant	HIGH	.	GAGACTACGCGAGACGCGGC	G	1	3511	0	0.000284738	0	999	6	320	0	0.0184049	0.02054	0.896052	2	260	0	0.00763359	0.006369	1.19855
chr1_19312100_CTA_C	rs1365872738	chr1:19312101-19312102	ENSG00000053371	ENST00000235835	AKR7A2	frameshift_variant	HIGH	.	C	CTA	0	3512	0	0	2.95e-05	0	2	324	0	0.00613497	0.00413	1.48546	0	262	0	0	0	0
chr1_19326624_G_A	rs770339016	chr1:19326624	ENSG00000040487	ENST00000375153	SLC66A1	splice_donor_variant	HIGH	.	A	G	4	3508	0	0.00113895	5.88e-05	19.3699	0	326	0	0	2.41e-05	0	0	262	0	0	0	0
chr1_19656971_G_T	rs552621026	chr1:19656971	ENSG00000158747	ENST00000375136	NBL1	stop_gained	HIGH	.	T	G	2	3510	0	0.000569476	1.47e-05	38.7399	0	326	0	0	0	0	0	262	0	0	0	0
chr1_19657031_CCT_C	-	chr1:19657032-19657033	ENSG00000158747	ENST00000375136	NBL1	frameshift_variant	HIGH	.	C	CCT	1	3511	0	0.000284738	.	999	0	326	0	0	.	0	0	262	0	0	.	0
chr1_19657037_CCCCAT_C	-	chr1:19657038-19657042	ENSG00000158747	ENST00000375136	NBL1	frameshift_variant	HIGH	.	C	CCCCAT	1	3511	0	0.000284738	.	999	0	326	0	0	.	0	0	260	1	0	.	0
chr1_19657073_GA_G	rs1437955655	chr1:19657074	ENSG00000158747	ENST00000375136	NBL1	frameshift_variant	HIGH	.	G	GA	8	3504	0	0.0022779	9.08e-05	25.087	0	326	0	0	0	0	0	262	0	0	0	0
chr1_19657075_GCCCGAGGAC_GGGAC	rs1241269280	chr1:19657076-19657084	ENSG00000158747	ENST00000375136	NBL1	frameshift_variant	HIGH	.	GGGAC	GCCCGAGGAC	8	3504	0	0.0022779	8.88e-05	25.6521	0	326	0	0	0	0	0	262	0	0	0	0
chr1_19694530_GAA_G	rs376795192	chr1:19694531-19694532	ENSG00000162542	ENST00000294543	TMCO4	frameshift_variant	HIGH	.	G	GAA	19	3493	0	0.00541002	0.001852	2.92118	0	326	0	0	0.0005791	0	0	262	0	0	0	0
chr1_19739880_GGA_G	rs545681408	chr1:19739881-19739882	ENSG00000162542	ENST00000294543	TMCO4	frameshift_variant	HIGH	.	G	GGA	3	3509	0	0.000854214	0.0006762	1.26326	0	326	0	0	7.24e-05	0	0	262	0	0	0	0
chr1_19745531_C_A	rs145825608,COSV53873802	chr1:19745531	ENSG00000162542	ENST00000294543	TMCO4	splice_donor_variant	HIGH	.	A	C	0	3512	0	0	0	0	1	325	0	0.00306749	9.65e-05	31.7874	0	262	0	0	0	0
chr1_19745634_G_A	rs140939906,COSV105132479	chr1:19745634	ENSG00000162542	ENST00000294543	TMCO4	stop_gained	HIGH	.	A	G	1	3511	0	0.000284738	0.000147	1.93699	0	326	0	0	0.0003618	0	0	262	0	0	0	0
chr1_19787025_C_T	rs375624274	chr1:19787025	ENSG00000162542	ENST00000294543	TMCO4	splice_donor_variant	HIGH	.	T	C	1	3511	0	0.000284738	0.0002205	1.29133	0	326	0	0	0	0	0	262	0	0	0.006329	0
chr1_19814567_G_A	rs36095412,CM1610768	chr1:19814567	ENSG00000178828	ENST00000375121	RNF186	stop_gained	HIGH	.	A	G	1	3511	0	0.000284738	0.001764	0.161416	0	326	0	0	0.0001689	0	0	262	0	0	0	0
chr1_19904889_A_G	-	chr1:19904889	ENSG00000169914	ENST00000375120	OTUD3	splice_acceptor_variant	HIGH	.	G	A	1	3511	0	0.000284738	.	999	0	326	0	0	.	0	0	262	0	0	.	0
chr1_20115606_G_A	rs777329198	chr1:20115606	ENSG00000117215	ENST00000375105	PLA2G2D	stop_gained	HIGH	.	A	G	1	3511	0	0.000284738	2.94e-05	9.68497	0	326	0	0	0	0	0	262	0	0	0	0
chr1_20148205_CAG_C	-	chr1:20148206-20148207	ENSG00000158786	ENST00000375102	PLA2G2F	frameshift_variant	HIGH	.	C	CAG	0	3512	0	0	.	0	0	326	0	0	.	0	0	262	0	0	.	0
chr1_20172870_G_T	COSV99930279	chr1:20172870	ENSG00000187980	ENST00000679259	PLA2G2C	stop_gained	HIGH	.	T	G	0	3512	0	0	.	0	1	325	0	0.00306749	.	999	0	262	0	0	.	0
chr1_20175004_CACCT_C	rs370008327	chr1:20175005-20175008	ENSG00000187980	ENST00000679259	PLA2G2C	splice_donor_variant,coding_sequence_variant	HIGH	.	C	CACCT	0	3512	0	0	0	0	3	323	0	0.00920245	0.01155	0.796749	0	262	0	0	0	0
chr1_20175089_G_A	rs12139100,COSV56124421	chr1:20175089	ENSG00000187980	ENST00000679259	PLA2G2C	stop_gained	HIGH	.	A	G	621	2891	0	0.176822	0.1859	0.951169	83	243	0	0.254601	0.2634	0.966595	41	221	0	0.156489	0.2247	0.696433
chr1_20191270_C_T	rs142831657	chr1:20191270	ENSG00000162543	ENST00000375099	UBXN10	stop_gained	HIGH	.	T	C	18	3494	0	0.00512529	0.003573	1.43445	0	326	0	0	0.0006998	0	0	262	0	0	0	0
chr1_20191312_TTTTCTGACCTCACCAAATC_T	rs747798984	chr1:20191313-20191331	ENSG00000162543	ENST00000375099	UBXN10	frameshift_variant	HIGH	.	T	TTTTCTGACCTCACCAAATC	1	3511	0	0.000284738	0.0001764	1.61416	0	326	0	0	2.41e-05	0	0	262	0	0	0	0
chr1_20312876_CG_C	rs1173523313	chr1:20312877	ENSG00000158816	ENST00000289815	VWA5B1	frameshift_variant	HIGH	.	C	CG	0	3512	0	0	.	0	0	326	0	0	.	0	1	261	0	0.00381679	.	999
chr1_20319400_TC_T	COSV104613853	chr1:20319401	ENSG00000158816	ENST00000289815	VWA5B1	frameshift_variant	HIGH	.	T	TC	0	3512	0	0	.	0	1	325	0	0.00306749	.	999	0	262	0	0	.	0
chr1_20330273_C_T	rs61746771	chr1:20330273	ENSG00000158816	ENST00000289815	VWA5B1	stop_gained	HIGH	.	T	C	0	3512	0	0	0.000147	0	7	319	0	0.0214724	0.01634	1.3141	2	260	0	0.00763359	0.003165	2.41188
chr1_20337663_C_T_m	rs199572586,COSV57053293	chr1:20337663	ENSG00000158816	ENST00000289815	VWA5B1	stop_gained	HIGH	.	T	C	0	3512	0	0	0.0001029	0	0	326	0	0	0	0	0	262	0	0	0	0
chr1_20342591_C_T_m	rs74056519	chr1:20342591	ENSG00000158816	ENST00000289815	VWA5B1	stop_gained	HIGH	.	T	C	0	3512	0	0	7.35e-05	0	0	326	0	0	0	0	0	262	0	0	0	0
chr1_20345505_C_A	rs372503194	chr1:20345505	ENSG00000158816	ENST00000289815	VWA5B1	stop_gained	HIGH	.	A	C	0	3512	0	0	0	0	2	324	0	0.00613497	0.0009412	6.51824	0	262	0	0	0	0
chr1_20398482_C_T	rs944833857	chr1:20398482	ENSG00000236963	ENST00000426428	LINC01141	splice_donor_variant,non_coding_transcript_variant	HIGH	.	T	C	2	3510	0	0.000569476	1.47e-05	38.7399	0	326	0	0	0	0	0	262	0	0	0	0
chr1_20633656_G_GGCGGCGGGCTGTGTCC	-	chr1:20633656-20633657	ENSG00000158828	ENST00000321556	PINK1	frameshift_variant	HIGH	.	GGCGGCGGGCTGTGTCC	G	5	3507	0	0.00142369	.	999	0	326	0	0	.	0	0	262	0	0	.	0
chr1_20638073_C_T	rs774272854	chr1:20638073	ENSG00000158828	ENST00000321556	PINK1	stop_gained	HIGH	.	T	C	1	3511	0	0.000284738	.	999	0	326	0	0	.	0	0	262	0	0	.	0
chr1_20649109_C_T	rs45539432,CM052340	chr1:20649109	ENSG00000158828	ENST00000321556	PINK1	stop_gained	HIGH	pathogenic	T	C	1	3511	0	0.000284738	0.0001176	2.42124	0	326	0	0	0	0	0	262	0	0	0	0
chr1_20687697_CG_C	rs770993075,COSV56118840	chr1:20687698	ENSG00000117245	ENST00000400463	KIF17	frameshift_variant	HIGH	.	C	CG	3	3509	0	0.000854214	4.41e-05	19.3699	0	326	0	0	2.41e-05	0	0	262	0	0	0	0
chr1_21426412_A_C	-	chr1:21426412	ENSG00000227001	ENST00000453025	NBPF2P	splice_acceptor_variant,non_coding_transcript_variant	HIGH	.	C	A	1	3511	0	0.000284738	.	999	0	326	0	0	.	0	0	262	0	0	.	0
chr1_21445086_GA_G	rs531139372,COSV59065675	chr1:21445087	ENSG00000142794	ENST00000318249	NBPF3	frameshift_variant,start_lost	HIGH	.	G	GA	22	3490	0	0.00626424	0.00219	2.86038	0	326	0	0	0.0002654	0	5	257	0	0.019084	0.02215	0.861579
chr1_21445129_C_T	rs774019501	chr1:21445129	ENSG00000142794	ENST00000318249	NBPF3	stop_gained	HIGH	.	T	C	1	3511	0	0.000284738	1.47e-05	19.3699	0	326	0	0	4.83e-05	0	0	262	0	0	0	0
chr1_21468855_AC_A	rs762866593	chr1:21468856	ENSG00000142794	ENST00000318249	NBPF3	frameshift_variant	HIGH	.	A	AC	1	3511	0	0.000284738	.	999	0	326	0	0	.	0	0	262	0	0	.	0
chr1_21471723_C_T	rs142859479	chr1:21471723	ENSG00000142794	ENST00000318249	NBPF3	stop_gained	HIGH	.	T	C	1	3511	0	0.000284738	0.000735	0.387399	0	326	0	0	0.0001208	0	1	261	0	0.00381679	0	999
chr1_21479401_G_T	rs189747057	chr1:21479401	ENSG00000142794	ENST00000318249	NBPF3	splice_donor_variant	HIGH	.	T	G	2	3510	0	0.000569476	1.47e-05	38.7399	0	326	0	0	0	0	0	262	0	0	0	0
chr1_21483285_C_T	rs61739078	chr1:21483285	ENSG00000142794	ENST00000318249	NBPF3	stop_gained	HIGH	.	T	C	0	3502	5	0	3.36e-05	0	0	326	0	0	0.002241	0	1	259	1	0.00384615	0	999
chr1_21577646_TG_T	rs764994176	chr1:21577647	ENSG00000162551	ENST00000374840	ALPL	frameshift_variant,stop_lost	HIGH	uncertain_significance,likely_benign	T	TG	4	3508	0	0.00113895	0.0005733	1.98666	0	326	0	0	4.82e-05	0	0	262	0	0	0	0
chr1_21829461_T_TC	-	chr1:21829461-21829462	ENSG00000142798	ENST00000374695	HSPG2	frameshift_variant	HIGH	.	TC	T	2	3510	0	0.000569476	.	999	0	326	0	0	.	0	0	262	0	0	.	0
chr1_21833926_C_CT	rs546706122	chr1:21833926-21833927	ENSG00000142798	ENST00000374695	HSPG2	splice_acceptor_variant	HIGH	likely_benign	CT	C	1	3511	0	0.000284738	2.94e-05	9.68497	0	326	0	0	0	0	0	262	0	0	0.003165	0
chr1_21879123_T_C	rs1263761330	chr1:21879123	ENSG00000142798	ENST00000374695	HSPG2	splice_acceptor_variant	HIGH	.	C	T	1	3511	0	0.000284738	.	999	0	326	0	0	.	0	0	262	0	0	.	0
chr1_22001698_CCTCCTCCTTG_C	rs775084484	chr1:22001699-22001708	ENSG00000142789	ENST00000290122	CELA3A	frameshift_variant	HIGH	.	C	CCTCCTCCTTG	0	3510	1	0	0	0	2	320	2	0.00621118	0.0006387	9.72472	0	262	0	0	0	0
chr1_22155795_A_C	rs142561386	chr1:22155795	ENSG00000285873	ENST00000648968	.	splice_acceptor_variant,non_coding_transcript_variant	HIGH	.	C	A	9	3503	0	0.00256264	0.00197	1.30083	0	326	0	0	0.0004342	0	1	261	0	0.00381679	0	999
chr1_22508135_G_GAGGT	rs773855785	chr1:22508135-22508136	ENSG00000184677	ENST00000375647	ZBTB40	frameshift_variant,splice_region_variant	HIGH	.	GAGGT	G	1	3511	0	0.000284738	0.0004851	0.586968	0	326	0	0	0	0	0	262	0	0	0	0
chr1_22710984_T_G	-	chr1:22710984	ENSG00000133216	ENST00000374630	EPHB2	start_lost	HIGH	.	G	T	1	3511	0	0.000284738	.	999	0	326	0	0	.	0	0	262	0	0	.	0
chr1_22953411_T_TGGGCGGC	rs1410751798	chr1:22953411-22953412	ENSG00000215906	ENST00000426928	LACTBL1	frameshift_variant	HIGH	.	TGGGCGGC	T	5	3507	0	0.00142369	1.47e-05	96.8497	0	326	0	0	0	0	0	262	0	0	0	0
chr1_22953867_G_GGC	rs753628430	chr1:22953867-22953868	ENSG00000215906	ENST00000426928	LACTBL1	frameshift_variant	HIGH	.	GGC	G	22	3490	0	0.00626424	0.001103	5.67927	0	326	0	0	0.0001447	0	0	262	0	0	0.009494	0
chr1_22953998_G_T	rs138431960	chr1:22953998	ENSG00000215906	ENST00000426928	LACTBL1	stop_gained	HIGH	.	T	G	41	3471	0	0.0116743	0.01439	0.811276	0	326	0	0	0.001977	0	4	258	0	0.0152672	0.009494	1.60809
chr1_23015772_A_G	rs1349385305	chr1:23015772	ENSG00000227868	ENST00000566855	TEX46	start_lost,splice_region_variant	HIGH	.	G	A	1	3511	0	0.000284738	5.88e-05	4.84248	0	326	0	0	0	0	0	262	0	0	0	0
chr1_23094259_C_T	-	chr1:23094259	ENSG00000169641	ENST00000302291	LUZP1	start_lost	HIGH	.	T	C	0	3512	0	0	.	0	0	326	0	0	.	0	0	262	0	0	.	0
chr1_23424633_T_A	rs200503010	chr1:23424633	ENSG00000204219	ENST00000450454	TCEA3	start_lost	HIGH	.	A	T	0	3512	0	0	0.0004857	0	0	326	0	0	2.41e-05	0	1	261	0	0.00381679	0	999
chr1_23670909_A_T	rs3905358	chr1:23670909	ENSG00000229239	ENST00000451300	EEF1A1P48	splice_acceptor_variant,non_coding_transcript_variant	HIGH	.	T	A	1070	2442	0	0.30467	0.3015	1.01051	112	214	0	0.343558	0.3099	1.10861	100	162	0	0.381679	0.4873	0.783253
chr1_23820533_G_A	rs770225915,CM980988,COSV99354092	chr1:23820533	ENSG00000117305	ENST00000374490	HMGCL	stop_gained	HIGH	likely_pathogenic	A	G	1	3511	0	0.000284738	1.47e-05	19.3699	0	326	0	0	2.42e-05	0	0	262	0	0	0	0
chr1_23859867_C_T	rs776845108	chr1:23859867	ENSG00000179163	ENST00000374479	FUCA1	stop_gained	HIGH	.	T	C	2	3510	0	0.000569476	1.47e-05	38.7399	0	326	0	0	0	0	0	262	0	0	0	0
chr1_23875431_G_A	rs769611593	chr1:23875431	ENSG00000188822	ENST00000374472	CNR2	stop_gained	HIGH	.	A	G	1	3511	0	0.000284738	7.35e-05	3.87399	0	326	0	0	4.82e-05	0	0	262	0	0	0	0
chr1_23961855_CCTTA_C	rs749439791	chr1:23961856-23961859	ENSG00000189266	ENST00000334351	PNRC2	frameshift_variant	HIGH	.	C	CCTTA	2	3508	1	0.000569801	5.88e-05	9.69049	0	326	0	0	9.66e-05	0	0	262	0	0	0	0
chr1_23961862_T_TA	-	chr1:23961862-23961863	ENSG00000189266	ENST00000334351	PNRC2	frameshift_variant	HIGH	.	TA	T	1	3511	0	0.000284738	.	999	0	326	0	0	.	0	0	262	0	0	.	0
chr1_24064122_AC_A	rs540934238	chr1:24064123	ENSG00000142661	ENST00000374434	MYOM3	frameshift_variant	HIGH	.	A	AC	15	3497	0	0.00427107	0.002513	1.69959	0	326	0	0	0.0005308	0	0	262	0	0	0	0
chr1_24086642_A_G	rs1465850485	chr1:24086642	ENSG00000142661	ENST00000374434	MYOM3	splice_donor_variant	HIGH	.	G	A	8	3504	0	0.0022779	.	999	0	326	0	0	.	0	0	262	0	0	.	0
chr1_24090973_C_T	rs754378595	chr1:24090973	ENSG00000142661	ENST00000374434	MYOM3	stop_gained	HIGH	.	T	C	3	3509	0	0.000854214	4.41e-05	19.3699	0	326	0	0	0	0	0	262	0	0	0	0
chr1_24092268_G_A	rs200511491,COSV58392805	chr1:24092268	ENSG00000142661	ENST00000374434	MYOM3	stop_gained	HIGH	.	A	G	1	3511	0	0.000284738	0.0005587	0.509644	0	326	0	0	4.83e-05	0	0	262	0	0	0	0
chr1_24714300_G_T	rs113983904	chr1:24714300	ENSG00000284699	ENST00000641176	.	splice_donor_variant,non_coding_transcript_variant	HIGH	.	T	G	0	3512	0	0	0.0002205	0	24	302	0	0.0736196	0.06989	1.05336	2	260	0	0.00763359	0.006329	1.20613
chr1_24961847_G_A	rs750870527	chr1:24961847	ENSG00000229162	ENST00000456316	RUNX3-AS1	splice_donor_variant,non_coding_transcript_variant	HIGH	.	A	G	2	3510	0	0.000569476	0.000588	0.968497	0	326	0	0	7.24e-05	0	0	262	0	0	0	0
chr1_24962242_G_A	rs770638153	chr1:24962242	ENSG00000229162	ENST00000456316	RUNX3-AS1	splice_donor_variant,non_coding_transcript_variant	HIGH	.	A	G	7	3505	0	0.00199317	0.0001176	16.9487	0	326	0	0	0	0	0	262	0	0	0	0
chr1_25812720_C_T	rs377215510,CM050744	chr1:25812720	ENSG00000162430	ENST00000361547	SELENON	stop_gained	HIGH	pathogenic	T	C	0	3512	0	0	2.94e-05	0	1	325	0	0.00306749	0	999	0	262	0	0	0	0
chr1_25835277_GTTTCACTGAT_G	rs564635111	chr1:25835278-25835287	ENSG00000127423	ENST00000374298	AUNIP	frameshift_variant	HIGH	likely_benign	G	GTTTCACTGAT	17	3495	0	0.00484055	0.00682	0.709758	0	326	0	0	0.0008203	0	0	262	0	0	0	0
chr1_25835351_TCTTTGGCAGACAC_T	rs757977793	chr1:25835352-25835364	ENSG00000127423	ENST00000374298	AUNIP	frameshift_variant	HIGH	.	T	TCTTTGGCAGACAC	1	3511	0	0.000284738	2.94e-05	9.68497	0	326	0	0	4.82e-05	0	0	262	0	0	0	0
chr1_25835600_AG_A	rs1557449188	chr1:25835601	ENSG00000127423	ENST00000374298	AUNIP	frameshift_variant	HIGH	.	A	AG	2	3510	0	0.000569476	.	999	0	326	0	0	.	0	0	262	0	0	.	0
chr1_25837514_AGG_A	rs762902706	chr1:25837515-25837516	ENSG00000127423	ENST00000374298	AUNIP	frameshift_variant	HIGH	.	A	AGG	1	3511	0	0.000284738	0.001014	0.280807	0	326	0	0	0.0001689	0	0	262	0	0	0	0
chr1_25837517_AG_A	rs761229800	chr1:25837518	ENSG00000127423	ENST00000374298	AUNIP	frameshift_variant	HIGH	.	A	AG	1	3511	0	0.000284738	0.001014	0.280807	0	326	0	0	0.000169	0	0	262	0	0	0	0
chr1_25974515_AC_A	rs763037911	chr1:25974516	ENSG00000158006	ENST00000374282	PAFAH2	frameshift_variant	HIGH	.	A	AC	0	3512	0	0	0	0	1	325	0	0.00306749	0.0009169	3.3455	0	262	0	0	0	0
chr1_25974589_G_A	rs375730731,COSV100959208	chr1:25974589	ENSG00000158006	ENST00000374282	PAFAH2	stop_gained	HIGH	.	A	G	0	3512	0	0	2.94e-05	0	1	325	0	0.00306749	0	999	0	262	0	0	0	0
chr1_25976728_C_A	-	chr1:25976728	ENSG00000158006	ENST00000374282	PAFAH2	stop_gained	HIGH	.	A	C	1	3511	0	0.000284738	.	999	0	326	0	0	.	0	0	262	0	0	.	0
chr1_26029665_G_A	rs141225406,COSV99055939	chr1:26029665	ENSG00000158008	ENST00000374280	EXTL1	stop_gained	HIGH	.	A	G	7	3505	0	0.00199317	0.001734	1.14946	2	324	0	0.00613497	0.0003619	16.9521	1	261	0	0.00381679	0.006329	0.603064
chr1_26035346_A_AG	rs570706748	chr1:26035346-26035347	ENSG00000158008	ENST00000374280	EXTL1	frameshift_variant,stop_retained_variant	HIGH	.	AG	A	20	3492	0	0.00569476	0.005137	1.10858	1	325	0	0.00306749	0.001159	2.64667	0	262	0	0	0	0
chr1_26058482_G_A	rs148395034,CM128455	chr1:26058482	ENSG00000158022	ENST00000374272	TRIM63	stop_gained	HIGH	likely_benign,uncertain_significance,pathogenic	A	G	1	3511	0	0.000284738	0.0004703	0.605439	0	326	0	0	2.41e-05	0	0	262	0	0	0	0
chr1_26061277_G_C	rs377334933,CM128454,COSV65328188	chr1:26061277	ENSG00000158022	ENST00000374272	TRIM63	missense_variant	MODERATE	pathogenic	C	G	0	3512	0	0	5.88e-05	0	0	326	0	0	0	0	1	261	0	0.003817	0.003165	1.206
chr1_26122568_G_A	rs748358296	chr1:26122568	ENSG00000175087	ENST00000374269	PDIK1L	stop_gained	HIGH	.	A	G	1	3509	1	0.0002849	1.47e-05	19.381	0	326	0	0	0	0	0	262	0	0	0	0
chr1_26170716_A_G	rs1222935303	chr1:26170716	ENSG00000142684	ENST00000374266	ZNF593	stop_lost	HIGH	.	G	A	1	3511	0	0.000284738	.	999	0	326	0	0	.	0	0	262	0	0	.	0
chr1_26185119_GC_G	rs752657809,COSV105923877	chr1:26185120	ENSG00000142675	ENST00000361530	CNKSR1	frameshift_variant	HIGH	.	G	GC	1	3511	0	0.000284738	0	999	0	326	0	0	2.41e-05	0	0	262	0	0	0	0
chr1_26191302_C_T	rs149799938	chr1:26191302	ENSG00000188782	ENST00000456354	CATSPER4	stop_gained	HIGH	.	T	C	1	3511	0	0.000284738	0.0003675	0.774797	0	326	0	0	4.83e-05	0	0	262	0	0	0	0
chr1_26239793_C_T	rs1175815666	chr1:26239793	ENSG00000130695	ENST00000451429	CEP85	stop_gained	HIGH	.	T	C	3	3509	0	0.000854214	2.94e-05	29.0549	0	326	0	0	0	0	0	262	0	0	0	0
chr1_26336105_G_GGTGAGACTGAGGTCTC	rs781078155	chr1:26336105-26336106	ENSG00000176092	ENST00000308182	CRYBG2	frameshift_variant	HIGH	.	GGTGAGACTGAGGTCTC	G	1	3511	0	0.000284738	0.001352	0.210605	0	326	0	0	4.83e-05	0	0	262	0	0	0	0
chr1_26343054_G_A	rs540596133	chr1:26343054	ENSG00000176092	ENST00000308182	CRYBG2	stop_gained	HIGH	.	A	G	1	3511	0	0.000284738	0	999	0	326	0	0	0	0	0	262	0	0	0	0
chr1_26344972_CTGGGTGGGGGATGAGG_C	-	chr1:26344973-26344988	ENSG00000176092	ENST00000308182	CRYBG2	frameshift_variant	HIGH	.	C	CTGGGTGGGGGATGAGG	1	3511	0	0.000284738	.	999	0	326	0	0	.	0	0	262	0	0	.	0
chr1_26345031_GAAATGAGGCATCAGGAGCACCGGGGCCCTTCACGACCTCTTTCCAGGTGGGGAACAAGGCAGCAGGAGCACT_GGGAGCACCGGGGCCCTTCACGACCTCTTTCCAGGTGGGGAACAAGGCAGCAGGAGCACT	rs759140804	chr1:26345032-26345103	ENSG00000176092	ENST00000308182	CRYBG2	frameshift_variant	HIGH	.	GGGAGCACCGGGGCCCTTCACGACCTCTTTCCAGGTGGGGAACAAGGCAGCAGGAGCACT	GAAATGAGGCATCAGGAGCACCGGGGCCCTTCACGACCTCTTTCCAGGTGGGGAACAAGGCAGCAGGAGCACT	2136	1374	1	0.608547	0.5794	1.05031	166	160	0	0.509202	0.4903	1.03855	182	78	1	0.7	0.5444	1.28582
chr1_26345047_AGCACCGGGGCC_ACGGGGCC	rs755623773	chr1:26345048-26345058	ENSG00000176092	ENST00000308182	CRYBG2	frameshift_variant	HIGH	.	ACGGGGCC	AGCACCGGGGCC	2192	1318	1	0.624501	0.6026	1.03634	182	142	1	0.561728	0.5175	1.08547	182	80	0	0.694656	0.56	1.24046
chr1_26345053_GGGGCCCTTCACGACCTCTTTCCAGGTGGGGAACAAGGCAGCAGGAGCACTGGACCCCTGCACCACCTCCTTCTGGGTGGGAGATGAGGCAGCAGGAGCACCAGGGCCCTTCACGACCTCTTTCCA_GAGGCAGCAGGAGCACTGGACCCCTGCACCACCTCCTTCTGGGTGGGAGATGAGGCAGCAGGAGCACCAGGGCCCTTCACGACCTCTTTCCA_m	rs1460539649	chr1:26345054-26345178	ENSG00000176092	ENST00000308182	CRYBG2	frameshift_variant	HIGH	.	GAGGCAGCAGGAGCACTGGACCCCTGCACCACCTCCTTCTGGGTGGGAGATGAGGCAGCAGGAGCACCAGGGCCCTTCACGACCTCTTTCCA	GGGGCCCTTCACGACCTCTTTCCAGGTGGGGAACAAGGCAGCAGGAGCACTGGACCCCTGCACCACCTCCTTCTGGGTGGGAGATGAGGCAGCAGGAGCACCAGGGCCCTTCACGACCTCTTTCCA	2212	1298	1	0.630199	0.6	1.05033	186	140	0	0.570552	0.5107	1.1172	182	80	0	0.694656	0.5625	1.23494
chr1_26346207_G_A	rs756562299	chr1:26346207	ENSG00000176092	ENST00000308182	CRYBG2	stop_gained	HIGH	.	A	G	0	3512	0	0	1.47e-05	0	0	326	0	0	0	0	1	261	0	0.00381679	0	999
chr1_26361807_CT_C	rs1432495675	chr1:26361808	ENSG00000176083	ENST00000349618	ZNF683	frameshift_variant	HIGH	.	C	CT	1	3511	0	0.000284738	.	999	0	326	0	0	.	0	0	262	0	0	.	0
chr1_26367623_G_A	rs768412636	chr1:26367623	ENSG00000176083	ENST00000349618	ZNF683	stop_gained	HIGH	.	A	G	1	3511	0	0.000284738	1.47e-05	19.3699	0	326	0	0	0	0	0	262	0	0	0	0
chr1_26368571_T_C	rs181580836	chr1:26368571	ENSG00000176083	ENST00000349618	ZNF683	start_lost	HIGH	.	C	T	0	3512	0	0	1.47e-05	0	0	326	0	0	0.004294	0	1	261	0	0.00381679	0	999
chr1_26892762_CAG_C	rs757069838	chr1:26892763-26892764	ENSG00000198746	ENST00000361720	GPATCH3	frameshift_variant	HIGH	.	C	CAG	1	3511	0	0.000284738	2.94e-05	9.68497	0	326	0	0	0	0	0	262	0	0	0	0
chr1_26913899_AG_A	rs748209717	chr1:26913900	ENSG00000131910	ENST00000254227	NR0B2	frameshift_variant	HIGH	.	A	AG	1	3511	0	0.000284738	.	999	0	326	0	0	.	0	0	262	0	0	.	0
chr1_27350103_G_GGCCGCCGCCCGGC	rs1238817269	chr1:27350103-27350104	ENSG00000142765	ENST00000616558	SYTL1	frameshift_variant	HIGH	.	GGCCGCCGCCCGGC	G	2	3510	0	0.000569476	0.0009268	0.614454	0	326	0	0	7.24e-05	0	0	262	0	0	0	0
chr1_27350388_G_T	rs369128096	chr1:27350388	ENSG00000142765	ENST00000616558	SYTL1	splice_acceptor_variant	HIGH	.	T	G	1	3511	0	0.000284738	0	999	0	326	0	0	2.41e-05	0	0	262	0	0	0	0
chr1_27362252_T_C	rs55841735,COSV62888510	chr1:27362252	ENSG00000142733	ENST00000357582	MAP3K6	splice_acceptor_variant	HIGH	likely_benign	C	T	22	3490	0	0.00626424	0.004103	1.52675	0	326	0	0	0.0005312	0	0	262	0	0	0	0
chr1_27362640_C_T	rs375856011	chr1:27362640	ENSG00000142733	ENST00000357582	MAP3K6	splice_donor_variant	HIGH	.	T	C	3	3509	0	0.000854214	1.47e-05	58.1098	0	326	0	0	0	0	0	262	0	0	0	0
chr1_27373135_C_T	rs148234540	chr1:27373135	ENSG00000142748	ENST00000270879	FCN3	splice_donor_variant	HIGH	.	T	C	0	3512	0	0	7.35e-05	0	2	324	0	0.00613497	0.003283	1.86871	0	262	0	0	0	0
chr1_27373179_AG_A	rs532781899,CD052457,COSV54641241	chr1:27373180	ENSG00000142748	ENST00000270879	FCN3	frameshift_variant	HIGH	uncertain_significance	A	AG	45	3467	0	0.0128132	0.01714	0.747562	6	320	0	0.0184049	0.02598	0.708426	10	252	0	0.0381679	0.03481	1.09646
chr1_27373964_C_T	rs141300199,COSV54642198	chr1:27373964	ENSG00000142748	ENST00000270879	FCN3	splice_donor_variant	HIGH	uncertain_significance	T	C	4	3508	0	0.00113895	0.002337	0.487356	0	326	0	0	0.0006997	0	3	259	0	0.0114504	0.006369	1.79783
chr1_27383239_TGGGCTCGCGGGGTGGGGGTGGCC_GGGGCTCGCGGGGTGGGGGTGGCC_m	rs750930510	chr1:27383239-27383262	ENSG00000174950	ENST00000374030	CD164L2	start_lost,5_prime_UTR_variant	HIGH	.	GGGGCTCGCGGGGTGGGGGTGGCC	TGGGCTCGCGGGGTGGGGGTGGCC	1	3511	0	0.000284738	0.0003089	0.921781	0	326	0	0	0	0	0	262	0	0	0	0
chr1_27394515_T_A	rs778047502	chr1:27394515	ENSG00000181773	ENST00000374024	GPR3	stop_gained	HIGH	.	A	T	3	3509	0	0.000854214	1.47e-05	58.1098	0	326	0	0	0	0	0	262	0	0	0	0
chr1_27414840_T_TC	-	chr1:27414840-27414841	ENSG00000158195	ENST00000618852	WASF2	frameshift_variant	HIGH	.	TC	T	1	3511	0	0.000284738	.	999	0	326	0	0	.	0	0	262	0	0	.	0
chr1_27881995_CT_C	-	chr1:27881996	ENSG00000130775	ENST00000373921	THEMIS2	frameshift_variant	HIGH	.	C	CT	1	3511	0	0.000284738	.	999	0	326	0	0	.	0	0	262	0	0	.	0
chr1_27949063_A_G	rs367979184	chr1:27949063	ENSG00000130768	ENST00000373894	SMPDL3B	splice_acceptor_variant	HIGH	.	G	A	0	3512	0	0	5.88e-05	0	0	326	0	0	0	0	0	262	0	0	0	0
chr1_27960072_G_T	rs771659852	chr1:27960072	ENSG00000158156	ENST00000373884	XKR8	start_lost	HIGH	.	T	G	1	3511	0	0.000284738	.	999	0	326	0	0	.	0	0	262	0	0	.	0
chr1_27966755_GCA_G	-	chr1:27966756-27966757	ENSG00000158156	ENST00000373884	XKR8	frameshift_variant	HIGH	.	G	GCA	1	3511	0	0.000284738	.	999	0	326	0	0	.	0	0	262	0	0	.	0
chr1_27978387_AT_A	-	chr1:27978388	ENSG00000158161	ENST00000373871	EYA3	frameshift_variant	HIGH	.	A	AT	1	3511	0	0.000284738	.	999	0	326	0	0	.	0	0	262	0	0	.	0
chr1_27989779_G_A	-	chr1:27989779	ENSG00000158161	ENST00000373871	EYA3	stop_gained	HIGH	.	A	G	2	3510	0	0.000569476	.	999	0	326	0	0	.	0	0	262	0	0	.	0
chr1_28279194_C_T	rs747114158	chr1:28279194	ENSG00000130766	ENST00000253063	SESN2	stop_gained	HIGH	.	T	C	1	3511	0	0.000284738	2.94e-05	9.68497	0	326	0	0	0	0	0	262	0	0	0	0
chr1_28506078_CTCCTTGGTAAGTGTGA_C_m	rs1022247343	chr1:28506079-28506094	ENSG00000180198	ENST00000683442	RCC1	splice_donor_variant,splice_donor_5th_base_variant,5_prime_UTR_variant,intron_variant	HIGH	.	C	CTCCTTGGTAAGTGTGA	0	3512	0	0	7.35e-05	0	3	323	0	0.00920245	0.004124	2.23144	0	262	0	0	0	0
chr1_28516715_TTACATGAAGC_T	rs941054870	chr1:28516716-28516725	ENSG00000180198	ENST00000683442	RCC1	splice_acceptor_variant,splice_polypyrimidine_tract_variant,5_prime_UTR_variant,intron_variant	HIGH	.	T	TTACATGAAGC	0	3512	0	0	0	0	1	325	0	0.00306749	0.0001692	18.1293	0	262	0	0	0	0
chr1_28571305_C_G	-	chr1:28571305	ENSG00000180098	ENST00000373830	TRNAU1AP	stop_gained	HIGH	.	G	C	0	3512	0	0	.	0	1	325	0	0.00306749	.	999	0	262	0	0	.	0
chr1_28593936_C_A	rs146157625	chr1:28593936	ENSG00000188060	ENST00000465518	RAB42	stop_gained	HIGH	.	A	C	0	3512	0	0	0	0	1	325	0	0.00306749	0.0004104	7.47438	0	262	0	0	0	0
chr1_29109436_A_AG	-	chr1:29109436-29109437	ENSG00000159023	ENST00000343067	EPB41	frameshift_variant,splice_region_variant	HIGH	.	AG	A	1	3511	0	0.000284738	.	999	0	326	0	0	.	0	0	262	0	0	.	0
chr1_29194135_G_A	rs757907975	chr1:29194135	ENSG00000116353	ENST00000263702	MECR	stop_gained	HIGH	.	A	G	1	3511	0	0.000284738	.	999	0	326	0	0	.	0	0	262	0	0	.	0
chr1_29320799_C_T	-	chr1:29320799	ENSG00000060656	ENST00000373779	PTPRU	stop_gained	HIGH	.	T	C	1	3511	0	0.000284738	.	999	0	326	0	0	.	0	0	262	0	0	.	0
chr1_29709323_C_G	rs147029651	chr1:29709323	ENSG00000228176	ENST00000422638	.	splice_donor_variant,non_coding_transcript_variant	HIGH	.	G	C	4	3508	0	0.00113895	0.0001616	7.04797	0	326	0	0	2.41e-05	0	0	262	0	0	0	0
chr1_29789436_G_A	rs115939123	chr1:29789436	ENSG00000284676	ENST00000641702	.	splice_acceptor_variant,non_coding_transcript_variant	HIGH	.	A	G	1	3511	0	0.000284738	1.47e-05	19.3699	5	321	0	0.0153374	0.01921	0.798408	0	262	0	0	0	0
chr1_30015296_C_T	-	chr1:30015296	ENSG00000233399	ENST00000445180	LINC01648	splice_acceptor_variant,non_coding_transcript_variant	HIGH	.	T	C	1	3509	1	0.0002849	.	999	0	326	0	0	.	0	0	262	0	0	.	0
chr1_30409678_TGGAGTGGAGAGGGCAGATCTGAGTCACAGTCAATGACAGGAGGGCTCTAGTGGGAAGGAGGGAGAGGGCAGAG_T	rs1557559892	chr1:30409679-30409751	ENSG00000236335	ENST00000427319	.	splice_acceptor_variant,splice_polypyrimidine_tract_variant,non_coding_transcript_exon_variant,intron_variant	HIGH	.	T	TGGAGTGGAGAGGGCAGATCTGAGTCACAGTCAATGACAGGAGGGCTCTAGTGGGAAGGAGGGAGAGGGCAGAG	1	3511	0	0.000284738	0.002045	0.139236	0	326	0	0	0.0003146	0	0	262	0	0	0	0
chr1_30409696_TCTGAGTCACAGTCAATGACAGGAGGGCTCTAGTGGGAAGGAGGGAGAGGGCAGAG_T	rs1557559905	chr1:30409697-30409751	ENSG00000236335	ENST00000427319	.	splice_acceptor_variant,splice_polypyrimidine_tract_variant,non_coding_transcript_exon_variant,intron_variant	HIGH	.	T	TCTGAGTCACAGTCAATGACAGGAGGGCTCTAGTGGGAAGGAGGGAGAGGGCAGAG	0	3512	0	0	0.0004138	0	11	315	0	0.0337423	0.04069	0.829254	2	260	0	0.00763359	0.006329	1.20613
chr1_30409722_GCTCTAGTGGGAAGGAGGGAGAGGGCAGAGCTGAGTCACAGTCAATGACAGGAGGT_G	rs1557559915	chr1:30409723-30409777	ENSG00000236335	ENST00000427319	.	splice_acceptor_variant,splice_polypyrimidine_tract_variant,non_coding_transcript_exon_variant,intron_variant	HIGH	.	G	GCTCTAGTGGGAAGGAGGGAGAGGGCAGAGCTGAGTCACAGTCAATGACAGGAGGT	11	3501	0	0.00313212	0.003133	0.999718	0	326	0	0	0.0007387	0	0	262	0	0	0	0
chr1_30815446_C_A	rs74823209	chr1:30815446	ENSG00000229607	ENST00000440358	.	splice_donor_variant,non_coding_transcript_variant	HIGH	.	A	C	0	3512	0	0	2.94e-05	0	5	321	0	0.0153374	0.01035	1.48188	0	262	0	0	0	0
chr1_31364090_CTG_C	rs748230256	chr1:31364091-31364092	ENSG00000121766	ENST00000344147	ZCCHC17	frameshift_variant	HIGH	.	C	CTG	3	3509	0	0.000854214	1.47e-05	58.1098	0	326	0	0	0	0	0	262	0	0	0	0
chr1_31364193_A_C	rs759575604	chr1:31364193	ENSG00000121766	ENST00000344147	ZCCHC17	stop_lost	HIGH	.	C	A	3	3509	0	0.000854214	1.47e-05	58.1098	0	326	0	0	0	0	0	262	0	0	0	0
chr1_31365929_TG_T	rs764811590	chr1:31365930	ENSG00000121769	ENST00000373713	FABP3	frameshift_variant	HIGH	.	T	TG	0	3512	0	0	1.47e-05	0	0	326	0	0	0	0	1	261	0	0.00381679	0	999
chr1_31413267_T_G	-	chr1:31413267	ENSG00000168528	ENST00000373709	SERINC2	start_lost	HIGH	.	G	T	1	3511	0	0.000284738	.	999	0	326	0	0	.	0	0	262	0	0	.	0
chr1_31428975_CAGGA_C	-	chr1:31428976-31428979	ENSG00000168528	ENST00000373709	SERINC2	splice_acceptor_variant,coding_sequence_variant	HIGH	.	C	CAGGA	1	3511	0	0.000284738	.	999	0	326	0	0	.	0	0	262	0	0	.	0
chr1_31428980_C_CA	-	chr1:31428980-31428981	ENSG00000168528	ENST00000373709	SERINC2	frameshift_variant	HIGH	.	CA	C	1	3511	0	0.000284738	.	999	0	326	0	0	.	0	0	262	0	0	.	0
chr1_31429409_ACC_A	rs545630463	chr1:31429410-31429411	ENSG00000168528	ENST00000373709	SERINC2	frameshift_variant	HIGH	benign	A	ACC	0	3512	0	0	1.47e-05	0	3	323	0	0.00920245	0.01036	0.888268	0	262	0	0	0	0
chr1_31509281_G_A	rs546301302	chr1:31509281	ENSG00000260386	ENST00000563550	LDC1P	splice_donor_variant,non_coding_transcript_variant	HIGH	.	A	G	1	3511	0	0.000284738	0.0008818	0.322905	0	326	0	0	0.0002171	0	0	262	0	0	0	0
chr1_31585191_C_T	rs1470717148	chr1:31585191	ENSG00000142910	ENST00000271064	TINAGL1	stop_gained	HIGH	.	T	C	0	3512	0	0	.	0	1	325	0	0.00306749	.	999	0	262	0	0	.	0
chr1_31633170_AG_A	rs754724978	chr1:31633171	ENSG00000162517	ENST00000373703	PEF1	frameshift_variant	HIGH	.	A	AG	2	3510	0	0.000569476	1.47e-05	38.7399	0	326	0	0	0	0	0	262	0	0	0	0
chr1_31661065_C_T	rs1482266426	chr1:31661065	ENSG00000084636	ENST00000373672	COL16A1	splice_donor_variant	HIGH	.	T	C	1	3511	0	0.000284738	.	999	0	326	0	0	.	0	0	262	0	0	.	0
chr1_31668857_T_C	-	chr1:31668857	ENSG00000084636	ENST00000373672	COL16A1	splice_acceptor_variant	HIGH	.	C	T	0	3512	0	0	.	0	0	326	0	0	.	0	2	260	0	0.00763359	.	999
chr1_31689049_C_A	rs72887331	chr1:31689049	ENSG00000084636	ENST00000373672	COL16A1	splice_donor_variant	HIGH	.	A	C	2	3510	0	0.000569476	0.0003675	1.54959	52	274	0	0.159509	0.1253	1.27302	6	256	0	0.0229008	0	999
chr1_31691458_CG_C	rs752762639,COSV54700544,COSV54713124	chr1:31691459	ENSG00000084636	ENST00000373672	COL16A1	frameshift_variant	HIGH	.	C	CG	0	3512	0	0	.	0	0	326	0	0	.	0	1	261	0	0.00381679	.	999
chr1_31757379_CACTT_C	rs757764225	chr1:31757380-31757383	ENSG00000121753	ENST00000373658	ADGRB2	splice_donor_variant,5_prime_UTR_variant	HIGH	.	C	CACTT	3	3509	0	0.000854214	0.0007054	1.21096	0	326	0	0	2.41e-05	0	0	262	0	0	0	0
chr1_31798252_CAGCTGCATCG_C	rs757412948	chr1:31798253-31798262	ENSG00000134668	ENST00000360482	SPOCD1	frameshift_variant	HIGH	.	C	CAGCTGCATCG	11	3501	0	0.00313212	0.0005291	5.91971	0	326	0	0	4.82e-05	0	0	262	0	0	0	0
chr1_31800581_TG_T_m	rs781143697	chr1:31800582	ENSG00000134668	ENST00000360482	SPOCD1	frameshift_variant	HIGH	.	T	TG	2	3510	0	0.000569476	0.0001617	3.52181	0	326	0	0	4.83e-05	0	0	262	0	0	0	0
chr1_31814247_C_A	rs767301932,COSV105075922	chr1:31814247	ENSG00000134668	ENST00000360482	SPOCD1	stop_gained	HIGH	.	A	C	2	3510	0	0.000569476	.	999	0	326	0	0	.	0	0	262	0	0	.	0
chr1_31814669_GC_G	rs1385246102	chr1:31814670	ENSG00000134668	ENST00000360482	SPOCD1	frameshift_variant	HIGH	.	G	GC	1	3511	0	0.000284738	.	999	0	326	0	0	.	0	0	262	0	0	.	0
chr1_32054470_C_A	-	chr1:32054470	ENSG00000203325	ENST00000366152	.	splice_donor_variant,non_coding_transcript_variant	HIGH	.	A	C	1	3511	0	0.000284738	.	999	0	326	0	0	.	0	0	262	0	0	.	0
chr1_32075796_TCCC_TGCCC	-	chr1:32075797-32075799	ENSG00000121775	ENST00000336294	TMEM39B	frameshift_variant	HIGH	.	TGCCC	TCCC	1	3511	0	0.000284738	.	999	0	326	0	0	.	0	0	262	0	0	.	0
chr1_32204622_T_G	rs759737292	chr1:32204622	ENSG00000160050	ENST00000373602	CCDC28B	splice_donor_variant	HIGH	.	G	T	0	3512	0	0	.	0	0	326	0	0	.	0	1	261	0	0.00381679	.	999
chr1_32209141_T_TG	rs200086869	chr1:32209141-32209142	ENSG00000222046	ENST00000409358	DCDC2B	frameshift_variant	HIGH	.	TG	T	55	3457	0	0.0156606	0.0187	0.837465	0	326	0	0	0.003187	0	1	261	0	0.00381679	0.006329	0.603064
chr1_32214893_C_T	rs199547562	chr1:32214893	ENSG00000222046	ENST00000409358	DCDC2B	stop_gained	HIGH	.	T	C	1	3511	0	0.000284738	0.0005439	0.523512	0	326	0	0	9.66e-05	0	0	262	0	0	0	0
chr1_32694891_G_A	rs759162391,COSV65130646	chr1:32694891	ENSG00000162520	ENST00000409190	SYNC	stop_gained	HIGH	.	A	G	3	3509	0	0.000854214	1.47e-05	58.1098	0	326	0	0	0	0	0	262	0	0	0	0
chr1_32769738_CG_C	-	chr1:32769739	ENSG00000162522	ENST00000401073	KIAA1522	frameshift_variant	HIGH	.	C	CG	1	3511	0	0.000284738	.	999	0	326	0	0	.	0	0	262	0	0	.	0
chr1_32811059_T_C	rs371699331	chr1:32811059	ENSG00000134684	ENST00000373477	YARS1	splice_acceptor_variant	HIGH	uncertain_significance	C	T	4	3508	0	0.00113895	2.94e-05	38.7399	0	326	0	0	0	0	0	262	0	0	0	0
chr1_32826096_A_G	rs185155843	chr1:32826096	ENSG00000116497	ENST00000373475	S100PBP	splice_acceptor_variant	HIGH	.	G	A	0	3512	0	0	0	0	1	325	0	0.00306749	0.000386	7.94685	0	262	0	0	0	0
chr1_32894824_GAGCTGGTGCAGCTC_G	rs527445029	chr1:32894825-32894838	ENSG00000121900	ENST00000373463	TMEM54	frameshift_variant	HIGH	.	G	GAGCTGGTGCAGCTC	4	3508	0	0.00113895	0.002573	0.442655	0	326	0	0	0.0006034	0	1	261	0	0.00381679	0	999
chr1_33013400_G_GATGTC	-	chr1:33013400-33013401	ENSG00000004455	ENST00000672715	AK2	frameshift_variant,splice_region_variant	HIGH	.	GATGTC	G	1	3511	0	0.000284738	.	999	0	326	0	0	.	0	0	262	0	0	.	0
chr1_33036744_C_CT	-	chr1:33036744-33036745	ENSG00000004455	ENST00000672715	AK2	frameshift_variant	HIGH	.	CT	C	4	3508	0	0.00113895	.	999	0	326	0	0	.	0	0	262	0	0	.	0
chr1_33082176_A_T	-	chr1:33082176	ENSG00000142920	ENST00000294517	AZIN2	splice_acceptor_variant	HIGH	.	T	A	1	3511	0	0.000284738	.	999	0	326	0	0	.	0	0	262	0	0	.	0
chr1_33196239_G_T	rs35421718	chr1:33196239	ENSG00000284721	ENST00000641271	.	splice_donor_variant,non_coding_transcript_variant	HIGH	.	T	G	720	2792	0	0.205011	0.2133	0.961141	11	315	0	0.0337423	0.0515	0.655191	41	221	0	0.156489	0.2437	0.642136
chr1_33307198_G_T	rs11812052	chr1:33307198	ENSG00000184389	ENST00000442999	A3GALT2	stop_gained	HIGH	.	T	G	0	3512	0	0	4.42e-05	0	9	317	0	0.0276074	0.0257	1.07422	0	262	0	0	0	0
chr1_33312068_TAGTC_T	rs201715975	chr1:33312069-33312072	ENSG00000184389	ENST00000442999	A3GALT2	frameshift_variant	HIGH	.	T	TAGTC	90	3422	0	0.0256264	0.02547	1.00614	1	325	0	0.00306749	0.004993	0.614357	6	256	0	0.0229008	0.02532	0.904454
chr1_33312158_AG_A	rs745494792	chr1:33312159	ENSG00000184389	ENST00000442999	A3GALT2	frameshift_variant	HIGH	.	A	AG	1	3511	0	0.000284738	1.47e-05	19.3699	0	326	0	0	0	0	0	262	0	0	0	0
chr1_33479289_A_G	rs201013304	chr1:33479289	ENSG00000121903	ENST00000684572	ZSCAN20	start_lost	HIGH	.	G	A	0	3512	0	0	1.47e-05	0	1	325	0	0.00306749	0.001833	1.67348	0	262	0	0	0	0
chr1_33495228_CT_C	-	chr1:33495229	ENSG00000121903	ENST00000684572	ZSCAN20	frameshift_variant	HIGH	.	C	CT	1	3511	0	0.000284738	.	999	0	326	0	0	.	0	0	262	0	0	.	0
chr1_33605280_A_G	rs757018757	chr1:33605280	ENSG00000121904	ENST00000373381	CSMD2	splice_donor_variant	HIGH	.	G	A	0	3512	0	0	0	0	1	325	0	0.00306749	0.0001689	18.1615	0	262	0	0	0	0
chr1_33864353_G_GCATGAAAAGGCCAAATATGAAGCCCTGGCCAAACTCGACAAAGCCCGATA	rs756824775	chr1:33864353-33864354	ENSG00000176256	ENST00000681531	HMGB4	frameshift_variant	HIGH	.	GCATGAAAAGGCCAAATATGAAGCCCTGGCCAAACTCGACAAAGCCCGATA	G	2	3510	0	0.000569476	0.001102	0.516766	0	326	0	0	0.000193	0	0	262	0	0	0	0
chr1_34641015_C_T	rs144981330	chr1:34641015	ENSG00000287703	ENST00000666642	.	splice_acceptor_variant,non_coding_transcript_variant	HIGH	.	T	C	1	3419	46	0.000292398	9.19e-05	3.1817	0	318	4	0	0.005442	0	0	252	5	0	0	0
chr1_34785102_GC_G	rs748575478	chr1:34785103	ENSG00000188910	ENST00000373366	GJB3	frameshift_variant	HIGH	uncertain_significance	G	GC	1	3511	0	0.000284738	7.35e-05	3.87399	0	326	0	0	0	0	0	262	0	0	0	0
chr1_34794517_C_T	rs759914435,COSV100654620,COSV60726000	chr1:34794517	ENSG00000187513	ENST00000342280	GJA4	stop_gained	HIGH	.	T	C	1	3511	0	0.000284738	1.47e-05	19.3699	0	326	0	0	9.65e-05	0	0	262	0	0	0	0
chr1_34794990_C_A	rs1377298188	chr1:34794990	ENSG00000187513	ENST00000342280	GJA4	stop_gained	HIGH	.	A	C	1	3511	0	0.000284738	.	999	0	326	0	0	.	0	0	262	0	0	.	0
chr1_34987861_G_C	-	chr1:34987861	ENSG00000163867	ENST00000357182	ZMYM6	stop_gained	HIGH	.	C	G	1	3511	0	0.000284738	.	999	0	326	0	0	.	0	0	262	0	0	.	0
chr1_34988520_TTTAA_T	rs746425400	chr1:34988521-34988524	ENSG00000163867	ENST00000357182	ZMYM6	frameshift_variant	HIGH	.	T	TTTAA	1	3511	0	0.000284738	0	999	0	326	0	0	0	0	0	262	0	0	0	0
chr1_35114429_C_T	COSV63251329	chr1:35114429	ENSG00000197056	ENST00000359858	ZMYM1	stop_gained	HIGH	.	T	C	0	3510	1	0	.	0	1	325	0	0.00306749	.	999	0	262	0	0	.	0
chr1_35114679_CA_C	-	chr1:35114680	ENSG00000197056	ENST00000359858	ZMYM1	frameshift_variant	HIGH	.	C	CA	1	3511	0	0.000284738	.	999	0	324	1	0	.	0	0	262	0	0	.	0
chr1_35444303_GC_G	rs770559112	chr1:35444304	ENSG00000142687	ENST00000325722	KIAA0319L	splice_acceptor_variant	HIGH	.	G	GC	2	3510	0	0.000569476	1.47e-05	38.7399	0	326	0	0	0	0	0	262	0	0	0	0
chr1_35479213_C_T	-	chr1:35479213	ENSG00000142687	ENST00000325722	KIAA0319L	splice_acceptor_variant	HIGH	.	T	C	1	3511	0	0.000284738	.	999	0	326	0	0	.	0	0	262	0	0	.	0
chr1_35563843_C_CT	rs779835266	chr1:35563843-35563844	ENSG00000020129	ENST00000373243	NCDN	frameshift_variant	HIGH	.	CT	C	1	3511	0	0.000284738	2.94e-05	9.68497	0	326	0	0	0	0	0	262	0	0	0	0
chr1_35563846_CT_C	rs746708014	chr1:35563847	ENSG00000020129	ENST00000373243	NCDN	frameshift_variant	HIGH	.	C	CT	1	3511	0	0.000284738	2.94e-05	9.68497	0	326	0	0	0	0	0	262	0	0	0	0
chr1_35574950_C_CA	-	chr1:35574950-35574951	ENSG00000116819	ENST00000373235	TFAP2E	frameshift_variant,splice_region_variant	HIGH	.	CA	C	1	3511	0	0.000284738	.	999	0	326	0	0	.	0	0	262	0	0	.	0
chr1_35574953_TGG_T	-	chr1:35574954-35574955	ENSG00000116819	ENST00000373235	TFAP2E	frameshift_variant	HIGH	.	T	TGG	1	3511	0	0.000284738	.	999	0	326	0	0	.	0	0	262	0	0	.	0
chr1_35715760_G_A	rs1431473718	chr1:35715760	ENSG00000142686	ENST00000270815	C1orf216	stop_gained	HIGH	.	A	G	1	3511	0	0.000284738	.	999	0	326	0	0	.	0	0	262	0	0	.	0
chr1_35716309_G_A	rs143174884,COSV52046168	chr1:35716309	ENSG00000142686	ENST00000270815	C1orf216	stop_gained	HIGH	.	A	G	2	3510	0	0.000569476	0.001147	0.496492	0	326	0	0	0.0001206	0	0	262	0	0	0	0
chr1_35743140_C_T	rs72902906	chr1:35743140	ENSG00000092853	ENST00000318121	CLSPN	splice_donor_variant	HIGH	.	T	C	0	3512	0	0	1.47e-05	0	1	325	0	0.00306749	0.003862	0.794274	0	262	0	0	0	0
chr1_36085078_G_A	rs750087163	chr1:36085078	ENSG00000092850	ENST00000207457	TEKT2	splice_donor_variant	HIGH	.	A	G	2	3510	0	0.000569476	.	999	0	326	0	0	.	0	0	262	0	0	.	0
chr1_36087030_TCTAA_T	rs765449365	chr1:36087031-36087034	ENSG00000092850	ENST00000207457	TEKT2	frameshift_variant	HIGH	.	T	TCTAA	1	3511	0	0.000284738	0.0001323	2.15221	0	326	0	0	2.41e-05	0	0	262	0	0	0	0
chr1_36333487_G_A	rs1032938404	chr1:36333487	ENSG00000286379	ENST00000657488	.	splice_donor_variant,non_coding_transcript_variant	HIGH	.	A	G	0	3512	0	0	0	0	2	324	0	0.00613497	0.0004112	14.9197	0	262	0	0	0	0
chr1_36456238_A_C	-	chr1:36456238	ENSG00000116898	ENST00000373116	MRPS15	stop_gained	HIGH	.	C	A	1	3511	0	0.000284738	.	999	0	326	0	0	.	0	0	262	0	0	.	0
chr1_36456244_AG_A	rs747678438	chr1:36456245	ENSG00000116898	ENST00000373116	MRPS15	frameshift_variant	HIGH	.	A	AG	1	3511	0	0.000284738	0.000735	0.387399	0	326	0	0	7.25e-05	0	0	262	0	0	0	0
chr1_36775468_G_A	rs558865060	chr1:36775468	ENSG00000234481	ENST00000664693	.	splice_acceptor_variant,non_coding_transcript_variant	HIGH	.	A	G	2	3510	0	0.000569476	4.41e-05	12.9133	0	326	0	0	4.83e-05	0	0	262	0	0	0	0
chr1_37537796_CCTGT_C	rs780076866	chr1:37537797-37537800	ENSG00000163877	ENST00000296215	SNIP1	frameshift_variant	HIGH	uncertain_significance	C	CCTGT	1	3511	0	0.000284738	.	999	0	326	0	0	.	0	0	262	0	0	.	0
chr1_37567001_G_A	rs766601741	chr1:37567001	ENSG00000134697	ENST00000373062	GNL2	stop_gained	HIGH	.	A	G	2	3510	0	0.000569476	2.94e-05	19.3699	0	326	0	0	0	0	0	262	0	0	0	0
chr1_37568301_GT_G	COSV56171864	chr1:37568302	ENSG00000134697	ENST00000373062	GNL2	frameshift_variant	HIGH	.	G	GT	1	3511	0	0.000284738	.	999	0	326	0	0	.	0	0	262	0	0	.	0
chr1_37683161_C_A	rs141474570,COSV99070939	chr1:37683161	ENSG00000116922	ENST00000486637	C1orf109	splice_acceptor_variant	HIGH	.	A	C	3	3509	0	0.000854214	0.0005439	1.57054	0	326	0	0	0.0001449	0	0	262	0	0	0	0
chr1_37718478_AC_A	rs770563959	chr1:37718479	ENSG00000183317	ENST00000373048	EPHA10	frameshift_variant	HIGH	.	A	AC	0	3512	0	0	0.0001029	0	0	326	0	0	2.41e-05	0	0	262	0	0	0	0
chr1_37718688_AG_A	rs771850639	chr1:37718689	ENSG00000183317	ENST00000373048	EPHA10	frameshift_variant	HIGH	.	A	AG	0	3512	0	0	1.47e-05	0	0	326	0	0	0	0	1	261	0	0.00381679	0	999
chr1_37753167_G_A	rs575487178	chr1:37753167	ENSG00000183317	ENST00000373048	EPHA10	stop_gained	HIGH	.	A	G	0	3512	0	0	1.47e-05	0	0	326	0	0	0.003698	0	1	261	0	0.00381679	0	999
chr1_37761413_AAGT_AT	rs774482151	chr1:37761414-37761416	ENSG00000183317	ENST00000373048	EPHA10	frameshift_variant	HIGH	.	AT	AAGT	2	3510	0	0.000569476	2.95e-05	19.3043	0	326	0	0	0	0	0	262	0	0	0	0
chr1_37761416_TC_T	rs759774581	chr1:37761417	ENSG00000183317	ENST00000373048	EPHA10	frameshift_variant	HIGH	.	T	TC	2	3510	0	0.000569476	2.95e-05	19.3043	0	326	0	0	0	0	0	262	0	0	0	0
chr1_37808179_A_C	rs545517703	chr1:37808179	ENSG00000196449	ENST00000373044	YRDC	start_lost	HIGH	.	C	A	0	3512	0	0	0	0	1	325	0	0.00306749	0.001811	1.69381	0	262	0	0	0	0
chr1_37865785_AG_A	-	chr1:37865786	ENSG00000204084	ENST00000373024	INPP5B	frameshift_variant	HIGH	.	A	AG	1	3511	0	0.000284738	.	999	0	326	0	0	.	0	0	262	0	0	.	0
chr1_37931958_T_TA	rs143820864	chr1:37931958-37931959	ENSG00000204084	ENST00000373024	INPP5B	frameshift_variant	HIGH	.	TA	T	10	3502	0	0.00284738	0.002323	1.22573	0	326	0	0	0.000531	0	0	262	0	0	0.003165	0
chr1_37946334_CCT_C	rs764827459	chr1:37946335-37946336	ENSG00000204084	ENST00000373024	INPP5B	splice_acceptor_variant	HIGH	.	C	CCT	1	3511	0	0.000284738	.	999	0	326	0	0	.	0	0	262	0	0	.	0
chr1_37997861_G_A	rs1296363669	chr1:37997861	ENSG00000183386	ENST00000373016	FHL3	stop_gained	HIGH	.	A	G	1	3511	0	0.000284738	.	999	0	326	0	0	.	0	0	262	0	0	.	0
chr1_38012866_G_A	COSV100884907	chr1:38012866	ENSG00000183520	ENST00000373014	UTP11	splice_donor_variant	HIGH	.	A	G	0	3512	0	0	.	0	0	326	0	0	.	0	1	261	0	0.00381679	.	999
chr1_38214715_A_T	rs960201528	chr1:38214715	ENSG00000237290	ENST00000431311	LINC01343	splice_donor_variant,non_coding_transcript_variant	HIGH	.	T	A	1	3511	0	0.000284738	0	999	0	326	0	0	2.41e-05	0	0	262	0	0	0	0
chr1_38875018_C_A	rs765537578,COSV62531698	chr1:38875018	ENSG00000131233	ENST00000357771	GJA9	stop_gained	HIGH	.	A	C	2	3510	0	0.000569476	0.0001323	4.30443	0	326	0	0	7.24e-05	0	0	262	0	0	0	0
chr1_38875252_CAG_C	rs1374703345	chr1:38875253-38875254	ENSG00000131233	ENST00000357771	GJA9	frameshift_variant	HIGH	.	C	CAG	4	3508	0	0.00113895	.	999	0	326	0	0	.	0	0	262	0	0	.	0
chr1_38875804_G_A	rs760275668	chr1:38875804	ENSG00000131233	ENST00000357771	GJA9	stop_gained	HIGH	.	A	G	2	3510	0	0.000569476	2.94e-05	19.3699	0	326	0	0	2.41e-05	0	0	262	0	0	0	0
chr1_38896011_TC_T	rs763442431	chr1:38896012	ENSG00000158315	ENST00000372990	RHBDL2	frameshift_variant	HIGH	.	T	TC	1	3511	0	0.000284738	.	999	0	326	0	0	.	0	0	262	0	0	.	0
chr1_38918966_C_T	rs150433226,COSV56707678	chr1:38918966	ENSG00000158315	ENST00000372990	RHBDL2	splice_donor_variant	HIGH	.	T	C	1	3511	0	0.000284738	0.001735	0.164114	0	326	0	0	0.0001448	0	0	262	0	0	0	0
chr1_38958441_CTTTTTTTTTT_C_m	-	chr1:38958442-38958451	ENSG00000235549	ENST00000428233	EIF1P2	splice_acceptor_variant,splice_polypyrimidine_tract_variant,non_coding_transcript_exon_variant,intron_variant	HIGH	.	C	CTTTTTTTTTT	2	3510	0	0.000569476	.	999	0	326	0	0	.	0	0	262	0	0	.	0
chr1_38958448_T_C	rs1271250146	chr1:38958448	ENSG00000235549	ENST00000428233	EIF1P2	splice_acceptor_variant,non_coding_transcript_variant	HIGH	.	C	T	1	3509	1	0.0002849	.	999	0	326	0	0	.	0	0	262	0	0	.	0
chr1_39251854_AG_A	rs545793395	chr1:39251855	ENSG00000127603	ENST00000564288	MACF1	frameshift_variant	HIGH	.	A	AG	0	3512	0	0	1.47e-05	0	1	325	0	0.00306749	0.001955	1.56905	0	262	0	0	0	0
chr1_39332147_G_A	rs745911739	chr1:39332147	ENSG00000127603	ENST00000564288	MACF1	stop_gained	HIGH	.	A	G	0	3512	0	0	2.94e-05	0	0	326	0	0	0	0	1	261	0	0.00381679	0	999
chr1_39333268_AG_A	rs1403601347	chr1:39333269	ENSG00000127603	ENST00000564288	MACF1	frameshift_variant	HIGH	.	A	AG	1	3509	1	0.0002849	2.94e-05	9.69048	0	326	0	0	0	0	0	262	0	0	0	0
chr1_39335034_C_T	-	chr1:39335034	ENSG00000127603	ENST00000564288	MACF1	stop_gained	HIGH	.	T	C	0	3508	2	0	.	0	1	325	0	0.00306749	.	999	0	262	0	0	.	0
chr1_39480957_G_A	rs200977707	chr1:39480957	ENSG00000127603	ENST00000564288	MACF1	stop_gained	HIGH	.	A	G	2	3510	0	0.000569476	2.94e-05	19.3699	0	326	0	0	4.83e-05	0	0	262	0	0	0	0
chr1_39554348_C_A	rs79473113	chr1:39554348	ENSG00000291129	ENST00000692918	PPIEL	splice_donor_variant,non_coding_transcript_variant	HIGH	.	A	C	154	3358	0	0.0438497	0.0494	0.887645	2	324	0	0.00613497	0.008684	0.706468	7	255	0	0.0267176	0.03481	0.767525
chr1_39626984_C_CA	rs1318217912	chr1:39626984-39626985	ENSG00000163909	ENST00000372852	HEYL	frameshift_variant	HIGH	.	CA	C	1	3511	0	0.000284738	1.47e-05	19.3699	0	326	0	0	0	0	0	262	0	0	0	0
chr1_39639623_C_T	rs761330653	chr1:39639623	ENSG00000163909	ENST00000372852	HEYL	start_lost	HIGH	.	T	C	3	3509	0	0.000854214	0.0008086	1.05641	0	326	0	0	7.24e-05	0	0	262	0	0	0	0
chr1_39639624_A_C	rs764641613	chr1:39639624	ENSG00000163909	ENST00000372852	HEYL	start_lost	HIGH	.	C	A	3	3509	0	0.000854214	0.000809	1.05589	0	326	0	0	7.24e-05	0	0	262	0	0	0	0
chr1_39639625_T_C	rs201783171	chr1:39639625	ENSG00000163909	ENST00000372852	HEYL	start_lost	HIGH	.	C	T	1	3511	0	0.000284738	2.94e-05	9.68497	0	326	0	0	0.000193	0	0	262	0	0	0	0
chr1_39661081_G_A	rs1305823742	chr1:39661081	ENSG00000116981	ENST00000235628	NT5C1A	stop_gained,splice_region_variant	HIGH	.	A	G	0	3512	0	0	0	0	1	325	0	0.00306749	2.41e-05	127.282	0	262	0	0	0	0
chr1_39753281_ACAAAGG_A	rs1178033383	chr1:39753282-39753287	ENSG00000084072	ENST00000324379	PPIE	splice_acceptor_variant,splice_polypyrimidine_tract_variant,coding_sequence_variant,intron_variant	HIGH	.	A	ACAAAGG	1	3511	0	0.000284738	1.47e-05	19.3699	0	326	0	0	0	0	0	262	0	0	0	0
chr1_39847247_G_A	rs144042123,COSV57550275	chr1:39847247	ENSG00000043514	ENST00000316891	TRIT1	stop_gained	HIGH	uncertain_significance,likely_pathogenic	A	G	10	3502	0	0.00284738	0.0007498	3.79752	0	326	0	0	7.24e-05	0	0	262	0	0	0	0
chr1_39854049_CG_C	rs536000212,COSV57547096	chr1:39854050	ENSG00000043514	ENST00000316891	TRIT1	frameshift_variant	HIGH	likely_pathogenic,pathogenic	C	CG	7	3505	0	0.00199317	0.0005292	3.76638	1	325	0	0.00306749	9.66e-05	31.7545	0	262	0	0	0	0
chr1_39883470_G_A	rs184469579,CM174746	chr1:39883470	ENSG00000043514	ENST00000316891	TRIT1	stop_gained	HIGH	uncertain_significance,pathogenic/likely_pathogenic,likely_pathogenic	A	G	1	3511	0	0.000284738	0.0002793	1.01947	0	326	0	0	2.41e-05	0	0	262	0	0	0	0
chr1_40059335_A_G	rs368653699	chr1:40059335	ENSG00000131236	ENST00000372805	CAP1	splice_acceptor_variant	HIGH	.	G	A	3	3509	0	0.000854214	0.0003087	2.76713	0	326	0	0	4.83e-05	0	0	262	0	0	0	0
chr1_40089495_G_A	rs137852700,CM981629,COSV65655640	chr1:40089495	ENSG00000131238	ENST00000642050	PPT1	stop_gained	HIGH	pathogenic,pathogenic/likely_pathogenic	A	G	1	3511	0	0.000284738	0.0007058	0.403426	0	326	0	0	9.66e-05	0	0	262	0	0	0	0
chr1_40258370_G_A	-	chr1:40258370	ENSG00000084073	ENST00000372759	ZMPSTE24	stop_gained	HIGH	.	A	G	1	3511	0	0.000284738	.	999	0	326	0	0	.	0	0	262	0	0	.	0
chr1_40292531_CTT_C	-	chr1:40292532-40292533	ENSG00000084073	ENST00000372759	ZMPSTE24	frameshift_variant	HIGH	.	C	CTT	1	3511	0	0.000284738	.	999	0	326	0	0	.	0	0	262	0	0	.	0
chr1_40307478_G_A	rs12077871,COSV101025598	chr1:40307478	ENSG00000049089	ENST00000372748	COL9A2	stop_gained	HIGH	benign,likely_benign	A	G	2	3510	0	0.000569476	0.001308	0.435379	45	281	0	0.138037	0.1053	1.31089	5	257	0	0.019084	0	999
chr1_40456980_CACTCAGGA_C	rs745921583	chr1:40456981-40456988	ENSG00000187801	ENST00000361584	ZFP69B	frameshift_variant	HIGH	.	C	CACTCAGGA	2	3510	0	0.000569476	2.94e-05	19.3699	0	326	0	0	2.41e-05	0	0	262	0	0	0	0
chr1_40463038_CAACATGTTAGAATTCATACCGGGGAAAAGCCCTATGAATGTAGGGTATGTGAGAAAGCCTTCAGCCAGAGCATTGGACTGATCCAGCATTTGAGAACTCATGTTAGAGAGAAACCTTTT_C	-	chr1:40463039-40463157	ENSG00000187801	ENST00000361584	ZFP69B	frameshift_variant	HIGH	.	C	CAACATGTTAGAATTCATACCGGGGAAAAGCCCTATGAATGTAGGGTATGTGAGAAAGCCTTCAGCCAGAGCATTGGACTGATCCAGCATTTGAGAACTCATGTTAGAGAGAAACCTTTT	0	3512	0	0	.	0	0	326	0	0	.	0	1	261	0	0.00381679	.	999
chr1_40481762_G_T	rs150122669	chr1:40481762	ENSG00000187815	ENST00000372706	ZFP69	splice_acceptor_variant	HIGH	.	T	G	4	3508	0	0.00113895	0.0015	0.759301	0	326	0	0	0.0001208	0	0	262	0	0	0	0
chr1_40489528_G_C	rs148785542	chr1:40489528	ENSG00000187815	ENST00000372706	ZFP69	splice_acceptor_variant	HIGH	.	C	G	0	3512	0	0	0	0	3	323	0	0.00920245	0.002489	3.69725	0	262	0	0	0	0
chr1_40495146_C_CT	-	chr1:40495146-40495147	ENSG00000187815	ENST00000372706	ZFP69	frameshift_variant	HIGH	.	CT	C	1	3511	0	0.000284738	.	999	0	326	0	0	.	0	0	262	0	0	.	0
chr1_40514636_T_TA	rs58904273	chr1:40514636-40514637	ENSG00000164002	ENST00000415550	EXO5	frameshift_variant	HIGH	likely_benign	TA	T	0	3512	0	0	0	0	1	325	0	0.00306749	0.00685	0.447808	0	262	0	0	0	0
chr1_40515573_C_CG	rs150018949,COSV56415269	chr1:40515573-40515574	ENSG00000164002	ENST00000415550	EXO5	frameshift_variant	HIGH	.	CG	C	53	3459	0	0.0150911	0.02085	0.723795	1	325	0	0.00306749	0.004248	0.722101	2	260	0	0.00763359	0.02215	0.344632
chr1_40546906_GC_G	rs750718732	chr1:40546907	ENSG00000117010	ENST00000372699	ZNF684	frameshift_variant	HIGH	.	G	GC	0	3512	0	0	0	0	1	325	0	0.00306749	0.000386	7.94685	0	262	0	0	0	0
chr1_40546911_TA_T	rs758793552	chr1:40546912	ENSG00000117010	ENST00000372699	ZNF684	frameshift_variant	HIGH	.	T	TA	0	3512	0	0	0	0	1	325	0	0.00306749	0.0003858	7.95097	0	262	0	0	0	0
chr1_40547310_T_A	rs1334667427	chr1:40547310	ENSG00000117010	ENST00000372699	ZNF684	stop_gained	HIGH	.	A	T	1	3511	0	0.000284738	1.47e-05	19.3699	0	326	0	0	0	0	0	262	0	0	0	0
chr1_40582611_C_T	rs78174702	chr1:40582611	ENSG00000286838	ENST00000666986	.	splice_donor_variant,non_coding_transcript_variant	HIGH	.	T	C	63	3449	0	0.0179385	0.02342	0.765948	1	325	0	0.00306749	0.004176	0.734551	2	260	0	0.00763359	0.02215	0.344632
chr1_40835076_CG_C	rs1443818222	chr1:40835077	ENSG00000117013	ENST00000347132	KCNQ4	frameshift_variant	HIGH	.	C	CG	2	3510	0	0.000569476	2.94e-05	19.3699	0	326	0	0	0	0	0	262	0	0	0	0
chr1_40838309_AG_A	-	chr1:40838310	ENSG00000117013	ENST00000347132	KCNQ4	splice_acceptor_variant	HIGH	.	A	AG	1	3511	0	0.000284738	.	999	0	326	0	0	.	0	0	262	0	0	.	0
chr1_40838425_A_ATC	rs765842914	chr1:40838425-40838426	ENSG00000117013	ENST00000347132	KCNQ4	frameshift_variant	HIGH	.	ATC	A	1	3511	0	0.000284738	.	999	0	326	0	0	.	0	0	262	0	0	.	0
chr1_40861982_GC_G	rs1188976777	chr1:40861983	ENSG00000179862	ENST00000372638	CITED4	frameshift_variant	HIGH	.	G	GC	1	3511	0	0.000284738	0	999	0	326	0	0	4.85e-05	0	0	262	0	0	0	0
chr1_40862127_T_G	rs1255806907	chr1:40862127	ENSG00000179862	ENST00000372638	CITED4	start_lost	HIGH	.	G	T	0	3512	0	0	0	0	1	325	0	0.00306749	2.42e-05	126.756	0	262	0	0	0	0
chr1_40939928_G_C	rs528974400	chr1:40939928	ENSG00000286668	ENST00000653821	.	splice_donor_variant,non_coding_transcript_variant	HIGH	.	C	G	1	3511	0	0.000284738	7.35e-05	3.87399	0	326	0	0	2.41e-05	0	0	262	0	0	0	0
chr1_40991840_G_T	-	chr1:40991840	ENSG00000171793	ENST00000650070	CTPS1	stop_gained	HIGH	.	T	G	2	3510	0	0.000569476	.	999	0	326	0	0	.	0	0	262	0	0	.	0
chr1_41020411_C_A	rs148992629,COSV57235219	chr1:41020411	ENSG00000171790	ENST00000302946	SLFNL1	stop_gained	HIGH	.	A	C	12	3500	0	0.00341686	0.006115	0.558766	0	326	0	0	0.0009896	0	0	262	0	0	0	0
chr1_41020512_TAGAG_T	rs773080616	chr1:41020513-41020516	ENSG00000171790	ENST00000302946	SLFNL1	frameshift_variant	HIGH	.	T	TAGAG	0	3512	0	0	5.88e-05	0	0	326	0	0	0	0	2	260	0	0.00763359	0	999
chr1_41382200_G_GCCCGCGCCGGGACGCCCGCCTACTTCGGCGGCTGCAAGGGCGGCGCCTACGGCGGGGGCGGGGGCTTCGGGCCGCCGGCGATGGGCGCTCTGCGCCGTCTGCCCATGCAGACCATCCAGGAGAACAAGCAGGCCAGCTTCGTGCCGGCCGCGGCGCCCTTCCGCCCTGGGGCGCTGCCCGCGCTGCTGCCGCCGCCGCC_m	-	chr1:41382200-41382201	ENSG00000204060	ENST00000641094	FOXO6	splice_acceptor_variant,frameshift_variant	HIGH	.	GCCCGCGCCGGGACGCCCGCCTACTTCGGCGGCTGCAAGGGCGGCGCCTACGGCGGGGGCGGGGGCTTCGGGCCGCCGGCGATGGGCGCTCTGCGCCGTCTGCCCATGCAGACCATCCAGGAGAACAAGCAGGCCAGCTTCGTGCCGGCCGCGGCGCCCTTCCGCCCTGGGGCGCTGCCCGCGCTGCTGCCGCCGCCGCC	G	1	3507	2	0.000285063	.	999	0	324	1	0	.	0	0	262	0	0	.	0
chr1_41382200_G_GGCCCGCGCCAGGACGCCCGCCTACTTCGGCGGCTGCAAGGGCGGCGCCTACGGCGGGGGCGGGGGCTTCGGGCCGCCGGCGATGGGCGCTCTGCGCCGTCTGCCCATGCAGACCATCCAGGAGAACAAGCAGGCCAGCTTCGTGCCGGCCGCGGCGCCCTTCCGCCCTGGGGCGCTGCCCGCGCTGCTGCCGCCGCCGCC_m	-	chr1:41382200-41382201	ENSG00000204060	ENST00000641094	FOXO6	splice_acceptor_variant,frameshift_variant	HIGH	.	GGCCCGCGCCAGGACGCCCGCCTACTTCGGCGGCTGCAAGGGCGGCGCCTACGGCGGGGGCGGGGGCTTCGGGCCGCCGGCGATGGGCGCTCTGCGCCGTCTGCCCATGCAGACCATCCAGGAGAACAAGCAGGCCAGCTTCGTGCCGGCCGCGGCGCCCTTCCGCCCTGGGGCGCTGCCCGCGCTGCTGCCGCCGCCGCC	G	1	3507	2	0.000285063	.	999	0	324	1	0	.	0	0	262	0	0	.	0
chr1_41382200_G_GGCCCGCGCCGGGACGCCCGCCTACTTCGGCGGCTGCAAGGGCGACGCCTACGGCGGGGGCGGGGGCTTCGGGCCGCCGGCGATGGGCGCTCTGCGCCGTCTGCCCATGCAGACCATCCAGGAGAACAAGCAGGCCAGCTTCGTGCCGGCCGCGGCGCCCTTCCGCCCTGGGGCGCTGCCCGCGCTGCTGCCGCCGCCGCC_m	-	chr1:41382200-41382201	ENSG00000204060	ENST00000641094	FOXO6	splice_acceptor_variant,frameshift_variant	HIGH	.	GGCCCGCGCCGGGACGCCCGCCTACTTCGGCGGCTGCAAGGGCGACGCCTACGGCGGGGGCGGGGGCTTCGGGCCGCCGGCGATGGGCGCTCTGCGCCGTCTGCCCATGCAGACCATCCAGGAGAACAAGCAGGCCAGCTTCGTGCCGGCCGCGGCGCCCTTCCGCCCTGGGGCGCTGCCCGCGCTGCTGCCGCCGCCGCC	G	2	3506	2	0.000570125	.	999	0	324	1	0	.	0	0	262	0	0	.	0
chr1_41382200_G_GGCCCGCGCCGGGACGCCCGCCTACTTCGGCGGCTGCAAGGGCGGCGCCCACGGCGGGGGCGGGGGCTTCGGGCCGCCGGCGATGGGCGCTCTGCGCCGTCTGCCCATGCAGACCATCCAGGAGAACAAGCAGGCCAGCTTCGTGCCGGCCGCGGCGCCCTTCCGCCCTGGGGCGCTGCCCGCGCTGCTGCCGCCGCCGCC_m	-	chr1:41382200-41382201	ENSG00000204060	ENST00000641094	FOXO6	splice_acceptor_variant,frameshift_variant	HIGH	.	GGCCCGCGCCGGGACGCCCGCCTACTTCGGCGGCTGCAAGGGCGGCGCCCACGGCGGGGGCGGGGGCTTCGGGCCGCCGGCGATGGGCGCTCTGCGCCGTCTGCCCATGCAGACCATCCAGGAGAACAAGCAGGCCAGCTTCGTGCCGGCCGCGGCGCCCTTCCGCCCTGGGGCGCTGCCCGCGCTGCTGCCGCCGCCGCC	G	0	3508	2	0	.	0	1	323	1	0.00308642	.	999	0	262	0	0	.	0
chr1_41382200_G_GGCCCGCGCCGGGACGCCCGCCTACTTCGGCGGCTGCAAGGGCGGCGCCTACGGCGGGGGCGGGGGCTTCGGGCCGCCGGCGATGGGCGCTCTGCGCCGTCTGCCCATGCAGACCATCCAGGAGAACAAGCAAGCCAGCTTCGTGCCGGCCGCGGCGCCCTTCCGCCCTGGGGCGCTGCCCGCGCTGCTGCCGCCGCCGCC_m	-	chr1:41382200-41382201	ENSG00000204060	ENST00000641094	FOXO6	splice_acceptor_variant,frameshift_variant	HIGH	.	GGCCCGCGCCGGGACGCCCGCCTACTTCGGCGGCTGCAAGGGCGGCGCCTACGGCGGGGGCGGGGGCTTCGGGCCGCCGGCGATGGGCGCTCTGCGCCGTCTGCCCATGCAGACCATCCAGGAGAACAAGCAAGCCAGCTTCGTGCCGGCCGCGGCGCCCTTCCGCCCTGGGGCGCTGCCCGCGCTGCTGCCGCCGCCGCC	G	0	3508	2	0	.	0	2	322	1	0.00617284	.	999	0	262	0	0	.	0
chr1_41382200_G_GGCCCGCGCCGGGACGCCCGCCTACTTCGGCGGCTGCAAGGGCGGCGCCTACGGCGGGGGCGGGGGCTTCGGGCCGCCGGCGATGGGCGCTCTGCGCCGTCTGCCCATGCAGACCATCCAGGAGAACAAGCAGGCCAGCTTCGTGCCGGCCGCGGCGCCCTTCCGCCCTGGGGCGCGGCCCGCGCTGCTGCCGCCGCCGCC_m	-	chr1:41382200-41382201	ENSG00000204060	ENST00000641094	FOXO6	splice_acceptor_variant,frameshift_variant	HIGH	.	GGCCCGCGCCGGGACGCCCGCCTACTTCGGCGGCTGCAAGGGCGGCGCCTACGGCGGGGGCGGGGGCTTCGGGCCGCCGGCGATGGGCGCTCTGCGCCGTCTGCCCATGCAGACCATCCAGGAGAACAAGCAGGCCAGCTTCGTGCCGGCCGCGGCGCCCTTCCGCCCTGGGGCGCGGCCCGCGCTGCTGCCGCCGCCGCC	G	2	3506	2	0.000570125	.	999	0	324	1	0	.	0	0	262	0	0	.	0
chr1_41382200_G_GGCCCGCGCCGGGACGCCCGCCTACTTCGGCGGCTGCAAGGGCGGCGCCTACGGCGGGGGCGGGGGCTTCGGGCCGCCGGCGATGGGCGCTCTGCGCCGTCTGCCCATGCAGACCATCCAGGAGAACAAGCAGGCCAGCTTCGTGCCGGCCGCGGCGCCCTTCCGCCCTGGGGCGCTGCCCGCGCTGCTGCCGCCGCCGCC_m	-	chr1:41382200-41382201	ENSG00000204060	ENST00000641094	FOXO6	splice_acceptor_variant,frameshift_variant	HIGH	.	GGCCCGCGCCGGGACGCCCGCCTACTTCGGCGGCTGCAAGGGCGGCGCCTACGGCGGGGGCGGGGGCTTCGGGCCGCCGGCGATGGGCGCTCTGCGCCGTCTGCCCATGCAGACCATCCAGGAGAACAAGCAGGCCAGCTTCGTGCCGGCCGCGGCGCCCTTCCGCCCTGGGGCGCTGCCCGCGCTGCTGCCGCCGCCGCC	G	3464	44	2	0.987457	.	999	315	9	1	0.972222	.	999	257	5	0	0.980916	.	999
chr1_41382200_G_GGCCCGCGCCGGGACGCCCGCCTACTTCGGCGGCTGCAAGGGCGGCGCCTACGGCGGGGGCGGGGGCTTCGGGCCGCCGGCGATGGGCGCTCTGCGCCGTCTGCCCATGCAGACCATCCAGGAGAACAAGCAGGCCAGCTTCGTGCCGGCCGCGGCGCCCTTCCGCCCTGGGGCGCTGCTGCCGCCGCCGCC_m	-	chr1:41382200-41382201	ENSG00000204060	ENST00000641094	FOXO6	splice_acceptor_variant,frameshift_variant	HIGH	.	GGCCCGCGCCGGGACGCCCGCCTACTTCGGCGGCTGCAAGGGCGGCGCCTACGGCGGGGGCGGGGGCTTCGGGCCGCCGGCGATGGGCGCTCTGCGCCGTCTGCCCATGCAGACCATCCAGGAGAACAAGCAGGCCAGCTTCGTGCCGGCCGCGGCGCCCTTCCGCCCTGGGGCGCTGCTGCCGCCGCCGCC	G	1	3507	2	0.000285063	.	999	0	324	1	0	.	0	0	262	0	0	.	0
chr1_41382200_G_GGCCCGCGCCGGGACGCCCGCCTACTTCGGCGGCTGCAAGGGCGGCGCCTACGGCGGGGGCGGGGGCTTCGGGCCGCCGGCGATGGGCGCTCTGCGCCGTCTGCCCATGCAGACCATCCAGGAGAACAAGCAGGCGAGCTTCGTGCCGGCCGCGGCGCCCTTCCGCCCTGGGGCGCTGCCCGCACTGCTGCCGCCGCCGCC_m	-	chr1:41382200-41382201	ENSG00000204060	ENST00000641094	FOXO6	splice_acceptor_variant,frameshift_variant	HIGH	.	GGCCCGCGCCGGGACGCCCGCCTACTTCGGCGGCTGCAAGGGCGGCGCCTACGGCGGGGGCGGGGGCTTCGGGCCGCCGGCGATGGGCGCTCTGCGCCGTCTGCCCATGCAGACCATCCAGGAGAACAAGCAGGCGAGCTTCGTGCCGGCCGCGGCGCCCTTCCGCCCTGGGGCGCTGCCCGCACTGCTGCCGCCGCCGCC	G	0	3508	2	0	.	0	1	323	1	0.00308642	.	999	0	262	0	0	.	0
chr1_41382200_G_GGCCCGCGCCGGGACGCCCGCCTACTTCGGCGGCTGCAAGGGCGGCGCCTACGGCGGGGGCGGGGGCTTCGGGCCGCCGGCGATGGGCGCTCTGCGCCGTCTGCCCATGCAGACCATCCAGGAGAACACGCAGGCCAGCTTCGTGCCGGCCGCGGCGCCCTTCCGCCCTGGGGCGCTGCCCGCGCTGCTGCCGCCGCCGCC_m	-	chr1:41382200-41382201	ENSG00000204060	ENST00000641094	FOXO6	splice_acceptor_variant,frameshift_variant	HIGH	.	GGCCCGCGCCGGGACGCCCGCCTACTTCGGCGGCTGCAAGGGCGGCGCCTACGGCGGGGGCGGGGGCTTCGGGCCGCCGGCGATGGGCGCTCTGCGCCGTCTGCCCATGCAGACCATCCAGGAGAACACGCAGGCCAGCTTCGTGCCGGCCGCGGCGCCCTTCCGCCCTGGGGCGCTGCCCGCGCTGCTGCCGCCGCCGCC	G	1	3507	2	0.000285063	.	999	0	324	1	0	.	0	0	262	0	0	.	0
chr1_41382200_G_GGCCCGCGCCGGGACGCCCGCCTACTTCGGCGGCTGCAAGGGCGGCGCCTACGGCGGGGGCGGGGGCTTCGGGCCGCCGGCGATGGGCGCTCTGCGCCGTCTGCCCATGCAGACCGTCCAGGAGAACAAGCAGGCCAGCTTCGTGCCGGCCGCGGCGCCCTTCCGCCCTGGGGCGCTGCCCGCGCTGCTGCCGCCGCCGCC_m	-	chr1:41382200-41382201	ENSG00000204060	ENST00000641094	FOXO6	splice_acceptor_variant,frameshift_variant	HIGH	.	GGCCCGCGCCGGGACGCCCGCCTACTTCGGCGGCTGCAAGGGCGGCGCCTACGGCGGGGGCGGGGGCTTCGGGCCGCCGGCGATGGGCGCTCTGCGCCGTCTGCCCATGCAGACCGTCCAGGAGAACAAGCAGGCCAGCTTCGTGCCGGCCGCGGCGCCCTTCCGCCCTGGGGCGCTGCCCGCGCTGCTGCCGCCGCCGCC	G	2	3506	2	0.000570125	.	999	0	324	1	0	.	0	0	262	0	0	.	0
chr1_41382200_G_GGCCCGCGCCGGGACGCCCGCCTACTTCGGCGGCTGCAAGGGCGGCGCTTACGGCGGGGGCGGGGGCTTCGGGCCGCCGGCGATGGGCGCTCTGCGCCGTCTGCCCATGCAGACCATCCAGGAGAACAAGCAGGCCAGCTTCGTGCCGGCCGCGGCGCCCTTCCGCCCTGGGGCGCTGCCCGCGCTGCTGCCGCCGCCGCC_m	-	chr1:41382200-41382201	ENSG00000204060	ENST00000641094	FOXO6	splice_acceptor_variant,frameshift_variant	HIGH	.	GGCCCGCGCCGGGACGCCCGCCTACTTCGGCGGCTGCAAGGGCGGCGCTTACGGCGGGGGCGGGGGCTTCGGGCCGCCGGCGATGGGCGCTCTGCGCCGTCTGCCCATGCAGACCATCCAGGAGAACAAGCAGGCCAGCTTCGTGCCGGCCGCGGCGCCCTTCCGCCCTGGGGCGCTGCCCGCGCTGCTGCCGCCGCCGCC	G	0	3508	2	0	.	0	1	323	1	0.00308642	.	999	0	262	0	0	.	0
chr1_41479468_G_A	rs149418801,COSV65423378	chr1:41479468	ENSG00000127129	ENST00000372587	EDN2	stop_gained	HIGH	.	A	G	1	3511	0	0.000284738	0.0003087	0.922378	0	326	0	0	0.0002412	0	0	262	0	0	0	0
chr1_41511251_G_A	rs779202845	chr1:41511251	ENSG00000127124	ENST00000372583	HIVEP3	stop_gained	HIGH	.	A	G	0	3512	0	0	1.47e-05	0	1	325	0	0.00306749	0	999	0	262	0	0	0	0
chr1_41579980_C_T	-	chr1:41579980	ENSG00000127124	ENST00000372583	HIVEP3	stop_gained	HIGH	.	T	C	0	3512	0	0	.	0	0	326	0	0	.	0	1	261	0	0.00381679	.	999
chr1_42414493_GCGTCAAGTGTC_G	rs1368462835	chr1:42414494-42414504	ENSG00000177181	ENST00000431473	RIMKLA	frameshift_variant	HIGH	.	G	GCGTCAAGTGTC	1	3511	0	0.000284738	2.94e-05	9.68497	0	326	0	0	0	0	0	262	0	0	0	0
chr1_42414900_G_GC	-	chr1:42414900-42414901	ENSG00000177181	ENST00000431473	RIMKLA	frameshift_variant	HIGH	.	GC	G	1	3511	0	0.000284738	.	999	0	326	0	0	.	0	0	262	0	0	.	0
chr1_42480567_G_A	rs536707253	chr1:42480567	ENSG00000186409	ENST00000657597	CCDC30	splice_donor_variant	HIGH	.	A	G	0	3512	0	0	0	0	0	326	0	0	0.00244	0	1	261	0	0.00381679	0	999
chr1_42610977_G_C	rs748148403,COSV59607932	chr1:42610977	ENSG00000186409	ENST00000657597	CCDC30	splice_acceptor_variant	HIGH	.	C	G	0	3512	0	0	1.47e-05	0	0	326	0	0	0	0	0	262	0	0	0	0
chr1_42637316_C_T	rs151164613,COSV59607731	chr1:42637316	ENSG00000186409	ENST00000657597	CCDC30	stop_gained	HIGH	.	T	C	6	3506	0	0.00170843	0.001456	1.17337	0	326	0	0	0.0002664	0	0	262	0	0	0	0
chr1_42644808_G_A	rs1167906556	chr1:42644808	ENSG00000186409	ENST00000657597	CCDC30	splice_donor_variant	HIGH	.	A	G	1	3509	1	0.0002849	.	999	0	326	0	0	.	0	0	262	0	0	.	0
chr1_42757782_C_A	rs72659351,CS071237	chr1:42757782	ENSG00000117385	ENST00000296388	P3H1	splice_donor_variant	HIGH	pathogenic	A	C	0	3512	0	0	4.41e-05	0	2	324	0	0.00613497	0.002075	2.95661	0	262	0	0	0	0
chr1_42767313_T_C	rs200116115	chr1:42767313	ENSG00000164008	ENST00000372525	C1orf50	start_lost	HIGH	.	C	T	1	3511	0	0.000284738	0.0006616	0.430378	0	326	0	0	0.0001688	0	0	262	0	0	0	0
chr1_42767315_G_T	rs771763759	chr1:42767315	ENSG00000164008	ENST00000372525	C1orf50	stop_gained	HIGH	.	T	G	4	3508	0	0.00113895	5.88e-05	19.3699	0	326	0	0	0	0	0	262	0	0	0	0
chr1_42767343_A_AG	rs780176041	chr1:42767343-42767344	ENSG00000164008	ENST00000372525	C1orf50	frameshift_variant	HIGH	.	AG	A	2	3510	0	0.000569476	5.88e-05	9.68497	0	326	0	0	4.83e-05	0	0	262	0	0	0	0
chr1_42773578_C_T	rs150987262,COSV65308076	chr1:42773578	ENSG00000164008	ENST00000372525	C1orf50	stop_gained	HIGH	.	T	C	3	3509	0	0.000854214	0.0002498	3.41959	0	326	0	0	2.42e-05	0	0	262	0	0	0	0
chr1_42775367_AC_A	rs775312945	chr1:42775368	ENSG00000164008	ENST00000372525	C1orf50	frameshift_variant	HIGH	.	A	AC	1	3511	0	0.000284738	0.0001617	1.7609	0	326	0	0	0	0	0	262	0	0	0	0
chr1_42789896_G_A	rs61743366,COSV104713421	chr1:42789896	ENSG00000274386	ENST00000637012	TMEM269	start_lost	HIGH	.	A	G	0	3512	0	0	0.0002058	0	15	311	0	0.0460123	0.05103	0.901671	6	256	0	0.0229008	0.009494	2.41213
chr1_42798099_TG_T	rs376731507	chr1:42798100	ENSG00000274386	ENST00000637012	TMEM269	frameshift_variant,splice_region_variant	HIGH	.	T	TG	0	3512	0	0	2.94e-05	0	6	320	0	0.0184049	0.01244	1.47949	3	259	0	0.0114504	0	999
chr1_42798128_CTCTG_C	rs1245420157	chr1:42798129-42798132	ENSG00000274386	ENST00000637012	TMEM269	frameshift_variant	HIGH	.	C	CTCTG	0	3512	0	0	1.47e-05	0	0	326	0	0	0	0	1	261	0	0.00381679	0	999
chr1_42974189_G_A	rs747828942	chr1:42974189	ENSG00000227533	ENST00000653200	SLC2A1-DT	splice_donor_variant,non_coding_transcript_variant	HIGH	.	A	G	1	3511	0	0.000284738	2.94e-05	9.68497	0	326	0	0	0	0	0	262	0	0	0	0
chr1_42995902_A_C	rs987667789	chr1:42995902	ENSG00000227533	ENST00000653200	SLC2A1-DT	splice_acceptor_variant,non_coding_transcript_variant	HIGH	.	C	A	0	3512	0	0	0.000103	0	0	326	0	0	0	0	2	260	0	0.00763359	0	999
chr1_43156263_ACT_A	rs368910788	chr1:43156264-43156265	ENSG00000186973	ENST00000335282	FAM183A	frameshift_variant	HIGH	.	A	ACT	0	3512	0	0	2.94e-05	0	1	325	0	0.00306749	0.007026	0.436591	0	262	0	0	0	0
chr1_43156285_G_A	rs149435229	chr1:43156285	ENSG00000186973	ENST00000335282	FAM183A	stop_gained	HIGH	uncertain_significance	A	G	8	3504	0	0.0022779	0.002381	0.956701	0	326	0	0	0.0001688	0	0	262	0	0	0	0
chr1_43156311_T_A	rs778140379	chr1:43156311	ENSG00000186973	ENST00000335282	FAM183A	stop_lost	HIGH	.	A	T	1	3511	0	0.000284738	.	999	0	326	0	0	.	0	0	262	0	0	.	0
chr1_43224076_C_T	rs190140571,COSV65264795	chr1:43224076	ENSG00000243710	ENST00000372492	CFAP57	stop_gained	HIGH	.	T	C	0	3512	0	0	4.41e-05	0	0	326	0	0	0	0	0	262	0	0	0	0
chr1_43272800_G_A	rs1034578370	chr1:43272800	ENSG00000179178	ENST00000439858	TMEM125	stop_gained	HIGH	.	A	G	1	3511	0	0.000284738	2.94e-05	9.68497	0	326	0	0	2.41e-05	0	0	262	0	0	0	0
chr1_43272941_GCT_G	rs772026415	chr1:43272942-43272943	ENSG00000179178	ENST00000439858	TMEM125	frameshift_variant	HIGH	.	G	GCT	2	3510	0	0.000569476	0.0002646	2.15221	0	326	0	0	4.83e-05	0	0	262	0	0	0	0
chr1_43282947_G_T	rs764160703	chr1:43282947	ENSG00000253313	ENST00000523677	C1orf210	stop_gained	HIGH	.	T	G	3	3509	0	0.000854214	5.88e-05	14.5274	0	326	0	0	2.41e-05	0	0	262	0	0	0	0
chr1_43304990_C_CAA	-	chr1:43304990-43304991	ENSG00000066056	ENST00000372476	TIE1	frameshift_variant	HIGH	.	CAA	C	1	3511	0	0.000284738	.	999	0	326	0	0	.	0	0	262	0	0	.	0
chr1_43307244_CT_C	rs758126504	chr1:43307245	ENSG00000066056	ENST00000372476	TIE1	frameshift_variant	HIGH	.	C	CT	13	3499	0	0.00370159	1.47e-05	251.809	0	326	0	0	0	0	0	262	0	0	0	0
chr1_43309462_TG_T	rs1263478547	chr1:43309463	ENSG00000066056	ENST00000372476	TIE1	frameshift_variant	HIGH	.	T	TG	2	3510	0	0.000569476	1.47e-05	38.7399	0	326	0	0	0	0	0	262	0	0	0	0
chr1_43313251_C_T	rs757052318	chr1:43313251	ENSG00000066056	ENST00000372476	TIE1	stop_gained	HIGH	.	T	C	2	3510	0	0.000569476	2.94e-05	19.3699	0	326	0	0	0	0	0	262	0	0	0	0
chr1_43321696_G_A	rs34993202	chr1:43321696	ENSG00000066056	ENST00000372476	TIE1	missense_variant	MODERATE	pathogenic	A	G	1	3511	0	0.0002847	0.001441	0.197571	0	326	0	0	7.24e-05	0	0	262	0	0	0	0
chr1_43338704_CT_C	rs587778515	chr1:43338705	ENSG00000117400	ENST00000372470	MPL	frameshift_variant	HIGH	not_provided,pathogenic	C	CT	1	3511	0	0.000284738	8.82e-05	3.22832	0	326	0	0	0	0	0	262	0	0	0	0
chr1_43339963_G_A	-	chr1:43339963	ENSG00000117400	ENST00000372470	MPL	splice_acceptor_variant	HIGH	.	A	G	0	3512	0	0	.	0	1	325	0	0.00306749	.	999	0	262	0	0	.	0
chr1_43359165_A_G	rs768351760	chr1:43359165	ENSG00000117399	ENST00000310955	CDC20	splice_acceptor_variant	HIGH	.	G	A	0	3512	0	0	0	0	1	325	0	0.00306749	4.83e-05	63.509	0	262	0	0	0	0
chr1_43360572_G_A	rs1336259710	chr1:43360572	ENSG00000117399	ENST00000310955	CDC20	stop_gained	HIGH	.	A	G	3	3509	0	0.000854214	1.47e-05	58.1098	0	326	0	0	0	0	0	262	0	0	0	0
chr1_43361163_G_GA	rs746546243	chr1:43361163-43361164	ENSG00000117399	ENST00000310955	CDC20	frameshift_variant	HIGH	.	GA	G	1	3511	0	0.000284738	0	999	0	326	0	0	2.42e-05	0	0	262	0	0	0	0
chr1_43416554_TG_T	rs1462678715	chr1:43416555	ENSG00000198198	ENST00000634258	SZT2	frameshift_variant	HIGH	.	T	TG	1	3511	0	0.000284738	1.47e-05	19.3699	0	326	0	0	0	0	0	262	0	0	0	0
chr1_43447886_C_T	rs1570741194	chr1:43447886	ENSG00000178922	ENST00000372430	HYI	downstream_gene_variant	MODIFIER	pathogenic	T	C	2	3510	0	0.0005695	1.47e-05	38.7415	0	326	0	0	0	0	0	262	0	0	0	0
chr1_43451413_G_A	rs777421985,COSV65094169	chr1:43451413	ENSG00000178922	ENST00000372430	HYI	stop_gained	HIGH	.	A	G	2	3510	0	0.000569476	1.47e-05	38.7399	0	326	0	0	2.41e-05	0	0	262	0	0	0	0
chr1_43992211_G_A	rs377618765	chr1:43992211	ENSG00000159214	ENST00000372318	CCDC24	splice_acceptor_variant	HIGH	.	A	G	0	3512	0	0	0	0	1	325	0	0.00306749	4.83e-05	63.509	0	262	0	0	0	0
chr1_43992388_G_C	-	chr1:43992388	ENSG00000159214	ENST00000372318	CCDC24	splice_donor_variant	HIGH	.	C	G	1	3511	0	0.000284738	.	999	0	326	0	0	.	0	0	262	0	0	.	0
chr1_44130625_C_T	rs200864376,COSV99059279	chr1:44130625	ENSG00000171872	ENST00000372299	KLF17	stop_gained	HIGH	.	T	C	2	3510	0	0.000569476	0.0002205	2.58266	0	326	0	0	7.25e-05	0	0	262	0	0	0	0
chr1_44140965_G_A	-	chr1:44140965	ENSG00000283039	ENST00000634670	KLF18	stop_gained	HIGH	.	A	G	0	3512	0	0	.	0	1	325	0	0.00306749	.	999	0	262	0	0	.	0
chr1_44218705_C_T	rs776362349,COSV60000603	chr1:44218705	ENSG00000178028	ENST00000372289	DMAP1	stop_gained	HIGH	.	T	C	5	3507	0	0.00142369	2.94e-05	48.4248	0	326	0	0	0	0	0	262	0	0	0	0
chr1_44700922_G_A	rs185823968	chr1:44700922	ENSG00000198520	ENST00000535358	ARMH1	splice_acceptor_variant	HIGH	.	A	G	0	3512	0	0	2.94e-05	0	0	326	0	0	0	0	1	261	0	0.00381679	0	999
chr1_44739934_T_A	rs147637903	chr1:44739934	ENSG00000142945	ENST00000372224	KIF2C	start_lost	HIGH	.	A	T	0	3512	0	0	2.94e-05	0	1	325	0	0.00306749	0.003834	0.800074	0	262	0	0	0	0
chr1_44813387_G_GCCACT_m	rs747210648	chr1:44813387-44813388	ENSG00000222009	ENST00000450269	BTBD19	frameshift_variant	HIGH	.	GCCACT	G	0	3512	0	0	0	0	0	326	0	0	0.0004619	0	1	261	0	0.00381679	0	999
chr1_44813387_G_GCCACTGCACTCCAGCCTGAGATTGTGCCACTGCACTCCAGCCACT_m	-	chr1:44813387-44813388	ENSG00000222009	ENST00000450269	BTBD19	stop_gained,inframe_insertion	HIGH	.	GCCACTGCACTCCAGCCTGAGATTGTGCCACTGCACTCCAGCCACT	G	0	3512	0	0	.	0	0	326	0	0	.	0	1	261	0	0.00381679	.	999
chr1_44813388_G_GCACTCCAGCCTGAGATTGTGCCACTGCACTCCAGCCACTGCACT	-	chr1:44813388-44813389	ENSG00000222009	ENST00000450269	BTBD19	frameshift_variant	HIGH	.	GCACTCCAGCCTGAGATTGTGCCACTGCACTCCAGCCACTGCACT	G	0	3512	0	0	.	0	0	326	0	0	.	0	1	261	0	0.00381679	.	999
chr1_44822521_AG_A	rs763413121	chr1:44822522	ENSG00000117425	ENST00000372192	PTCH2	frameshift_variant	HIGH	.	A	AG	0	3512	0	0	0	0	0	326	0	0	4.84e-05	0	2	260	0	0.00763359	0	999
chr1_44829616_G_A	rs757205202	chr1:44829616	ENSG00000117425	ENST00000372192	PTCH2	stop_gained,splice_region_variant	HIGH	uncertain_significance	A	G	2	3510	0	0.000569476	2.94e-05	19.3699	0	326	0	0	0	0	0	262	0	0	0	0
chr1_44831799_T_C	rs761307519	chr1:44831799	ENSG00000117425	ENST00000372192	PTCH2	splice_acceptor_variant	HIGH	uncertain_significance	C	T	0	3512	0	0	1.47e-05	0	0	326	0	0	0	0	1	261	0	0.00381679	0	999
chr1_45205913_GGCGGCCCCGGGGGGTGGCT_G	rs1183621797	chr1:45205914-45205932	ENSG00000162415	ENST00000359600	ZSWIM5	frameshift_variant	HIGH	.	G	GGCGGCCCCGGGGGGTGGCT	1	3511	0	0.000284738	1.52e-05	18.7328	0	326	0	0	0	0	0	262	0	0	0	0
chr1_45346692_C_A	rs200294172,COSV100517317	chr1:45346692	ENSG00000070759	ENST00000372086	TESK2	splice_donor_variant	HIGH	.	A	C	1	3511	0	0.000284738	1.47e-05	19.3699	0	326	0	0	0	0	0	262	0	0	0	0
chr1_45346978_C_A	CS1410451	chr1:45346978	ENSG00000070759	ENST00000372086	TESK2	splice_donor_variant	HIGH	.	A	C	0	3512	0	0	.	0	0	326	0	0	.	0	0	262	0	0	.	0
chr1_45508266_C_T	rs121918242,CM060058,COSV53114070	chr1:45508266	ENSG00000117450	ENST00000319248	PRDX1	downstream_gene_variant	MODIFIER	pathogenic	T	C	2	3510	0	0.0005695	0.0001029	5.5345	0	326	0	0	0.0001448	0	0	262	0	0	0	0
chr1_45511374_CT_C	-	chr1:45511375	ENSG00000117450	ENST00000319248	PRDX1	frameshift_variant	HIGH	.	C	CT	1	3511	0	0.000284738	.	999	0	326	0	0	.	0	0	262	0	0	.	0
chr1_45514916_G_A	rs777372127,COSV53112779	chr1:45514916	ENSG00000117450	ENST00000319248	PRDX1	stop_gained	HIGH	.	A	G	0	3512	0	0	0	0	1	325	0	0.00306749	0.0001689	18.1615	0	262	0	0	0	0
chr1_45561879_G_A	-	chr1:45561879	ENSG00000117448	ENST00000351829	AKR1A1	splice_donor_variant	HIGH	.	A	G	1	3511	0	0.000284738	.	999	0	326	0	0	.	0	0	262	0	0	.	0
chr1_45566623_GC_G	rs754661516	chr1:45566624	ENSG00000117448	ENST00000351829	AKR1A1	frameshift_variant	HIGH	.	G	GC	2	3510	0	0.000569476	0.0003968	1.43517	0	326	0	0	4.82e-05	0	0	262	0	0	0	0
chr1_45608104_TAGAA_T	-	chr1:45608105-45608108	ENSG00000132780	ENST00000350030	NASP	frameshift_variant	HIGH	.	T	TAGAA	1	3511	0	0.000284738	.	999	0	326	0	0	.	0	0	262	0	0	.	0
chr1_45621101_TG_T	rs766160903,COSV59648835	chr1:45621102	ENSG00000159588	ENST00000528266	CCDC17	frameshift_variant	HIGH	.	T	TG	4	3508	0	0.00113895	0.0001323	8.60886	0	326	0	0	4.83e-05	0	0	262	0	0	0	0
chr1_45621115_T_C	rs1464137628	chr1:45621115	ENSG00000159588	ENST00000528266	CCDC17	splice_acceptor_variant	HIGH	.	C	T	3	3509	0	0.000854214	0	999	0	326	0	0	2.41e-05	0	0	262	0	0	0	0
chr1_45629578_G_A	-	chr1:45629578	ENSG00000159592	ENST00000355105	GPBP1L1	stop_gained,splice_region_variant	HIGH	.	A	G	1	3511	0	0.000284738	.	999	0	326	0	0	.	0	0	262	0	0	.	0
chr1_45693359_AT_A	rs781201341,COSV63432673	chr1:45693360	ENSG00000159596	ENST00000372025	TMEM69	frameshift_variant	HIGH	.	A	AT	0	3512	0	0	0	0	0	326	0	0	0.0001689	0	1	261	0	0.00381679	0	999
chr1_46138863_CCAGGGTA_C	rs1314105614	chr1:46138864-46138870	ENSG00000227857	ENST00000452785	.	splice_acceptor_variant,splice_polypyrimidine_tract_variant,non_coding_transcript_exon_variant,intron_variant	HIGH	.	C	CCAGGGTA	3	3509	0	0.000854214	1.47e-05	58.1098	0	326	0	0	0	0	0	262	0	0	0	0
chr1_46189476_AC_A	rs386834022,CD014785	chr1:46189477	ENSG00000085998	ENST00000371984	POMGNT1	frameshift_variant	HIGH	likely_pathogenic,pathogenic	A	AC	1	3511	0	0.000284738	2.94e-05	9.68497	0	326	0	0	0	0	0	262	0	0	0	0
chr1_46219870_C_T	rs896005242	chr1:46219870	ENSG00000171357	ENST00000371980	LURAP1	stop_gained	HIGH	.	T	C	0	3512	0	0	.	0	1	325	0	0.00306749	.	999	0	262	0	0	.	0
chr1_46250086_CA_C	rs1346507931	chr1:46250087	ENSG00000085999	ENST00000371975	RAD54L	frameshift_variant	HIGH	.	C	CA	0	3512	0	0	0	0	2	324	0	0.00613497	2.41e-05	254.563	0	262	0	0	0	0
chr1_46270714_CG_C	rs765127725,COSV100914848	chr1:46270715	ENSG00000085999	ENST00000371975	RAD54L	frameshift_variant	HIGH	.	C	CG	0	3512	0	0	.	0	0	326	0	0	.	0	1	261	0	0.00381679	.	999
chr1_46272803_G_GT	rs761618464	chr1:46272803-46272804	ENSG00000085999	ENST00000371975	RAD54L	splice_donor_variant	HIGH	.	GT	G	9	3503	0	0.00256264	1.47e-05	174.329	0	326	0	0	0	0	0	262	0	0	0	0
chr1_46273662_C_T	rs369179043	chr1:46273662	ENSG00000085999	ENST00000371975	RAD54L	stop_gained	HIGH	.	T	C	2	3510	0	0.000569476	5.88e-05	9.68497	0	326	0	0	4.83e-05	0	0	262	0	0	0	0
chr1_46274181_C_T	rs1312637312,COSV58440322	chr1:46274181	ENSG00000085999	ENST00000371975	RAD54L	stop_gained	HIGH	.	T	C	0	3512	0	0	.	0	1	325	0	0.00306749	.	999	0	262	0	0	.	0
chr1_46274673_C_T	rs138693255,COSV100586497,COSV58441077	chr1:46274673	ENSG00000085999	ENST00000371975	RAD54L	stop_gained	HIGH	.	T	C	1	3511	0	0.000284738	1.47e-05	19.3699	0	326	0	0	0	0	0	262	0	0	0	0
chr1_46340901_TCG_TG	-	chr1:46340902-46340903	ENSG00000117481	ENST00000474844	NSUN4	frameshift_variant	HIGH	.	TG	TCG	1	3511	0	0.000284738	.	999	0	326	0	0	.	0	0	262	0	0	.	0
chr1_46340903_GA_G	-	chr1:46340904	ENSG00000117481	ENST00000474844	NSUN4	frameshift_variant	HIGH	.	G	GA	1	3511	0	0.000284738	.	999	0	326	0	0	.	0	0	262	0	0	.	0
chr1_46340906_A_AAGG	-	chr1:46340906-46340907	ENSG00000117481	ENST00000474844	NSUN4	stop_gained	HIGH	.	AAGG	A	1	3511	0	0.000284738	.	999	0	326	0	0	.	0	0	262	0	0	.	0
chr1_46360791_C_T	rs138980498	chr1:46360791	ENSG00000117481	ENST00000474844	NSUN4	stop_gained	HIGH	.	T	C	0	3512	0	0	4.41e-05	0	1	325	0	0.00306749	2.41e-05	127.282	0	262	0	0	0	0
chr1_46361635_T_TA	-	chr1:46361635-46361636	ENSG00000117481	ENST00000474844	NSUN4	frameshift_variant	HIGH	.	TA	T	1	3511	0	0.000284738	.	999	0	326	0	0	.	0	0	262	0	0	.	0
chr1_46361803_AT_A	rs781152769	chr1:46361804	ENSG00000117481	ENST00000474844	NSUN4	frameshift_variant	HIGH	.	A	AT	5	3507	0	0.00142369	4.41e-05	32.2832	0	326	0	0	0	0	0	262	0	0	0	0
chr1_46402196_GTGGGAAAGGTAAGGCCAGCCAAGGCCAGCCCCTCCC_G_m	rs771132315	chr1:46402197-46402232	ENSG00000117480	ENST00000243167	FAAH	splice_donor_variant,splice_donor_5th_base_variant,coding_sequence_variant,intron_variant	HIGH	.	G	GTGGGAAAGGTAAGGCCAGCCAAGGCCAGCCCCTCCC	0	3512	0	0	0.0003086	0	4	322	0	0.0122699	0.01836	0.668297	0	262	0	0	0.03797	0
chr1_46405703_CT_C	rs140316987	chr1:46405704	ENSG00000117480	ENST00000243167	FAAH	frameshift_variant	HIGH	.	C	CT	1	3511	0	0.000284738	0	999	0	326	0	0	0	0	0	262	0	0	0	0
chr1_46408494_C_G	rs758684356	chr1:46408494	ENSG00000117480	ENST00000243167	FAAH	stop_gained	HIGH	.	G	C	0	3512	0	0	0	0	1	325	0	0.00306749	4.83e-05	63.509	0	262	0	0	0	0
chr1_46408496_A_ACCCCACCTCATAGT	rs776145702	chr1:46408496-46408497	ENSG00000117480	ENST00000243167	FAAH	stop_gained,frameshift_variant	HIGH	.	ACCCCACCTCATAGT	A	0	3512	0	0	0	0	1	325	0	0.00306749	4.83e-05	63.509	0	262	0	0	0	0
chr1_46413574_G_C	-	chr1:46413574	ENSG00000117480	ENST00000243167	FAAH	stop_lost	HIGH	.	C	G	1	3511	0	0.000284738	.	999	0	326	0	0	.	0	0	262	0	0	.	0
chr1_46433101_C_T	rs1452515084	chr1:46433101	ENSG00000232022	ENST00000446499	FAAHP1	splice_donor_variant,non_coding_transcript_variant	HIGH	.	T	C	1	3511	0	0.000284738	2.94e-05	9.68497	0	326	0	0	0	0	0	262	0	0	0	0
chr1_46443038_G_A	rs77691070	chr1:46443038	ENSG00000291138	ENST00000635606	.	splice_donor_variant,non_coding_transcript_variant	HIGH	.	A	G	3	3509	0	0.000854214	0.0002058	4.1507	0	326	0	0	0.000965	0	0	262	0	0	0	0
chr1_46532995_T_G	-	chr1:46532995	ENSG00000282881	ENST00000697682	TMEM275	stop_lost	HIGH	.	G	T	1	3511	0	0.000284738	.	999	0	326	0	0	.	0	0	262	0	0	.	0
chr1_46533208_GCGCGGCCGCCACCCTGGCCCGGGCCCGC_G	rs535538704	chr1:46533209-46533236	ENSG00000282881	ENST00000697682	TMEM275	frameshift_variant	HIGH	.	G	GCGCGGCCGCCACCCTGGCCCGGGCCCGC	3	3509	0	0.000854214	0.0002847	3.0004	0	326	0	0	0.0008512	0	0	262	0	0	0	0
chr1_46547732_A_G	rs140455646	chr1:46547732	ENSG00000162456	ENST00000481882	KNCN	stop_lost	HIGH	.	G	A	0	3512	0	0	2.94e-05	0	2	324	0	0.00613497	0.01287	0.476688	2	260	0	0.00763359	0	999
chr1_46572169_T_C	-	chr1:46572169	ENSG00000079277	ENST00000371945	MKNK1	splice_acceptor_variant	HIGH	.	C	T	0	3512	0	0	.	0	0	326	0	0	.	0	0	262	0	0	.	0
chr1_46673328_CT_C	rs748317322	chr1:46673329	ENSG00000186118	ENST00000334122	TEX38	frameshift_variant	HIGH	.	C	CT	0	3512	0	0	0.000147	0	1	325	0	0.00306749	2.41e-05	127.282	0	262	0	0	0	0
chr1_46673455_A_G	rs370297037	chr1:46673455	ENSG00000186118	ENST00000334122	TEX38	stop_lost	HIGH	.	G	A	1	3511	0	0.000284738	1.47e-05	19.3699	0	326	0	0	0	0	0	262	0	0	0	0
chr1_46686838_CTG_C	rs1569690268	chr1:46686839-46686840	ENSG00000159658	ENST00000371933	EFCAB14	frameshift_variant	HIGH	.	C	CTG	1	3511	0	0.000284738	.	999	0	326	0	0	.	0	0	262	0	0	.	0
chr1_46767524_G_C	rs112506519	chr1:46767524	ENSG00000142973	ENST00000546128	CYP4B1	splice_acceptor_variant,non_coding_transcript_variant	HIGH	.	C	G	2	3510	0	0.000569476	0.0009114	0.624837	31	295	0	0.095092	0.1113	0.854376	4	258	0	0.0152672	0.006329	2.41226
chr1_46810912_T_A	rs150307866,COSV54724555,COSV99057678	chr1:46810912	ENSG00000142973	ENST00000371923	CYP4B1	stop_gained	HIGH	.	A	T	1	3511	0	0.000284738	0.0006615	0.430443	0	326	0	0	0.0001207	0	0	262	0	0	0	0
chr1_46810950_G_T	rs116105604	chr1:46810950	ENSG00000142973	ENST00000371923	CYP4B1	splice_donor_variant	HIGH	.	T	G	0	3512	0	0	0	0	2	324	0	0.00613497	0.002992	2.05046	0	262	0	0	0	0
chr1_46815074_GAT_G	rs3215983,COSV54725102	chr1:46815075-46815076	ENSG00000142973	ENST00000371923	CYP4B1	frameshift_variant,splice_region_variant	HIGH	benign	G	GAT	509	3003	0	0.144932	0.1385	1.04644	11	315	0	0.0337423	0.05205	0.648268	28	234	0	0.10687	0.1297	0.82398
chr1_46883094_T_G	-	chr1:46883094	ENSG00000290456	ENST00000505841	CYP4Z2P	splice_acceptor_variant,non_coding_transcript_variant	HIGH	.	G	T	1	3511	0	0.000284738	.	999	0	326	0	0	.	0	0	262	0	0	.	0
chr1_46936675_G_A	rs199858866	chr1:46936675	ENSG00000187048	ENST00000310638	CYP4A11	stop_gained	HIGH	.	A	G	4	3508	0	0.00113895	5.88e-05	19.3699	0	326	0	0	0	0	0	262	0	0	0	0
chr1_46937300_A_C	-	chr1:46937300	ENSG00000187048	ENST00000310638	CYP4A11	splice_donor_variant	HIGH	.	C	A	1	3511	0	0.000284738	.	999	0	326	0	0	.	0	0	262	0	0	.	0
chr1_47030032_G_T	rs368513359,COSV64151604	chr1:47030032	ENSG00000186377	ENST00000371901	CYP4X1	stop_gained	HIGH	.	T	G	0	3512	0	0	0	0	2	324	0	0.00613497	0.001159	5.29333	0	262	0	0	0	0
chr1_47142219_CTG_C	rs1021073828	chr1:47142220-47142221	ENSG00000162365	ENST00000371891	CYP4A22	frameshift_variant	HIGH	.	C	CTG	2	3510	0	0.000569476	.	999	0	326	0	0	.	0	0	262	0	0	.	0
chr1_47143917_G_T	rs112811686	chr1:47143917	ENSG00000162365	ENST00000371891	CYP4A22	splice_donor_variant	HIGH	.	T	G	1	3511	0	0.000284738	1.47e-05	19.3699	4	322	0	0.0122699	0.01496	0.820183	0	262	0	0	0.006329	0
chr1_47219908_CACCTCCA_C_m	-	chr1:47219909-47219915	ENSG00000162367	ENST00000691006	TAL1	frameshift_variant	HIGH	.	C	CACCTCCA	1	3511	0	0.000284738	.	999	0	326	0	0	.	0	0	262	0	0	.	0
chr1_47219908_CACCTCCA_CCCA_m	rs761368104	chr1:47219909-47219915	ENSG00000162367	ENST00000691006	TAL1	frameshift_variant	HIGH	.	CCCA	CACCTCCA	1	3511	0	0.000284738	0.0003123	0.911745	0	326	0	0	0.0001224	0	0	262	0	0	0	0
chr1_47219908_CACCTCCA_CCCTCCA_m	-	chr1:47219909-47219915	ENSG00000162367	ENST00000691006	TAL1	frameshift_variant	HIGH	.	CCCTCCA	CACCTCCA	1	3511	0	0.000284738	.	999	0	326	0	0	.	0	0	262	0	0	.	0
chr1_47219910_CCT_C	-	chr1:47219911-47219912	ENSG00000162367	ENST00000691006	TAL1	frameshift_variant	HIGH	.	C	CCT	1	3511	0	0.000284738	.	999	0	326	0	0	.	0	0	262	0	0	.	0
chr1_47219923_CAG_C	rs1364999495	chr1:47219924-47219925	ENSG00000162367	ENST00000691006	TAL1	frameshift_variant	HIGH	.	C	CAG	2	3510	0	0.000569476	0.00272	0.209366	0	326	0	0	0.002815	0	0	262	0	0	0	0
chr1_47416888_C_G	-	chr1:47416888	ENSG00000186790	ENST00000335071	FOXE3	stop_gained	HIGH	.	G	C	1	3511	0	0.000284738	.	999	0	326	0	0	.	0	0	262	0	0	.	0
chr1_48055190_GAGCAGGGTGAGTA_G	rs879926898	chr1:48055191-48055203	ENSG00000226133	ENST00000635446	LINC02794	splice_donor_variant,splice_donor_5th_base_variant,non_coding_transcript_exon_variant,intron_variant	HIGH	.	G	GAGCAGGGTGAGTA	1031	2481	0	0.293565	0.2857	1.02753	32	294	0	0.0981595	0.1097	0.8948	73	189	0	0.278626	0.2816	0.989439
chr1_48228955_G_A	rs149485404,CS176995	chr1:48228955	ENSG00000117834	ENST00000438567	SLC5A9	splice_donor_variant	HIGH	uncertain_significance	A	G	0	3512	0	0	4.41e-05	0	1	325	0	0.00306749	0.004805	0.638394	0	262	0	0	0	0
chr1_48232094_G_A	rs61997217,CM176999	chr1:48232094	ENSG00000117834	ENST00000438567	SLC5A9	stop_gained	HIGH	.	A	G	0	3512	0	0	1.47e-05	0	3	323	0	0.00920245	0.01139	0.807942	1	261	0	0.00381679	0	999
chr1_48239331_TG_T	rs777247762	chr1:48239332	ENSG00000117834	ENST00000438567	SLC5A9	frameshift_variant	HIGH	.	T	TG	0	3512	0	0	0.0006174	0	1	325	0	0.00306749	9.65e-05	31.7874	0	262	0	0	0	0
chr1_48239535_C_T	rs994916140	chr1:48239535	ENSG00000117834	ENST00000438567	SLC5A9	stop_gained,splice_region_variant	HIGH	.	T	C	1	3511	0	0.000284738	.	999	0	326	0	0	.	0	0	262	0	0	.	0
chr1_48242556_G_T	rs850763,COSV52583237	chr1:48242556	ENSG00000117834	ENST00000438567	SLC5A9	stop_gained	HIGH	.	T	G	528	2984	0	0.150342	0.162	0.928035	41	285	0	0.125767	0.1311	0.95932	45	217	0	0.171756	0.1456	1.17964
chr1_48359749_T_A	rs1557608955	chr1:48359749	ENSG00000132122	ENST00000371847	SPATA6	stop_gained	HIGH	.	A	T	2	3500	5	0.000571102	1.47e-05	38.8505	0	326	0	0	0	0	0	262	0	0	0	0
chr1_48399487_G_T	-	chr1:48399487	ENSG00000132122	ENST00000371847	SPATA6	stop_gained	HIGH	.	T	G	2	3488	11	0.000573066	.	999	0	326	0	0	.	0	0	260	1	0	.	0
chr1_48399602_C_CT	-	chr1:48399602-48399603	ENSG00000132122	ENST00000371847	SPATA6	frameshift_variant	HIGH	.	CT	C	0	3498	7	0	.	0	0	326	0	0	.	0	1	261	0	0.00381679	.	999
chr1_48399607_G_C	-	chr1:48399607	ENSG00000132122	ENST00000371847	SPATA6	stop_gained	HIGH	.	C	G	0	3498	7	0	.	0	0	326	0	0	.	0	1	261	0	0.00381679	.	999
chr1_48399610_T_TCC	-	chr1:48399610-48399611	ENSG00000132122	ENST00000371847	SPATA6	frameshift_variant	HIGH	.	TCC	T	0	3498	7	0	.	0	0	326	0	0	.	0	1	261	0	0.00381679	.	999
chr1_48399612_T_TCTTC	-	chr1:48399612-48399613	ENSG00000132122	ENST00000371847	SPATA6	frameshift_variant	HIGH	.	TCTTC	T	0	3498	7	0	.	0	0	326	0	0	.	0	1	261	0	0.00381679	.	999
chr1_48399614_CA_C	-	chr1:48399615	ENSG00000132122	ENST00000371847	SPATA6	frameshift_variant	HIGH	.	C	CA	0	3496	8	0	.	0	0	326	0	0	.	0	1	261	0	0.00381679	.	999
chr1_48399631_TAA_T	-	chr1:48399632-48399633	ENSG00000132122	ENST00000371847	SPATA6	frameshift_variant	HIGH	.	T	TAA	0	3496	8	0	.	0	0	326	0	0	.	0	1	261	0	0.00381679	.	999
chr1_48399638_A_ACCATCACCCTTACAC	-	chr1:48399638-48399639	ENSG00000132122	ENST00000371847	SPATA6	stop_gained,inframe_insertion	HIGH	.	ACCATCACCCTTACAC	A	0	3498	7	0	.	0	0	326	0	0	.	0	1	261	0	0.00381679	.	999
chr1_48399646_T_C	COSV100893167	chr1:48399646	ENSG00000132122	ENST00000371847	SPATA6	splice_acceptor_variant	HIGH	.	C	T	2	3498	6	0.000571429	.	999	0	326	0	0	.	0	0	262	0	0	.	0
chr1_48663194_G_A	rs377176707,COSV61892694	chr1:48663194	ENSG00000186094	ENST00000371839	AGBL4	stop_gained	HIGH	.	A	G	0	3512	0	0	1.47e-05	0	1	325	0	0.00306749	7.24e-05	42.3686	0	262	0	0	0	0
chr1_48776830_A_G	rs911229401	chr1:48776830	ENSG00000162373	ENST00000371833	BEND5	start_lost	HIGH	.	G	A	1	3511	0	0.000284738	2.96e-05	9.61953	0	326	0	0	2.46e-05	0	0	262	0	0	0	0
chr1_49245769_C_A	-	chr1:49245769	ENSG00000186094	ENST00000371839	AGBL4	splice_donor_variant	HIGH	.	A	C	0	3500	6	0	.	0	0	326	0	0	.	0	0	262	0	0	.	0
chr1_50788186_TGG_T	-	chr1:50788187-50788188	ENSG00000185104	ENST00000396153	FAF1	frameshift_variant	HIGH	.	T	TGG	1	3511	0	0.000284738	.	999	0	326	0	0	.	0	0	262	0	0	.	0
chr1_50788191_TCACC_T	-	chr1:50788192-50788195	ENSG00000185104	ENST00000396153	FAF1	frameshift_variant	HIGH	.	T	TCACC	1	3511	0	0.000284738	.	999	0	326	0	0	.	0	0	262	0	0	.	0
chr1_51118793_C_T	rs184105748	chr1:51118793	ENSG00000204006	ENST00000371759	C1orf185	stop_gained	HIGH	.	T	C	23	3489	0	0.00654898	0.008203	0.798363	1	325	0	0.00306749	0.001666	1.84123	0	262	0	0	0	0
chr1_51756323_C_T	rs201516553	chr1:51756323	ENSG00000117859	ENST00000428468	OSBPL9	stop_gained	HIGH	.	T	C	1	3511	0	0.000284738	8.82e-05	3.22832	0	326	0	0	7.24e-05	0	0	262	0	0	0	0
chr1_51840239_GT_G	-	chr1:51840240	ENSG00000078618	ENST00000352171	NRDC	frameshift_variant	HIGH	.	G	GT	1	3511	0	0.000284738	.	999	0	326	0	0	.	0	0	262	0	0	.	0
chr1_52642993_C_T	rs61745468	chr1:52642993	ENSG00000182183	ENST00000517870	SHISAL2A	stop_gained	HIGH	.	T	C	1	3511	0	0.000284738	0.0004703	0.605439	0	326	0	0	0.0001206	0	0	262	0	0	0.003165	0
chr1_52790060_TTTAACAG_TCAG	-	chr1:52790061-52790067	ENSG00000162378	ENST00000294353	ZYG11B	frameshift_variant,splice_region_variant	HIGH	.	TCAG	TTTAACAG	1	3511	0	0.000284738	.	999	0	326	0	0	.	0	0	262	0	0	.	0
chr1_52790065_CAGG_C	-	chr1:52790066-52790068	ENSG00000162378	ENST00000294353	ZYG11B	splice_donor_variant,coding_sequence_variant	HIGH	.	C	CAGG	1	3511	0	0.000284738	.	999	0	326	0	0	.	0	0	262	0	0	.	0
chr1_52854627_C_CT	rs1264461121	chr1:52854627-52854628	ENSG00000203995	ENST00000371528	ZYG11A	frameshift_variant	HIGH	.	CT	C	1	3511	0	0.000284738	1.47e-05	19.3699	0	326	0	0	0	0	0	262	0	0	0	0
chr1_52905055_G_GC	rs562170844	chr1:52905055-52905056	ENSG00000121310	ENST00000371522	ECHDC2	frameshift_variant	HIGH	.	GC	G	7	3505	0	0.00199317	0.003955	0.503961	0	326	0	0	0.0007964	0	0	262	0	0	0	0
chr1_52907906_A_AC	rs770085379	chr1:52907906-52907907	ENSG00000121310	ENST00000371522	ECHDC2	frameshift_variant	HIGH	.	AC	A	7	3505	0	0.00199317	0.0001329	14.9975	0	326	0	0	0	0	0	262	0	0	0	0
chr1_52921641_C_T	rs368731634	chr1:52921641	ENSG00000121310	ENST00000371522	ECHDC2	stop_gained	HIGH	.	T	C	0	3512	0	0	2.94e-05	0	1	325	0	0.00306749	0.004003	0.766297	0	262	0	0	0	0
chr1_53069800_G_A	rs1015809950	chr1:53069800	ENSG00000174348	ENST00000312553	PODN	splice_acceptor_variant	HIGH	.	A	G	0	3512	0	0	0	0	1	325	0	0.00306749	0.0001206	25.4352	0	262	0	0	0	0
chr1_53088083_G_A	rs1222625240,COSV57017125	chr1:53088083	ENSG00000162383	ENST00000371494	SLC1A7	stop_gained	HIGH	.	A	G	1	3511	0	0.000284738	1.47e-05	19.3699	0	326	0	0	0	0	0	262	0	0	0	0
chr1_53181024_T_A	rs61769584	chr1:53181024	ENSG00000277397	ENST00000617613	.	splice_donor_variant,non_coding_transcript_variant	HIGH	.	A	T	24	3488	0	0.00683371	0.008895	0.768265	0	326	0	0	0.002077	0	4	258	0	0.0152672	0.009494	1.60809
chr1_53186284_G_A	rs79189487	chr1:53186284	ENSG00000277397	ENST00000617613	.	splice_acceptor_variant,non_coding_transcript_variant	HIGH	.	A	G	7	3505	0	0.00199317	0.000794	2.51028	0	326	0	0	0.00749	0	0	262	0	0	0	0
chr1_53214728_AG_A	rs780139114	chr1:53214729	ENSG00000162384	ENST00000294360	CZIB	frameshift_variant	HIGH	.	A	AG	0	3512	0	0	1.47e-05	0	0	326	0	0	0	0	0	262	0	0	0	0
chr1_53218866_C_T	rs779877871	chr1:53218866	ENSG00000162384	ENST00000294360	CZIB	splice_donor_variant	HIGH	.	T	C	1	3511	0	0.000284738	5.88e-05	4.84248	0	326	0	0	0	0	0	262	0	0	0	0
chr1_53220332_G_A	rs745621116	chr1:53220332	ENSG00000162384	ENST00000294360	CZIB	stop_gained	HIGH	.	A	G	1	3511	0	0.000284738	0	999	0	326	0	0	0	0	0	262	0	0	0	0
chr1_53220574_A_C	rs969093308	chr1:53220574	ENSG00000162384	ENST00000294360	CZIB	start_lost	HIGH	.	C	A	1	3511	0	0.000284738	0	999	0	326	0	0	0	0	0	262	0	0	0	0
chr1_53327838_CTG_C	rs1491461533,COSV60099903	chr1:53327839-53327840	ENSG00000157193	ENST00000306052	LRP8	frameshift_variant	HIGH	.	C	CTG	5	3507	0	0.00142369	0.0008616	1.65238	1	325	0	0.00306749	0.003168	0.968272	0	262	0	0	0	0
chr1_53327841_CAGCAGCAGCAGCA_C_m	rs1557882979	chr1:53327842-53327854	ENSG00000157193	ENST00000306052	LRP8	frameshift_variant	HIGH	.	C	CAGCAGCAGCAGCA	0	3512	0	0	0	0	1	325	0	0.00306749	0.001019	3.01029	0	262	0	0	0	0
chr1_53327841_CAGCAGCAGCAGCA_CGCAGCAGCAGCA_m	rs761955852	chr1:53327842-53327854	ENSG00000157193	ENST00000306052	LRP8	frameshift_variant	HIGH	.	CGCAGCAGCAGCA	CAGCAGCAGCAGCA	5	3507	0	0.00142369	0.0003569	3.98904	0	326	0	0	0.0007044	0	0	262	0	0	0	0
chr1_53417526_A_G	rs112510420	chr1:53417526	ENSG00000236253	ENST00000563752	SLC25A3P1	splice_donor_variant,non_coding_transcript_variant	HIGH	.	G	A	0	3512	0	0	0	0	4	322	0	0.0122699	0.008709	1.40888	1	261	0	0.00381679	0	999
chr1_53594400_TA_T	rs762158343	chr1:53594401	ENSG00000174332	ENST00000628545	GLIS1	frameshift_variant	HIGH	.	T	TA	1	3511	0	0.000284738	1.47e-05	19.3699	0	326	0	0	0	0	0	262	0	0	0	0
chr1_53871370_A_G	rs142756220	chr1:53871370	ENSG00000058799	ENST00000072644	YIPF1	splice_donor_variant	HIGH	.	G	A	6	3506	0	0.00170843	0.003146	0.543048	0	326	0	0	0.0002174	0	5	257	0	0.019084	0	999
chr1_53894534_G_A	rs200636744	chr1:53894534	ENSG00000211452	ENST00000361921	DIO1	stop_gained	HIGH	.	A	G	2	3510	0	0.000569476	0.0001911	2.97999	0	326	0	0	2.41e-05	0	0	262	0	0	0	0
chr1_53921741_CAAGT_C	rs763146181	chr1:53921742-53921745	ENSG00000081870	ENST00000194214	HSPB11	frameshift_variant	HIGH	.	C	CAAGT	2	3510	0	0.000569476	1.47e-05	38.7399	0	326	0	0	0	0	0	262	0	0	0	0
chr1_53951985_G_A	rs201749194	chr1:53951985	ENSG00000116212	ENST00000371370	LRRC42	splice_acceptor_variant	HIGH	.	A	G	1	3511	0	0.000284738	0	999	0	326	0	0	0	0	0	262	0	0	0	0
chr1_54010294_C_A	rs149768061	chr1:54010294	ENSG00000203985	ENST00000371360	LDLRAD1	stop_gained	HIGH	.	A	C	0	3512	0	0	0	0	8	318	0	0.0245399	0.02093	1.17247	0	262	0	0	0	0
chr1_54010411_C_T	rs145889899,CS135496,COSV100997650	chr1:54010411	ENSG00000203985	ENST00000371360	LDLRAD1	splice_acceptor_variant	HIGH	.	T	C	0	3512	0	0	0	0	1	325	0	0.00306749	0.008088	0.379264	0	262	0	0	0	0
chr1_54014307_AGCAGAGAG_A	rs765781877	chr1:54014308-54014315	ENSG00000203985	ENST00000371360	LDLRAD1	frameshift_variant	HIGH	.	A	AGCAGAGAG	1	3511	0	0.000284738	0	999	0	326	0	0	0	0	0	262	0	0	0	0
chr1_54032307_T_C	rs769362122	chr1:54032307	ENSG00000116209	ENST00000234831	TMEM59	splice_acceptor_variant	HIGH	.	C	T	1	3511	0	0.000284738	.	999	0	326	0	0	.	0	0	262	0	0	.	0
chr1_54068757_G_GA	-	chr1:54068757-54068758	ENSG00000116205	ENST00000234827	TCEANC2	frameshift_variant,splice_region_variant	HIGH	.	GA	G	1	3511	0	0.000284738	.	999	0	326	0	0	.	0	0	262	0	0	.	0
chr1_54133276_CT_C	rs751363084	chr1:54133277	ENSG00000157211	ENST00000530059	CDCP2	frameshift_variant	HIGH	.	C	CT	1	3511	0	0.000284738	0.0008231	0.345934	0	326	0	0	0.0001929	0	0	262	0	0	0	0
chr1_54141197_T_TG	-	chr1:54141197-54141198	ENSG00000157211	ENST00000530059	CDCP2	frameshift_variant	HIGH	.	TG	T	1	3511	0	0.000284738	.	999	0	326	0	0	.	0	0	262	0	0	.	0
chr1_54144730_CTG_C	rs558673127	chr1:54144731-54144732	ENSG00000157211	ENST00000530059	CDCP2	frameshift_variant	HIGH	.	C	CTG	0	3512	0	0	0	0	1	325	0	0.00306749	0.001326	2.31334	0	262	0	0	0	0
chr1_54184199_G_A	rs903416654,COSV105150001	chr1:54184199	ENSG00000215883	ENST00000534324	CYB5RL	stop_gained	HIGH	.	A	G	0	3512	0	0	2.94e-05	0	1	325	0	0.00306749	9.66e-05	31.7545	0	262	0	0	0	0
chr1_54548343_G_A	rs372254177,COSV105218609	chr1:54548343	ENSG00000162390	ENST00000343744	ACOT11	splice_donor_variant	HIGH	.	A	G	0	3512	0	0	0	0	1	325	0	0.00306749	0.0002172	14.1229	0	262	0	0	0	0
chr1_54593940_G_C	rs377602880	chr1:54593940	ENSG00000162390	ENST00000343744	ACOT11	splice_acceptor_variant	HIGH	.	C	G	4	3508	0	0.00113895	0.0001176	9.68497	0	326	0	0	2.41e-05	0	0	262	0	0	0	0
chr1_54594568_C_T	rs759632913,COSV59347700	chr1:54594568	ENSG00000162390	ENST00000343744	ACOT11	stop_gained	HIGH	.	T	C	0	3512	0	0	.	0	0	326	0	0	.	0	2	260	0	0.00763359	.	999
chr1_54599295_G_A	rs1367811716	chr1:54599295	ENSG00000162390	ENST00000343744	ACOT11	splice_acceptor_variant	HIGH	.	A	G	2	3510	0	0.000569476	.	999	0	326	0	0	.	0	0	262	0	0	.	0
chr1_54607153_C_T	rs140411865	chr1:54607153	ENSG00000162390	ENST00000343744	ACOT11	stop_gained	HIGH	.	T	C	0	3512	0	0	1.47e-05	0	1	325	0	0.00306749	0.0007478	4.10201	0	262	0	0	0	0
chr1_54607988_CG_C	rs757623592	chr1:54607989	ENSG00000162390	ENST00000343744	ACOT11	frameshift_variant	HIGH	.	C	CG	0	3512	0	0	0	0	1	325	0	0.00306749	0.000966	3.17545	0	262	0	0	0	0
chr1_54609879_G_GC	rs529394795	chr1:54609879-54609880	ENSG00000162391	ENST00000302250	FAM151A	frameshift_variant	HIGH	.	GC	G	0	3512	0	0	0	0	1	325	0	0.00306749	0.001013	3.02812	0	262	0	0	0	0
chr1_54610464_CCACTCCACATTCAGACCGTCATCCCCAGG_C	rs373739034	chr1:54610465-54610493	ENSG00000162391	ENST00000302250	FAM151A	frameshift_variant	HIGH	benign	C	CCACTCCACATTCAGACCGTCATCCCCAGG	158	3354	0	0.0449886	0.0424	1.06105	3	323	0	0.00920245	0.00828	1.11141	14	248	0	0.0534351	0.0443	1.20621
chr1_54611605_C_T	rs141735196,CS174151,COSV56363007	chr1:54611605	ENSG00000162391	ENST00000302250	FAM151A	splice_donor_variant	HIGH	.	T	C	1	3511	0	0.000284738	0.0007353	0.387241	0	326	0	0	0.0001932	0	0	262	0	0	0	0
chr1_54611728_C_T	rs114132415	chr1:54611728	ENSG00000162391	ENST00000302250	FAM151A	stop_gained	HIGH	benign	T	C	0	3512	0	0	1.47e-05	0	6	320	0	0.0184049	0.01354	1.3593	0	262	0	0	0	0
chr1_54614701_G_GT	rs567209307	chr1:54614701-54614702	ENSG00000162391	ENST00000302250	FAM151A	frameshift_variant,splice_region_variant	HIGH	likely_benign	GT	G	0	3512	0	0	0	0	2	324	0	0.00613497	0.007022	0.873678	1	261	0	0.00381679	0	999
chr1_54614854_T_A	rs1214767920	chr1:54614854	ENSG00000162391	ENST00000302250	FAM151A	stop_gained	HIGH	.	A	T	1	3511	0	0.000284738	1.47e-05	19.3699	0	326	0	0	0	0	0	262	0	0	0	0
chr1_54654083_GC_G	rs1557692314	chr1:54654084	ENSG00000184313	ENST00000421030	MROH7	frameshift_variant	HIGH	.	G	GC	2	3510	0	0.000569476	.	999	0	326	0	0	.	0	0	262	0	0	.	0
chr1_54668938_G_GGCCGGGCGCGGTGGCTCACGCCTGTAATCCCAGCACTT	-	chr1:54668938-54668939	ENSG00000184313	ENST00000421030	MROH7	splice_donor_variant	HIGH	.	GGCCGGGCGCGGTGGCTCACGCCTGTAATCCCAGCACTT	G	0	3512	0	0	.	0	0	326	0	0	.	0	1	261	0	0.00381679	.	999
chr1_54674151_C_T	rs555351574	chr1:54674151	ENSG00000184313	ENST00000421030	MROH7	stop_gained,splice_region_variant	HIGH	.	T	C	1	3511	0	0.000284738	0	999	0	326	0	0	0	0	0	262	0	0	0	0
chr1_54674152_G_A	rs201968101	chr1:54674152	ENSG00000184313	ENST00000421030	MROH7	splice_donor_variant	HIGH	.	A	G	0	3512	0	0	2.94e-05	0	1	325	0	0.00306749	0.0002898	10.5848	0	262	0	0	0	0
chr1_54702622_G_C	-	chr1:54702622	ENSG00000184313	ENST00000421030	MROH7	splice_acceptor_variant	HIGH	.	C	G	1	3511	0	0.000284738	.	999	0	326	0	0	.	0	0	262	0	0	.	0
chr1_54715916_AAC_A	rs552735985	chr1:54715917-54715918	ENSG00000243725	ENST00000371281	TTC4	frameshift_variant	HIGH	.	A	AAC	0	3512	0	0	0	0	2	324	0	0.00613497	0.007382	0.831071	0	262	0	0	0.003165	0
chr1_54715986_C_A	-	chr1:54715986	ENSG00000243725	ENST00000371281	TTC4	stop_gained	HIGH	.	A	C	1	3511	0	0.000284738	.	999	0	326	0	0	.	0	0	262	0	0	.	0
chr1_54728346_C_T	rs950699349,COSV64884916	chr1:54728346	ENSG00000243725	ENST00000371281	TTC4	stop_gained,splice_region_variant	HIGH	.	T	C	1	3511	0	0.000284738	0	999	0	326	0	0	0	0	0	262	0	0	0	0
chr1_54737645_C_T	rs749677336	chr1:54737645	ENSG00000243725	ENST00000371281	TTC4	stop_gained	HIGH	.	T	C	2	3510	0	0.000569476	2.94e-05	19.3699	0	326	0	0	0	0	0	262	0	0	0	0
chr1_54781524_C_A_m	rs61733131,CM177725,COSV104681039	chr1:54781524	ENSG00000006555	ENST00000371276	TTC22	stop_gained	HIGH	.	A	C	0	3512	0	0	7.35e-05	0	1	325	0	0.00306749	0.006369	0.481627	0	262	0	0	0	0
chr1_54781587_T_A	rs773965571	chr1:54781587	ENSG00000006555	ENST00000371276	TTC22	stop_gained	HIGH	.	A	T	1	3511	0	0.000284738	.	999	0	326	0	0	.	0	0	262	0	0	.	0
chr1_54807909_CT_C	rs761239382	chr1:54807910	ENSG00000162398	ENST00000371273	LEXM	frameshift_variant	HIGH	.	C	CT	1	3511	0	0.000284738	0.0001764	1.61416	0	326	0	0	0	0	0	262	0	0	0	0
chr1_54813813_G_GA	rs200062276	chr1:54813813-54813814	ENSG00000162398	ENST00000371273	LEXM	frameshift_variant,splice_region_variant	HIGH	.	GA	G	40	3472	0	0.0113895	0.009265	1.22931	1	325	0	0.00306749	0.001671	1.83572	0	262	0	0	0.01592	0
chr1_54817058_C_T_m	rs143295653,COSV104672395	chr1:54817058	ENSG00000162398	ENST00000371273	LEXM	stop_gained	HIGH	.	T	C	1	3511	0	0.000284738	0.000147	1.93699	0	326	0	0	9.65e-05	0	0	262	0	0	0	0
chr1_54991837_AC_A	rs758670966	chr1:54991838	ENSG00000143001	ENST00000371268	TMEM61	frameshift_variant,splice_region_variant	HIGH	.	A	AC	0	3512	0	0	1.47e-05	0	1	325	0	0.00306749	0.002009	1.52687	2	260	0	0.00763359	0	999
chr1_55008380_C_T	rs147394986	chr1:55008380	ENSG00000162399	ENST00000651561	BSND	stop_gained	HIGH	uncertain_significance,conflicting_interpretations_of_pathogenicity	T	C	0	3512	0	0	1.47e-05	0	1	325	0	0.00306749	0.002195	1.39749	0	262	0	0	0	0
chr1_55052648_A_G	rs371336612	chr1:55052648	ENSG00000169174	ENST00000302118	PCSK9	splice_acceptor_variant	HIGH	.	G	A	0	3512	0	0	0	0	0	326	0	0	7.24e-05	0	1	261	0	0.00381679	0	999
chr1_55058113_GC_G	rs1311197628	chr1:55058114	ENSG00000169174	ENST00000302118	PCSK9	frameshift_variant	HIGH	likely_benign	G	GC	3	3509	0	0.000854214	4.41e-05	19.3699	0	326	0	0	0	0	0	262	0	0	0	0
chr1_55063542_C_A	rs28362286,CM054801	chr1:55063542	ENSG00000169174	ENST00000302118	PCSK9	stop_gained	HIGH	benign,association,uncertain_significance,pathogenic,conflicting_interpretations_of_pathogenicity	A	C	0	3512	0	0	4.41e-05	0	2	324	0	0.00613497	0.008464	0.724831	0	262	0	0	0	0
chr1_55124516_CT_C	-	chr1:55124517	ENSG00000162402	ENST00000294383	USP24	frameshift_variant	HIGH	.	C	CT	1	3511	0	0.000284738	.	999	0	326	0	0	.	0	0	262	0	0	.	0
chr1_56058877_G_A	-	chr1:56058877	ENSG00000234810	ENST00000646266	.	splice_acceptor_variant,non_coding_transcript_variant	HIGH	.	A	G	0	3478	17	0	.	0	1	325	0	0.00306749	.	999	0	262	0	0	.	0
chr1_56059046_G_C	rs12033449	chr1:56059046	ENSG00000234810	ENST00000646266	.	splice_acceptor_variant,non_coding_transcript_variant	HIGH	.	C	G	51	3417	22	0.0147059	0.02081	0.706674	0	326	0	0	0.004854	0	7	255	0	0.0267176	0.03165	0.844157
chr1_56059626_G_A	-	chr1:56059626	ENSG00000234810	ENST00000646266	.	splice_donor_variant,non_coding_transcript_variant	HIGH	.	A	G	1	3491	10	0.000286369	.	999	0	324	1	0	.	0	0	260	1	0	.	0
chr1_56674430_TAGAC_T	rs768700220	chr1:56674431-56674434	ENSG00000162409	ENST00000371244	PRKAA2	frameshift_variant	HIGH	.	T	TAGAC	2	3508	1	0.000569801	0	999	0	326	0	0	2.41e-05	0	0	262	0	0	0	0
chr1_56744234_C_A	rs139281548,COSV104661756	chr1:56744234	ENSG00000187889	ENST00000343433	FYB2	stop_gained	HIGH	not_provided	A	C	4	3484	12	0.00114679	0.003371	0.340193	1	325	0	0.00306749	0.000411	7.46347	0	262	0	0	0	0
chr1_56753886_T_A	rs146308662	chr1:56753886	ENSG00000187889	ENST00000343433	FYB2	stop_gained	HIGH	.	A	T	1	3475	18	0.000287687	1.47e-05	19.5705	0	326	0	0	0	0	0	262	0	0	0	0
chr1_56874947_A_G	rs770385213	chr1:56874947	ENSG00000157131	ENST00000361249	C8A	splice_acceptor_variant	HIGH	.	G	A	0	3510	1	0	5.88e-05	0	0	326	0	0	0	0	1	261	0	0.00381679	0	999
chr1_56881574_C_G	rs751115653	chr1:56881574	ENSG00000157131	ENST00000361249	C8A	stop_gained	HIGH	.	G	C	1	3507	2	0.000285063	2.94e-05	9.69602	0	326	0	0	0	0	0	262	0	0	0	0
chr1_56885926_G_A	rs1178623529,COSV63483001	chr1:56885926	ENSG00000157131	ENST00000361249	C8A	splice_acceptor_variant	HIGH	.	A	G	1	3511	0	0.000284738	5.88e-05	4.84248	0	326	0	0	0	0	0	262	0	0	0	0
chr1_56906665_A_G	rs965709184	chr1:56906665	ENSG00000157131	ENST00000361249	C8A	splice_acceptor_variant	HIGH	.	G	A	1	3511	0	0.000284738	.	999	0	326	0	0	.	0	0	262	0	0	.	0
chr1_56940965_G_A	rs41286844,CM930076,COSV64777577	chr1:56940965	ENSG00000021852	ENST00000371237	C8B	stop_gained	HIGH	pathogenic	A	G	3	3509	0	0.000854214	0.00206	0.414667	0	326	0	0	0.0003876	0	1	261	0	0.00381679	0.01899	0.20099
chr1_58080010_G_C	-	chr1:58080010	ENSG00000235038	ENST00000419596	.	splice_acceptor_variant,non_coding_transcript_variant	HIGH	.	C	G	1	3511	0	0.000284738	.	999	0	326	0	0	.	0	0	262	0	0	.	0
chr1_58539225_TAGAC_T	rs541539018	chr1:58539226-58539229	ENSG00000162600	ENST00000371226	OMA1	frameshift_variant	HIGH	.	T	TAGAC	0	3512	0	0	1.47e-05	0	1	325	0	0.00306749	0.004343	0.706306	0	262	0	0	0	0
chr1_58576983_CAGCGCGCGGCACT_C	-	chr1:58576984-58576996	ENSG00000184292	ENST00000371225	TACSTD2	frameshift_variant	HIGH	.	C	CAGCGCGCGGCACT	1	3511	0	0.000284738	.	999	0	326	0	0	.	0	0	262	0	0	.	0
chr1_58646481_TCTAA_T	rs1256029919	chr1:58646482-58646485	ENSG00000162601	ENST00000655340	MYSM1	frameshift_variant	HIGH	.	T	TCTAA	2	3510	0	0.000569476	1.47e-05	38.7399	0	326	0	0	4.82e-05	0	0	262	0	0	0	0
chr1_58690245_G_A	-	chr1:58690245	ENSG00000162601	ENST00000472487	MYSM1	stop_gained	HIGH	.	A	G	0	3512	0	0	.	0	1	325	0	0.00306749	.	999	0	262	0	0	.	0
chr1_59088154_T_C	rs908920947	chr1:59088154	ENSG00000237352	ENST00000634502	LINC01358	splice_donor_variant,non_coding_transcript_variant	HIGH	.	C	T	0	3512	0	0	0	0	1	325	0	0.00306749	0.001568	1.9563	0	262	0	0	0	0
chr1_59457077_G_A	rs78573322	chr1:59457077	ENSG00000172456	ENST00000303721	FGGY	splice_donor_variant	HIGH	.	A	G	0	3512	0	0	2.94e-05	0	0	326	0	0	0	0	1	261	0	0.00381679	0	999
chr1_59607911_G_A	rs370201173	chr1:59607911	ENSG00000172456	ENST00000303721	FGGY	splice_donor_variant	HIGH	.	A	G	0	3512	0	0	0	0	1	325	0	0.00306749	0.0005309	5.7779	0	262	0	0	0	0
chr1_59638377_T_C	rs41287704,CS1616007	chr1:59638377	ENSG00000172456	ENST00000303721	FGGY	splice_donor_variant	HIGH	.	C	T	25	3487	0	0.00711845	0.004733	1.504	0	326	0	0	0.0004828	0	2	260	0	0.00763359	0	999
chr1_59789075_A_C	rs138389413	chr1:59789075	ENSG00000226883	ENST00000443012	.	splice_donor_variant,non_coding_transcript_variant	HIGH	.	C	A	49	3461	1	0.0139601	0.0153	0.912426	3	323	0	0.00920245	0.002558	3.59752	3	259	0	0.0114504	0.009494	1.20607
chr1_59848466_T_TTAAAAAAAGAAAGAGAGAGGCAGACAGACAGAGAAAGAAGCAGAAA	-	chr1:59848466-59848467	ENSG00000134709	ENST00000371208	HOOK1	frameshift_variant	HIGH	.	TTAAAAAAAGAAAGAGAGAGGCAGACAGACAGAGAAAGAAGCAGAAA	T	0	3498	7	0	.	0	0	326	0	0	.	0	1	261	0	0.00381679	.	999
chr1_59909893_C_T	rs200029135	chr1:59909893	ENSG00000134716	ENST00000371204	CYP2J2	stop_gained	HIGH	.	T	C	1	3511	0	0.000284738	0.0001911	1.48999	0	326	0	0	0	0	0	262	0	0	0	0
chr1_59911655_TC_T	rs756968325	chr1:59911656	ENSG00000134716	ENST00000371204	CYP2J2	frameshift_variant	HIGH	.	T	TC	3	3503	3	0.000855676	0.0002646	3.23385	0	326	0	0	0	0	1	261	0	0.00381679	0	999
chr1_59990819_C_A	rs114035967,COSV100967203	chr1:59990819	ENSG00000162598	ENST00000371201	C1orf87	stop_gained	HIGH	benign	A	C	0	3512	0	0	2.94e-05	0	6	320	0	0.0184049	0.01393	1.32124	1	261	0	0.00381679	0	999
chr1_60528918_C_A	rs1189106108	chr1:60528918	ENSG00000226476	ENST00000661790	LINC01748	splice_donor_variant,non_coding_transcript_variant	HIGH	.	A	C	1	3511	0	0.000284738	.	999	0	326	0	0	.	0	0	262	0	0	.	0
chr1_61404102_AGCAAGTCCGCAT_A	rs1206515976	chr1:61404103-61404114	ENSG00000162599	ENST00000403491	NFIA	splice_acceptor_variant,coding_sequence_variant	HIGH	.	A	AGCAAGTCCGCAT	0	3512	0	0	0	0	2	324	0	0.00613497	0.0001689	36.3231	0	262	0	0	0	0
chr1_61766396_AC_A	rs1267092980	chr1:61766397	ENSG00000132849	ENST00000642238	PATJ	frameshift_variant	HIGH	.	A	AC	0	3512	0	0	0	0	0	326	0	0	2.42e-05	0	1	261	0	0.00381679	0	999
chr1_61775332_C_T	rs746342538,COSV104607760	chr1:61775332	ENSG00000132849	ENST00000642238	PATJ	stop_gained,splice_region_variant	HIGH	.	T	C	0	3512	0	0	1.47e-05	0	0	326	0	0	2.42e-05	0	1	261	0	0.00381679	0	999
chr1_61787907_A_AC	rs754993894	chr1:61787907-61787908	ENSG00000132849	ENST00000642238	PATJ	frameshift_variant	HIGH	.	AC	A	1	3511	0	0.000284738	1.48e-05	19.2391	0	326	0	0	2.44e-05	0	0	262	0	0	0	0
chr1_61795557_C_CT	rs746183648	chr1:61795557-61795558	ENSG00000132849	ENST00000642238	PATJ	frameshift_variant,splice_region_variant	HIGH	.	CT	C	1	3511	0	0.000284738	2.94e-05	9.68497	0	326	0	0	0	0	0	262	0	0	0	0
chr1_62051059_GT_G	rs1445055610,COSV56247908	chr1:62051060	ENSG00000132849	ENST00000642238	PATJ	splice_donor_variant	HIGH	.	G	GT	1	3511	0	0.000284738	1.47e-05	19.3699	0	326	0	0	0	0	0	262	0	0	0	0
chr1_62114077_T_TCCAG	rs762353934	chr1:62114077-62114078	ENSG00000132849	ENST00000642238	PATJ	frameshift_variant	HIGH	.	TCCAG	T	1	3511	0	0.000284738	1.47e-05	19.3699	0	326	0	0	0	0	0	262	0	0	0	0
chr1_62114245_C_T	rs139414360,COSV57154978	chr1:62114245	ENSG00000132849	ENST00000642238	PATJ	stop_gained,splice_region_variant	HIGH	.	T	C	1	3511	0	0.000284738	1.47e-05	19.3699	0	326	0	0	0	0	0	262	0	0	0	0
chr1_62178467_TG_T	rs151313382	chr1:62178468	ENSG00000132849	ENST00000635137	PATJ	frameshift_variant	HIGH	.	T	TG	2	3510	0	0.000569476	0.0001617	3.52181	8	318	0	0.0245399	0.02579	0.951527	1	261	0	0.00381679	0	999
chr1_62189505_G_A	rs184950686	chr1:62189505	ENSG00000234204	ENST00000411569	PIGPP2	splice_donor_variant,non_coding_transcript_variant	HIGH	.	A	G	22	3474	8	0.00629291	0.008149	0.77223	0	326	0	0	0.001746	0	0	262	0	0	0.003165	0
chr1_62207124_C_T	rs753140623	chr1:62207124	ENSG00000240563	ENST00000498273	L1TD1	stop_gained	HIGH	.	T	C	0	3512	0	0	1.47e-05	0	1	325	0	0.00306749	0	999	0	262	0	0	0	0
chr1_62209949_C_G	rs199792523	chr1:62209949	ENSG00000240563	ENST00000498273	L1TD1	stop_gained	HIGH	.	G	C	5	3507	0	0.00142369	0.0005881	2.42083	0	326	0	0	0.000121	0	0	262	0	0	0	0
chr1_62210272_A_T	rs1263985685	chr1:62210272	ENSG00000240563	ENST00000498273	L1TD1	stop_gained	HIGH	.	T	A	5	3507	0	0.00142369	1.47e-05	96.8497	0	326	0	0	0	0	0	262	0	0	0	0
chr1_62210552_AAC_A	rs747900222	chr1:62210553-62210554	ENSG00000240563	ENST00000498273	L1TD1	frameshift_variant	HIGH	.	A	AAC	6	3506	0	0.00170843	7.35e-05	23.2439	0	326	0	0	7.24e-05	0	0	262	0	0	0	0
chr1_62210575_GAACT_G	rs202029696	chr1:62210576-62210579	ENSG00000240563	ENST00000498273	L1TD1	frameshift_variant	HIGH	benign	G	GAACT	53	3459	0	0.0150911	0.01195	1.26285	4	322	0	0.0122699	0.002269	5.40764	0	262	0	0	0.006329	0
chr1_62211007_C_T	rs890204634,COSV63133191	chr1:62211007	ENSG00000240563	ENST00000498273	L1TD1	stop_gained	HIGH	.	T	C	0	3512	0	0	1.47e-05	0	0	326	0	0	2.42e-05	0	1	261	0	0.00381679	0	999
chr1_62268285_AC_A	rs568600301	chr1:62268286	ENSG00000132854	ENST00000371153	KANK4	splice_donor_variant	HIGH	likely_benign	A	AC	36	3476	0	0.0102506	0.007839	1.30764	0	326	0	0	0.001425	0	0	262	0	0	0	0
chr1_62274876_AG_A	rs748166914	chr1:62274877	ENSG00000132854	ENST00000371153	KANK4	frameshift_variant	HIGH	.	A	AG	1	3511	0	0.000284738	1.47e-05	19.3699	0	326	0	0	0	0	0	262	0	0	0	0
chr1_62597921_GAACTC_G	rs398122988	chr1:62597922-62597926	ENSG00000132855	ENST00000371129	ANGPTL3	frameshift_variant	HIGH	.	G	GAACTC	1	3509	1	0.0002849	0.0005296	0.537953	0	326	0	0	0.0001207	0	0	262	0	0	0.003165	0
chr1_62597996_CAACT_C	rs398122987	chr1:62597997-62598000	ENSG00000132855	ENST00000371129	ANGPTL3	frameshift_variant	HIGH	.	C	CAACT	2	3502	4	0.000570776	0.0001324	4.311	0	326	0	0	4.83e-05	0	0	262	0	0	0	0
chr1_62829161_C_G	-	chr1:62829161	ENSG00000125703	ENST00000317868	ATG4C	stop_gained	HIGH	.	G	C	1	3507	2	0.000285063	.	999	0	326	0	0	.	0	0	262	0	0	.	0
chr1_62834058_TTG_T	rs551767003	chr1:62834059-62834060	ENSG00000125703	ENST00000317868	ATG4C	frameshift_variant	HIGH	.	T	TTG	14	3494	2	0.00399088	0.002354	1.69536	0	326	0	0	0.000386	0	0	262	0	0	0	0
chr1_62864118_C_T	rs200697610,COSV58608979	chr1:62864118	ENSG00000125703	ENST00000317868	ATG4C	stop_gained	HIGH	.	T	C	1	3505	3	0.000285225	0.0001475	1.93373	0	326	0	0	0	0	0	262	0	0	0	0
chr1_62901293_G_A	rs141950156	chr1:62901293	ENSG00000234318	ENST00000450811	.	splice_acceptor_variant,non_coding_transcript_variant	HIGH	.	A	G	0	3512	0	0	0	0	1	325	0	0.00306749	0.003791	0.809149	0	262	0	0	0	0
chr1_63024312_C_T	rs17124399	chr1:63024312	ENSG00000227485	ENST00000418091	.	splice_donor_variant,non_coding_transcript_variant	HIGH	.	T	C	306	3206	0	0.0871298	0.08461	1.02978	71	255	0	0.217791	0.2299	0.947331	18	244	0	0.0687023	0.06013	1.14256
chr1_63251469_G_A	rs375968484	chr1:63251469	ENSG00000228734	ENST00000449140	.	splice_acceptor_variant,non_coding_transcript_variant	HIGH	.	A	G	0	3512	0	0	8.82e-05	0	2	324	0	0.00613497	0.002342	2.61954	0	262	0	0	0.003165	0
chr1_63323916_T_G	-	chr1:63323916	ENSG00000187140	ENST00000371116	FOXD3	stop_gained	HIGH	.	G	T	0	3512	0	0	.	0	0	326	0	0	.	0	0	262	0	0	.	0
chr1_63414147_G_A	rs1036516188	chr1:63414147	ENSG00000088035	ENST00000263440	ALG6	splice_donor_variant	HIGH	likely_pathogenic	A	G	0	3512	0	0	4.41e-05	0	1	325	0	0.00306749	2.41e-05	127.282	0	262	0	0	0	0
chr1_63453944_TCAAA_T	rs569350949	chr1:63453945-63453948	ENSG00000142856	ENST00000271002	ITGB3BP	frameshift_variant	HIGH	.	T	TCAAA	2	3508	1	0.000569801	0.0007355	0.774712	0	326	0	0	0.0003137	0	1	261	0	0.00381679	0	999
chr1_63453947_AAC_A	rs759604517	chr1:63453948-63453949	ENSG00000142856	ENST00000271002	ITGB3BP	frameshift_variant	HIGH	.	A	AAC	1	3507	2	0.000285063	2.95e-05	9.66315	0	326	0	0	0	0	0	262	0	0	0	0
chr1_63561706_CAG_C	rs766093174	chr1:63561707-63561708	ENSG00000203965	ENST00000371088	EFCAB7	splice_acceptor_variant	HIGH	.	C	CAG	0	3512	0	0	1.47e-05	0	0	326	0	0	0	0	1	261	0	0.00381679	0	999
chr1_64210784_AC_A	rs768561715	chr1:64210785	ENSG00000177414	ENST00000371077	UBE2U	frameshift_variant	HIGH	.	A	AC	1	3511	0	0.000284738	0.0004703	0.605439	0	326	0	0	0.0001448	0	0	262	0	0	0	0
chr1_64232567_TAAAAC_T	-	chr1:64232568-64232572	ENSG00000177414	ENST00000371077	UBE2U	frameshift_variant	HIGH	.	T	TAAAAC	0	3512	0	0	.	0	1	325	0	0.00306749	.	999	0	262	0	0	.	0
chr1_64241678_C_T	rs112337460	chr1:64241678	ENSG00000177414	ENST00000371077	UBE2U	stop_gained	HIGH	.	T	C	0	3508	2	0	4.42e-05	0	2	324	0	0.00613497	0.009669	0.634499	0	260	1	0	0	0
chr1_64675982_C_T	rs377003200	chr1:64675982	ENSG00000158966	ENST00000651257	CACHD1	stop_gained,splice_region_variant	HIGH	.	T	C	0	3508	2	0	3.06e-05	0	0	324	1	0	0	0	0	258	2	0	0	0
chr1_64691509_G_GC	rs750394630	chr1:64691509-64691510	ENSG00000158966	ENST00000651257	CACHD1	frameshift_variant	HIGH	.	GC	G	3	3509	0	0.000854214	2.94e-05	29.0549	0	326	0	0	0	0	0	262	0	0	0	0
chr1_64768716_C_T	rs757204301	chr1:64768716	ENSG00000162437	ENST00000294428	RAVER2	stop_gained	HIGH	.	T	C	1	3509	1	0.0002849	8.85e-05	3.21921	0	326	0	0	2.42e-05	0	0	262	0	0	0	0
chr1_64789499_C_T	rs764872090	chr1:64789499	ENSG00000162437	ENST00000294428	RAVER2	stop_gained	HIGH	.	T	C	0	3512	0	0	1.47e-05	0	0	326	0	0	0	0	1	261	0	0.00381679	0	999
chr1_64992748_C_T	rs984243945	chr1:64992748	ENSG00000226891	ENST00000634604	LINC01359	splice_donor_variant,non_coding_transcript_variant	HIGH	.	T	C	0	3512	0	0	1.47e-05	0	0	326	0	0	0	0	1	261	0	0.00381679	0	999
chr1_64995089_C_G	rs17127197	chr1:64995089	ENSG00000226891	ENST00000634604	LINC01359	splice_acceptor_variant,non_coding_transcript_variant	HIGH	.	G	C	132	3380	0	0.0375854	0.044	0.854214	31	295	0	0.095092	0.09791	0.971219	16	246	0	0.0610687	0.0609	1.00277
chr1_65309766_C_G	-	chr1:65309766	ENSG00000116675	ENST00000371069	DNAJC6	stop_gained	HIGH	.	G	C	0	3512	0	0	.	0	0	326	0	0	.	0	2	260	0	0.00763359	.	999
chr1_65913357_G_A	rs760598486,COSV58485583	chr1:65913357	ENSG00000184588	ENST00000341517	PDE4B	splice_donor_variant	HIGH	.	A	G	1	3507	2	0.000285063	.	999	0	326	0	0	.	0	0	262	0	0	.	0
chr1_66372652_G_T	rs745987719,COSV100303091	chr1:66372652	ENSG00000184588	ENST00000341517	PDE4B	stop_gained	HIGH	.	T	G	1	3511	0	0.000284738	1.47e-05	19.3699	0	326	0	0	0	0	0	262	0	0	0	0
chr1_66754749_C_T	rs200537226,COSV51075530	chr1:66754749	ENSG00000152760	ENST00000282670	DYNLT5	stop_gained	HIGH	.	T	C	1	3511	0	0.000284738	4.41e-05	6.45664	0	326	0	0	2.42e-05	0	0	262	0	0	0	0
chr1_66776404_G_A	rs3816989,COSV51075687	chr1:66776404	ENSG00000152760	ENST00000282670	DYNLT5	splice_donor_variant	HIGH	.	A	G	475	3035	1	0.135328	0.131	1.03304	20	306	0	0.0613497	0.08202	0.747985	37	225	0	0.141221	0.1582	0.892676
chr1_66798132_G_A	rs201375101	chr1:66798132	ENSG00000172410	ENST00000304526	INSL5	stop_gained	HIGH	.	A	G	0	3512	0	0	0	0	1	325	0	0.00306749	0	999	0	262	0	0	0	0
chr1_66798206_TCA_T	rs770974302	chr1:66798207-66798208	ENSG00000172410	ENST00000304526	INSL5	frameshift_variant	HIGH	.	T	TCA	1	3511	0	0.000284738	5.88e-05	4.84248	0	326	0	0	4.83e-05	0	0	262	0	0	0	0
chr1_66822444_CTGTT_C	rs780832715	chr1:66822445-66822448	ENSG00000152763	ENST00000371026	DNAI4	frameshift_variant	HIGH	.	C	CTGTT	1	3511	0	0.000284738	.	999	0	326	0	0	.	0	0	262	0	0	.	0
chr1_66827811_C_A	rs202205218	chr1:66827811	ENSG00000152763	ENST00000371026	DNAI4	splice_donor_variant	HIGH	.	A	C	6	3506	0	0.00170843	0.000353	4.83974	0	326	0	0	7.25e-05	0	0	262	0	0	0	0
chr1_66833698_G_A	rs777239898,COSV64022683	chr1:66833698	ENSG00000152763	ENST00000371026	DNAI4	stop_gained	HIGH	.	A	G	0	3512	0	0	0.000162	0	0	326	0	0	2.43e-05	0	1	261	0	0.00381679	0	999
chr1_66893228_C_A	rs1471799308,COSV64019921	chr1:66893228	ENSG00000152763	ENST00000371026	DNAI4	splice_donor_variant	HIGH	.	A	C	3	3509	0	0.000854214	1.47e-05	58.1098	0	326	0	0	0	0	0	262	0	0	0	0
chr1_66924679_C_CTTGT	rs771478503	chr1:66924679-66924680	ENSG00000152763	ENST00000371026	DNAI4	frameshift_variant	HIGH	.	CTTGT	C	5	3507	0	0.00142369	1.47e-05	96.8497	0	326	0	0	0	0	0	262	0	0	0	0
chr1_67054013_T_C	-	chr1:67054013	ENSG00000116704	ENST00000235345	SLC35D1	start_lost	HIGH	.	C	T	1	3511	0	0.000284738	.	999	0	326	0	0	.	0	0	262	0	0	.	0
chr1_67093186_CTCATT_C	rs200104842	chr1:67093187-67093191	ENSG00000203963	ENST00000684719	C1orf141	frameshift_variant	HIGH	benign	C	CTCATT	55	3457	0	0.0156606	0.01016	1.5414	0	326	0	0	0.001956	0	1	261	0	0.00381679	0.006369	0.599277
chr1_67127227_AT_A_m	rs753677028	chr1:67127228	ENSG00000203963	ENST00000684719	C1orf141	frameshift_variant	HIGH	.	A	AT	0	3512	0	0	.	0	0	326	0	0	.	0	3	259	0	0.0114504	.	999
chr1_67127227_AT_ATT_m	rs753677028	chr1:67127228	ENSG00000203963	ENST00000684719	C1orf141	frameshift_variant	HIGH	.	ATT	AT	1	3511	0	0.000284738	2.94e-05	9.68497	0	326	0	0	0	0	0	262	0	0	0	0
chr1_67169375_G_A	rs1384135313	chr1:67169375	ENSG00000162594	ENST00000347310	IL23R	stop_gained	HIGH	.	A	G	1	3511	0	0.000284738	1.47e-05	19.3699	0	326	0	0	0	0	0	262	0	0	0	0
chr1_67321622_G_GT	rs752958471	chr1:67321622-67321623	ENSG00000081985	ENST00000674203	IL12RB2	frameshift_variant	HIGH	.	GT	G	1	3511	0	0.000284738	2.94e-05	9.68497	0	326	0	0	0	0	0	262	0	0	0	0
chr1_67330722_T_A	rs1448159322	chr1:67330722	ENSG00000081985	ENST00000674203	IL12RB2	stop_gained	HIGH	.	A	T	1	3511	0	0.000284738	1.47e-05	19.3699	0	326	0	0	0	0	0	262	0	0	0	0
chr1_67350985_C_CA	rs777989129	chr1:67350985-67350986	ENSG00000081985	ENST00000674203	IL12RB2	frameshift_variant	HIGH	.	CA	C	3	3509	0	0.000854214	7.35e-05	11.622	0	326	0	0	2.41e-05	0	0	262	0	0	0	0
chr1_67522399_G_T	rs76675091	chr1:67522399	ENSG00000235200	ENST00000635350	LINC01702	splice_donor_variant,non_coding_transcript_variant	HIGH	.	T	G	0	3512	0	0	0.0001911	0	17	309	0	0.0521472	0.04058	1.28505	1	261	0	0.00381679	0	999
chr1_68444858_G_A	rs61752871,CM983758,COSV105098194,COSV99254417	chr1:68444858	ENSG00000116745	ENST00000262340	RPE65	missense_variant	MODERATE	pathogenic	A	G	0	3512	0	0	4.41e-05	0	0	326	0	0	0.0001208	0	0	262	0	0	0	0
chr1_68446862_T_A	rs61751279,CS040857,CS087453	chr1:68446862	ENSG00000116745	ENST00000262340	RPE65	splice_acceptor_variant	HIGH	not_provided,pathogenic	A	T	0	3512	0	0	1.47e-05	0	0	326	0	0	0	0	1	261	0	0.00381679	0	999
chr1_68482264_A_C	-	chr1:68482264	ENSG00000024526	ENST00000456315	DEPDC1	stop_gained	HIGH	.	C	A	1	3455	28	0.000289352	.	999	0	326	0	0	.	0	0	260	1	0	.	0
chr1_68482318_AACTCCTCTTGGTCTTG_A	-	chr1:68482319-68482334	ENSG00000024526	ENST00000456315	DEPDC1	frameshift_variant	HIGH	.	A	AACTCCTCTTGGTCTTG	1	3451	30	0.000289687	.	999	0	324	1	0	.	0	0	262	0	0	.	0
chr1_68484089_C_T	-	chr1:68484089	ENSG00000024526	ENST00000456315	DEPDC1	stop_gained,splice_region_variant	HIGH	.	T	C	1	3457	27	0.000289184	.	999	0	326	0	0	.	0	0	258	2	0	.	0
chr1_68494653_T_A	rs375248405	chr1:68494653	ENSG00000024526	ENST00000456315	DEPDC1	stop_gained	HIGH	.	A	T	1	3511	0	0.000284738	.	999	0	326	0	0	.	0	0	262	0	0	.	0
chr1_69555467_T_G	rs142818726	chr1:69555467	ENSG00000287453	ENST00000662276	.	splice_donor_variant,non_coding_transcript_variant	HIGH	.	G	T	0	3496	8	0	0.0001476	0	9	317	0	0.0276074	0.02418	1.14174	1	261	0	0.00381679	0	999
chr1_69760214_A_T	-	chr1:69760214	ENSG00000033122	ENST00000651989	LRRC7	stop_gained	HIGH	.	T	A	2	3450	30	0.000579374	.	999	0	324	1	0	.	0	0	262	0	0	.	0
chr1_70145877_G_A	rs755214039	chr1:70145877	ENSG00000066557	ENST00000370952	LRRC40	stop_gained	HIGH	.	A	G	0	3512	0	0	1.47e-05	0	0	326	0	0	0	0	0	262	0	0	0	0
chr1_70178908_A_C	rs201720523	chr1:70178908	ENSG00000066557	ENST00000370952	LRRC40	stop_gained	HIGH	.	C	A	0	3510	1	0	0	0	0	326	0	0	0	0	1	261	0	0.00381679	0	999
chr1_70205389_C_A	rs748332035	chr1:70205389	ENSG00000066557	ENST00000370952	LRRC40	splice_donor_variant	HIGH	.	A	C	1	3511	0	0.000284738	5.88e-05	4.84248	0	326	0	0	0	0	0	262	0	0	0	0
chr1_70366443_G_A	rs762972749	chr1:70366443	ENSG00000197568	ENST00000531950	HHLA3	splice_acceptor_variant,non_coding_transcript_variant	HIGH	.	A	G	0	3512	0	0	.	0	0	326	0	0	.	0	0	262	0	0	.	0
chr1_70438758_C_T	rs756277614,COSV61008059,COSV61010014	chr1:70438758	ENSG00000116761	ENST00000370938	CTH	stop_gained	HIGH	.	T	C	0	3512	0	0	4.41e-05	0	0	326	0	0	0	0	0	262	0	0	0	0
chr1_71012319_G_A	rs750859595,COSV100139412	chr1:71012319	ENSG00000050628	ENST00000306666	PTGER3	stop_gained	HIGH	.	A	G	3	3509	0	0.000854214	1.47e-05	58.1098	0	326	0	0	0	0	0	262	0	0	0	0
chr1_71065086_TG_T	-	chr1:71065087	ENSG00000132485	ENST00000370920	ZRANB2	frameshift_variant	HIGH	.	T	TG	2	3500	5	0.000571102	.	999	0	326	0	0	.	0	0	262	0	0	.	0
chr1_72775270_A_G	rs17093447	chr1:72775270	ENSG00000227016	ENST00000418078	LINC02796	splice_acceptor_variant,non_coding_transcript_variant	HIGH	.	G	A	0	3512	0	0	0	0	8	318	0	0.0245399	0.02872	0.854453	0	262	0	0	0.003165	0
chr1_73699750_G_T	rs1027158648	chr1:73699750	ENSG00000223479	ENST00000424953	LINC02238	splice_acceptor_variant,non_coding_transcript_variant	HIGH	.	T	G	0	3512	0	0	0	0	1	325	0	0.00306749	0.0006277	4.88686	0	262	0	0	0	0
chr1_74109528_G_GT	rs761276681	chr1:74109528-74109529	ENSG00000162620	ENST00000354431	LRRIQ3	frameshift_variant	HIGH	.	GT	G	2	3488	11	0.000573066	0.0006576	0.871451	1	325	0	0.00306749	0.002951	1.03947	0	262	0	0	0.006536	0
chr1_74183435_C_T	rs143858191	chr1:74183435	ENSG00000162620	ENST00000354431	LRRIQ3	splice_donor_variant	HIGH	likely_benign	T	C	0	3502	5	0	0	0	1	325	0	0.00306749	0.007051	0.435043	0	262	0	0	0	0
chr1_74199833_T_C	-	chr1:74199833	ENSG00000254685	ENST00000370898	FPGT	splice_donor_variant	HIGH	.	C	T	1	3511	0	0.000284738	.	999	0	326	0	0	.	0	0	262	0	0	.	0
chr1_74204405_C_T	rs141519700,COSV63833987	chr1:74204405	ENSG00000254685	ENST00000370898	FPGT	stop_gained	HIGH	.	T	C	1	3511	0	0.000284738	0.0001764	1.61416	0	326	0	0	4.83e-05	0	0	262	0	0	0	0
chr1_74236120_TC_T	COSV58564553	chr1:74236121	ENSG00000116783	ENST00000326637	TNNI3K	frameshift_variant	HIGH	.	T	TC	1	3487	12	0.000286697	.	999	0	326	0	0	.	0	0	262	0	0	.	0
chr1_74369586_G_A	rs199684206,COSV100436469	chr1:74369586	ENSG00000116783	ENST00000326637	TNNI3K	splice_donor_variant	HIGH	uncertain_significance	A	G	1	3427	42	0.000291715	0.0002356	1.23818	0	326	0	0	2.42e-05	0	0	258	2	0	0	0
chr1_74370287_G_A	rs759530518	chr1:74370287	ENSG00000116783	ENST00000326637	TNNI3K	splice_acceptor_variant	HIGH	uncertain_significance	A	G	2	3416	47	0.000585138	.	999	0	324	1	0	.	0	0	258	2	0	.	0
chr1_74370393_G_C	-	chr1:74370393	ENSG00000116783	ENST00000326637	TNNI3K	splice_donor_variant	HIGH	.	C	G	1	3405	53	0.0002936	.	999	0	320	3	0	.	0	0	254	4	0	.	0
chr1_74571392_T_A	rs755806758	chr1:74571392	ENSG00000178965	ENST00000326665	ERICH3	stop_gained	HIGH	.	A	T	1	3511	0	0.000284738	.	999	0	326	0	0	.	0	0	262	0	0	.	0
chr1_74572388_CT_C	rs754937800	chr1:74572389	ENSG00000178965	ENST00000326665	ERICH3	frameshift_variant	HIGH	.	C	CT	1	3511	0	0.000284738	1.47e-05	19.3699	0	326	0	0	0	0	0	262	0	0	0	0
chr1_74572568_C_A	rs145428486,COSV100443583	chr1:74572568	ENSG00000178965	ENST00000326665	ERICH3	stop_gained	HIGH	.	A	C	1	3511	0	0.000284738	2.94e-05	9.68497	0	326	0	0	0	0	0	262	0	0	0	0
chr1_74572649_C_A	rs779691199,COSV100443915,COSV58617239	chr1:74572649	ENSG00000178965	ENST00000326665	ERICH3	stop_gained	HIGH	.	A	C	3	3509	0	0.000854214	0	999	0	326	0	0	0	0	0	262	0	0	0	0
chr1_74573240_C_A	rs367677230	chr1:74573240	ENSG00000178965	ENST00000326665	ERICH3	stop_gained	HIGH	.	A	C	1	3511	0	0.000284738	.	999	0	326	0	0	.	0	0	262	0	0	.	0
chr1_74606860_C_CTAGTCT	-	chr1:74606860-74606861	ENSG00000178965	ENST00000326665	ERICH3	stop_gained,inframe_insertion	HIGH	.	CTAGTCT	C	1	3461	25	0.00028885	.	999	0	326	0	0	.	0	0	260	1	0	.	0
chr1_74606862_G_GAGTT	-	chr1:74606862-74606863	ENSG00000178965	ENST00000326665	ERICH3	frameshift_variant	HIGH	.	GAGTT	G	1	3463	24	0.000288684	.	999	0	326	0	0	.	0	0	260	1	0	.	0
chr1_74606865_A_AGTGTG	-	chr1:74606865-74606866	ENSG00000178965	ENST00000326665	ERICH3	frameshift_variant	HIGH	.	AGTGTG	A	1	3465	23	0.000288517	.	999	0	326	0	0	.	0	0	260	1	0	.	0
chr1_74606866_A_AGGTTAGTGTATAGG	-	chr1:74606866-74606867	ENSG00000178965	ENST00000326665	ERICH3	frameshift_variant	HIGH	.	AGGTTAGTGTATAGG	A	1	3465	23	0.000288517	.	999	0	326	0	0	.	0	0	262	0	0	.	0
chr1_74606874_T_TTGGG	-	chr1:74606874-74606875	ENSG00000178965	ENST00000326665	ERICH3	frameshift_variant	HIGH	.	TTGGG	T	1	3473	19	0.000287853	.	999	0	326	0	0	.	0	0	260	1	0	.	0
chr1_74706901_TG_T	rs746961654	chr1:74706902	ENSG00000116791	ENST00000340866	CRYZ	frameshift_variant	HIGH	.	T	TG	2	3504	3	0.000570451	.	999	0	326	0	0	.	0	0	262	0	0	.	0
chr1_74706958_G_A	rs142760907,COSV61718042	chr1:74706958	ENSG00000116791	ENST00000340866	CRYZ	stop_gained	HIGH	.	A	G	1	3501	5	0.000285551	1.47e-05	19.4252	0	326	0	0	0	0	0	262	0	0	0	0
chr1_74706993_AC_A	rs767110333	chr1:74706994	ENSG00000116791	ENST00000340866	CRYZ	frameshift_variant,splice_region_variant	HIGH	.	A	AC	0	3502	5	0	2.94e-05	0	0	326	0	0	0	0	0	262	0	0	0	0
chr1_74707102_C_T	rs6668086	chr1:74707102	ENSG00000116791	ENST00000340866	CRYZ	splice_donor_variant	HIGH	likely_benign	T	C	0	3508	2	0	1.47e-05	0	2	324	0	0.00613497	0.005172	1.18619	0	262	0	0	0	0
chr1_74719373_C_T	rs139734636,COSV61717486	chr1:74719373	ENSG00000116791	ENST00000340866	CRYZ	splice_acceptor_variant	HIGH	likely_benign	T	C	4	3508	0	0.00113895	0.001074	1.06048	0	326	0	0	7.25e-05	0	0	262	0	0	0	0
chr1_74752337_G_T	COSV100904905	chr1:74752337	ENSG00000162623	ENST00000370867	TYW3	stop_gained	HIGH	.	T	G	1	3511	0	0.000284738	.	999	0	326	0	0	.	0	0	262	0	0	.	0
chr1_75136615_A_C	rs116590034	chr1:75136615	ENSG00000162624	ENST00000356261	LHX8	start_lost	HIGH	.	C	A	0	3512	0	0	4.41e-05	0	1	325	0	0.00306749	0.01052	0.291586	0	262	0	0	0	0
chr1_75234068_CCAACTAAGGACCATGGCAATCGTCAGGCCACT_C	rs758154603	chr1:75234069-75234100	ENSG00000137968	ENST00000370859	SLC44A5	splice_acceptor_variant,coding_sequence_variant	HIGH	.	C	CCAACTAAGGACCATGGCAATCGTCAGGCCACT	0	3508	2	0	.	0	0	326	0	0	.	0	1	261	0	0.00381679	.	999
chr1_75734850_G_A	rs121434277,CM910001	chr1:75734850	ENSG00000117054	ENST00000370841	ACADM	missense_variant	MODERATE	pathogenic	A	G	2	3510	0	0.0005695	1.47e-05	38.7415	0	326	0	0	0	0	0	262	0	0	0	0
chr1_75789265_CATTT_C	-	chr1:75789266-75789269	ENSG00000137955	ENST00000319942	RABGGTB	frameshift_variant	HIGH	.	C	CATTT	1	3511	0	0.000284738	.	999	0	326	0	0	.	0	0	262	0	0	.	0
chr1_75791459_AGGGG_A	-	chr1:75791460-75791463	ENSG00000137955	ENST00000319942	RABGGTB	splice_acceptor_variant,coding_sequence_variant	HIGH	.	A	AGGGG	1	3511	0	0.000284738	.	999	0	326	0	0	.	0	0	262	0	0	.	0
chr1_75791464_A_AT	-	chr1:75791464-75791465	ENSG00000137955	ENST00000319942	RABGGTB	frameshift_variant	HIGH	.	AT	A	1	3511	0	0.000284738	.	999	0	326	0	0	.	0	0	262	0	0	.	0
chr1_75794648_T_G	-	chr1:75794648	ENSG00000137955	ENST00000319942	RABGGTB	stop_lost	HIGH	.	G	T	2	3510	0	0.000569476	.	999	0	326	0	0	.	0	0	262	0	0	.	0
chr1_75848207_A_G	rs748220798	chr1:75848207	ENSG00000057468	ENST00000263187	MSH4	splice_acceptor_variant	HIGH	.	G	A	1	3511	0	0.000284738	2.94e-05	9.68497	0	326	0	0	0	0	0	262	0	0	0	0
chr1_75878169_AG_A	rs753378743,COSV54196317	chr1:75878170	ENSG00000057468	ENST00000263187	MSH4	frameshift_variant	HIGH	.	A	AG	2	3510	0	0.000569476	.	999	0	326	0	0	.	0	0	262	0	0	.	0
chr1_75879054_C_T	rs748663214,COSV54203285	chr1:75879054	ENSG00000057468	ENST00000263187	MSH4	stop_gained	HIGH	.	T	C	1	3511	0	0.000284738	2.94e-05	9.68497	1	325	0	0.00306749	0	999	0	262	0	0	0	0
chr1_75880043_CAAGCA_C	-	chr1:75880044-75880048	ENSG00000057468	ENST00000263187	MSH4	splice_acceptor_variant,splice_polypyrimidine_tract_variant,intron_variant	HIGH	.	C	CAAGCA	1	3511	0	0.000284738	.	999	0	326	0	0	.	0	0	262	0	0	.	0
chr1_75890730_C_A	COSV54205930	chr1:75890730	ENSG00000057468	ENST00000263187	MSH4	stop_gained	HIGH	.	A	C	0	3508	2	0	.	0	0	326	0	0	.	0	0	262	0	0	.	0
chr1_75912774_C_T	rs145803983	chr1:75912774	ENSG00000057468	ENST00000263187	MSH4	stop_gained	HIGH	.	T	C	2	3510	0	0.000569476	7.37e-05	7.72695	0	326	0	0	0	0	0	262	0	0	0	0
chr1_75919001_G_T	COSV52409524	chr1:75919001	ENSG00000154007	ENST00000284142	ASB17	stop_gained	HIGH	.	T	G	1	3507	2	0.000285063	.	999	0	326	0	0	.	0	0	262	0	0	.	0
chr1_75932289_C_A	rs770200330	chr1:75932289	ENSG00000154007	ENST00000284142	ASB17	start_lost	HIGH	.	A	C	0	3512	0	0	0	0	1	325	0	0.00306749	9.65e-05	31.7874	0	262	0	0	0	0
chr1_75972219_G_A	rs12750888	chr1:75972219	ENSG00000225605	ENST00000663316	.	splice_acceptor_variant,non_coding_transcript_variant	HIGH	.	A	G	139	3373	0	0.0395786	0.04045	0.978457	16	310	0	0.0490798	0.06591	0.744648	19	243	0	0.0725191	0.02848	2.54632
chr1_76628602_TTTTTTTTTCTTTTCTAGGA_T	-	chr1:76628603-76628621	ENSG00000184005	ENST00000328299	ST6GALNAC3	splice_acceptor_variant,splice_polypyrimidine_tract_variant,coding_sequence_variant,intron_variant	HIGH	.	T	TTTTTTTTTCTTTTCTAGGA	1	3463	24	0.000288684	.	999	0	326	0	0	.	0	0	260	1	0	.	0
chr1_77063116_G_A	COSV59570921	chr1:77063116	ENSG00000117069	ENST00000477717	ST6GALNAC5	stop_gained	HIGH	.	A	G	1	3505	3	0.000285225	.	999	0	326	0	0	.	0	0	262	0	0	.	0
chr1_77219402_T_A	rs757849770	chr1:77219402	ENSG00000142892	ENST00000370812	PIGK	start_lost	HIGH	.	A	T	1	3511	0	0.000284738	2.94e-05	9.68497	0	326	0	0	2.41e-05	0	0	262	0	0	0	0
chr1_77779657_T_G	rs199959615	chr1:77779657	ENSG00000180488	ENST00000370791	MIGA1	start_lost	HIGH	.	G	T	3	3509	0	0.000854214	0.001	0.854214	0	326	0	0	0.0001448	0	0	262	0	0	0	0
chr1_77859372_C_T	rs754213248,COSV66223214	chr1:77859372	ENSG00000180488	ENST00000370791	MIGA1	stop_gained	HIGH	.	T	C	0	3512	0	0	.	0	1	325	0	0.00306749	.	999	0	262	0	0	.	0
chr1_77929505_G_A	rs397517843,CS1410902,COSV57354573,COSV57354778	chr1:77929505	ENSG00000162614	ENST00000334785	NEXN	splice_donor_variant	HIGH	uncertain_significance	A	G	1	3511	0	0.000284738	.	999	0	326	0	0	.	0	0	262	0	0	.	0
chr1_77933478_AG_A	-	chr1:77933479	ENSG00000162614	ENST00000334785	NEXN	frameshift_variant,splice_region_variant	HIGH	.	A	AG	2	3510	0	0.000569476	.	999	0	326	0	0	.	0	0	262	0	0	.	0
chr1_78094951_G_A	rs770530068	chr1:78094951	ENSG00000137960	ENST00000370759	GIPC2	splice_acceptor_variant	HIGH	.	A	G	0	3508	2	0	0	0	1	325	0	0.00306749	7.25e-05	42.3101	0	262	0	0	0	0
chr1_78125947_C_T	rs774818269,COSV66127847	chr1:78125947	ENSG00000137960	ENST00000370759	GIPC2	stop_gained	HIGH	.	T	C	1	3511	0	0.000284738	0.0001764	1.61416	0	326	0	0	0	0	0	262	0	0	0	0
chr1_78536478_C_T	rs750752823,COSV66114248,COSV66115158	chr1:78536478	ENSG00000122420	ENST00000370757	PTGFR	stop_gained	HIGH	.	T	C	1	3505	3	0.000285225	.	999	0	326	0	0	.	0	0	262	0	0	.	0
chr1_78635486_T_A	rs115901054,COSV99056203	chr1:78635486	ENSG00000137959	ENST00000370751	IFI44L	stop_gained	HIGH	risk_factor	A	T	34	3476	1	0.00968661	0.00759	1.27623	0	326	0	0	0.001255	0	3	259	0	0.0114504	0.003165	3.61781
chr1_78641497_T_A	rs369726065	chr1:78641497	ENSG00000137959	ENST00000370751	IFI44L	stop_gained	HIGH	.	A	T	0	3508	2	0	0	0	1	325	0	0.00306749	0.0005791	5.29699	0	262	0	0	0	0
chr1_78650485_C_CA	rs544893099	chr1:78650485-78650486	ENSG00000137965	ENST00000370747	IFI44	frameshift_variant	HIGH	.	CA	C	4	3508	0	0.00113895	5.88e-05	19.3699	0	326	0	0	0.0003138	0	0	262	0	0	0	0
chr1_78655170_GGCTTT_G	rs745968053	chr1:78655171-78655175	ENSG00000137965	ENST00000370747	IFI44	frameshift_variant	HIGH	.	G	GGCTTT	0	3508	2	0	0	0	1	325	0	0.00306749	0.0006999	4.38275	0	262	0	0	0	0
chr1_78920198_A_AT	-	chr1:78920198-78920199	ENSG00000162618	ENST00000370742	ADGRL4	frameshift_variant	HIGH	.	AT	A	1	3411	50	0.000293083	.	999	0	322	2	0	.	0	0	254	4	0	.	0
chr1_78920254_TG_T	rs776474128	chr1:78920255	ENSG00000162618	ENST00000370742	ADGRL4	frameshift_variant	HIGH	.	T	TG	0	3408	52	0	.	0	0	324	1	0	.	0	1	253	4	0.00393701	.	999
chr1_79025166_C_T	rs77760897	chr1:79025166	ENSG00000162618	ENST00000659463	ADGRL4	splice_donor_variant	HIGH	.	T	C	0	3510	1	0	0.0002646	0	11	315	0	0.0337423	0.03103	1.08741	2	260	0	0.00763359	0.003165	2.41188
chr1_79025325_C_G	rs546369209	chr1:79025325	ENSG00000162618	ENST00000659463	ADGRL4	splice_acceptor_variant	HIGH	.	G	C	1	3509	1	0.0002849	0	999	0	326	0	0	7.25e-05	0	0	262	0	0	0	0
chr1_79236451_A_G	rs982786416	chr1:79236451	ENSG00000162618	ENST00000655029	ADGRL4	splice_donor_variant	HIGH	.	G	A	1	3507	2	0.000285063	0.000103	2.7676	0	326	0	0	0	0	0	262	0	0	0	0
chr1_79324584_A_G	rs754537383	chr1:79324584	ENSG00000282898	ENST00000635706	.	splice_donor_variant,non_coding_transcript_variant	HIGH	.	G	A	1	3511	0	0.000284738	1.47e-05	19.3699	0	326	0	0	0	0	0	262	0	0	0	0
chr1_79324698_A_G	rs76711510	chr1:79324698	ENSG00000235011	ENST00000415629	.	splice_acceptor_variant,non_coding_transcript_variant	HIGH	.	G	A	0	3512	0	0	8.82e-05	0	11	315	0	0.0337423	0.0299	1.12851	1	261	0	0.00381679	0	999
chr1_79488967_C_G_m	rs545263016	chr1:79488967	ENSG00000288822	ENST00000692053	.	splice_acceptor_variant,non_coding_transcript_variant	HIGH	.	G	C	1	3511	0	0.000284738	4.41e-05	6.45664	0	326	0	0	2.41e-05	0	0	262	0	0	0	0
chr1_81221387_A_G	rs139299779	chr1:81221387	ENSG00000285179	ENST00000642971	.	splice_acceptor_variant,non_coding_transcript_variant	HIGH	.	G	A	17	3495	0	0.00484055	0.009642	0.502027	4	322	0	0.0122699	0.001688	7.26892	2	260	0	0.00763359	0.003165	2.41188
chr1_81514046_CTGAAAGACAAAAGTGTGAGATAAGATCCAAAAATAACAAAGTAAAAGCAGAAAGGTCCTTTGGGGTTTCTATGCACTTAACTCAGTGGAGACATGGAATTTCTGTAGGTTGGGGAGATTTG_C	-	chr1:81514047-81514167	ENSG00000234953	ENST00000443939	.	splice_acceptor_variant,splice_polypyrimidine_tract_variant,intron_variant,non_coding_transcript_variant	HIGH	.	C	CTGAAAGACAAAAGTGTGAGATAAGATCCAAAAATAACAAAGTAAAAGCAGAAAGGTCCTTTGGGGTTTCTATGCACTTAACTCAGTGGAGACATGGAATTTCTGTAGGTTGGGGAGATTTG	277	3229	3	0.0790074	.	999	129	197	0	0.395706	.	999	66	196	0	0.251908	.	999
chr1_81586379_T_C	-	chr1:81586379	ENSG00000236676	ENST00000430748	.	splice_acceptor_variant,non_coding_transcript_variant	HIGH	.	C	T	0	3506	3	0	.	0	0	326	0	0	.	0	1	261	0	0.00381679	.	999
chr1_81943047_G_A	-	chr1:81943047	ENSG00000117114	ENST00000686636	ADGRL2	stop_gained	HIGH	.	A	G	1	3503	4	0.000285388	.	999	0	326	0	0	.	0	0	262	0	0	.	0
chr1_81981814_G_A	-	chr1:81981814	ENSG00000117114	ENST00000686636	ADGRL2	stop_gained	HIGH	.	A	G	1	3477	17	0.000287522	.	999	0	326	0	0	.	0	0	262	0	0	.	0
chr1_83096978_A_G	rs323942	chr1:83096978	ENSG00000230817	ENST00000452901	LINC01362	splice_donor_variant,non_coding_transcript_variant	HIGH	.	G	A	3433	47	16	0.986494	0.9851	1.00142	324	2	0	0.993865	0.9972	0.996656	258	2	1	0.992308	1	0.992308
chr1_83397696_C_A	rs1367431492	chr1:83397696	ENSG00000285782	ENST00000647626	.	splice_donor_variant,non_coding_transcript_variant	HIGH	.	A	C	0	3418	47	0	.	0	1	323	1	0.00308642	.	999	0	258	2	0	.	0
chr1_83424237_C_T	rs1271137309	chr1:83424237	ENSG00000285782	ENST00000647626	.	splice_acceptor_variant,non_coding_transcript_variant	HIGH	.	T	C	3	3439	35	0.000871586	5.88e-05	14.8229	0	326	0	0	0	0	0	260	1	0	0	0
chr1_83882975_C_T	rs777627232	chr1:83882975	ENSG00000137941	ENST00000260505	TTLL7	stop_gained	HIGH	.	T	C	1	3459	26	0.000289017	0	999	0	326	0	0	2.41e-05	0	0	258	2	0	0	0
chr1_83911187_GT_G	-	chr1:83911188	ENSG00000137941	ENST00000260505	TTLL7	frameshift_variant	HIGH	.	G	GT	1	3507	2	0.000285063	.	999	0	326	0	0	.	0	0	262	0	0	.	0
chr1_83937993_TG_T	-	chr1:83937994	ENSG00000137941	ENST00000260505	TTLL7	frameshift_variant	HIGH	.	T	TG	1	3511	0	0.000284738	.	999	0	326	0	0	.	0	0	262	0	0	.	0
chr1_84184036_G_T	COSV65761025,COSV65761533	chr1:84184036	ENSG00000142875	ENST00000370685	PRKACB	splice_acceptor_variant	HIGH	.	T	G	1	3507	2	0.000285063	.	999	0	326	0	0	.	0	0	262	0	0	.	0
chr1_84381991_C_T	rs17131641	chr1:84381991	ENSG00000240520	ENST00000471089	UOX	splice_donor_variant,non_coding_transcript_variant	HIGH	.	T	C	40	3470	1	0.011396	0.01082	1.05324	4	322	0	0.0122699	0.03651	0.336071	2	260	0	0.00763359	0.06013	0.126951
chr1_84408479_A_T	rs200167839,CM161589	chr1:84408479	ENSG00000137976	ENST00000370665	DNASE2B	stop_gained	HIGH	.	T	A	4	3500	4	0.00114155	0.001456	0.784034	0	326	0	0	2.41e-05	0	0	262	0	0	0	0
chr1_84410836_A_T	rs200659819	chr1:84410836	ENSG00000137976	ENST00000370665	DNASE2B	splice_acceptor_variant	HIGH	.	T	A	0	3512	0	0	2.94e-05	0	1	325	0	0.00306749	0.0004343	7.06306	1	261	0	0.00381679	0	999
chr1_84490367_CAT_C	rs750802975	chr1:84490368-84490369	ENSG00000117133	ENST00000370654	RPF1	frameshift_variant	HIGH	.	C	CAT	1	3511	0	0.000284738	0.0001029	2.76713	0	326	0	0	0	0	0	262	0	0	0	0
chr1_84495451_TTAAGG_T	rs780092334	chr1:84495452-84495456	ENSG00000117133	ENST00000370654	RPF1	splice_donor_variant,coding_sequence_variant	HIGH	.	T	TTAAGG	1	3511	0	0.000284738	4.41e-05	6.45664	0	326	0	0	2.41e-05	0	0	262	0	0	0	0
chr1_84525924_A_ATGAGCGG	rs771061243	chr1:84525924-84525925	ENSG00000122432	ENST00000699524	SPATA1	frameshift_variant	HIGH	.	ATGAGCGG	A	0	3512	0	0	0.0001029	0	0	326	0	0	0	0	2	260	0	0.00763359	0.003165	2.41188
chr1_84532859_G_T	rs1228857429	chr1:84532859	ENSG00000122432	ENST00000699524	SPATA1	splice_acceptor_variant	HIGH	.	T	G	1	3511	0	0.000284738	1.47e-05	19.3699	0	326	0	0	0	0	0	262	0	0	0	0
chr1_84555000_C_G	rs138201181,COSV55362045	chr1:84555000	ENSG00000117151	ENST00000370630	CTBS	stop_lost	HIGH	.	G	C	0	3512	0	0	0.0001323	0	0	326	0	0	2.42e-05	0	3	259	0	0.0114504	0.006329	1.80919
chr1_84655936_TTTCTTCCAACAAA_T	-	chr1:84655937-84655949	ENSG00000117155	ENST00000342203	SSX2IP	frameshift_variant	HIGH	.	T	TTTCTTCCAACAAA	1	3507	2	0.000285063	.	999	0	326	0	0	.	0	0	262	0	0	.	0
chr1_84929658_GA_G	-	chr1:84929659	ENSG00000153898	ENST00000370608	MCOLN2	frameshift_variant	HIGH	.	G	GA	1	3511	0	0.000284738	.	999	0	326	0	0	.	0	0	262	0	0	.	0
chr1_84931361_C_A	rs979645230	chr1:84931361	ENSG00000153898	ENST00000370608	MCOLN2	splice_donor_variant	HIGH	.	A	C	3	3509	0	0.000854214	1.47e-05	58.1098	0	326	0	0	0	0	0	262	0	0	0	0
chr1_84965658_TC_T	rs754928593	chr1:84965659	ENSG00000153898	ENST00000370608	MCOLN2	frameshift_variant	HIGH	.	T	TC	1	3511	0	0.000284738	1.47e-05	19.3699	0	326	0	0	0	0	0	262	0	0	0	0
chr1_84996872_T_C	rs1402995060	chr1:84996872	ENSG00000153898	ENST00000370608	MCOLN2	start_lost	HIGH	.	C	T	1	3511	0	0.000284738	1.47e-05	19.3699	0	326	0	0	0	0	0	262	0	0	0	0
chr1_85026171_C_T	rs1392360853	chr1:85026171	ENSG00000055732	ENST00000370589	MCOLN3	splice_donor_variant	HIGH	.	T	C	7	3505	0	0.00199317	1.47e-05	135.59	0	326	0	0	0	0	0	262	0	0	0	0
chr1_85071977_CA_C	rs74765968	chr1:85071978	ENSG00000162643	ENST00000294664	DNAI3	frameshift_variant	HIGH	benign	C	CA	0	3512	0	0	7.36e-05	0	6	320	0	0.0184049	0.03434	0.535961	1	261	0	0.00381679	0	999
chr1_85097567_A_G	-	chr1:85097567	ENSG00000162643	ENST00000294664	DNAI3	splice_acceptor_variant	HIGH	.	G	A	1	3507	2	0.000285063	.	999	0	326	0	0	.	0	0	262	0	0	.	0
chr1_85108032_G_A	rs761829771	chr1:85108032	ENSG00000162643	ENST00000294664	DNAI3	splice_acceptor_variant	HIGH	.	A	G	1	3509	1	0.0002849	.	999	0	326	0	0	.	0	0	262	0	0	.	0
chr1_85126668_AC_A	-	chr1:85126669	ENSG00000162643	ENST00000294664	DNAI3	frameshift_variant	HIGH	.	A	AC	1	3511	0	0.000284738	.	999	0	326	0	0	.	0	0	262	0	0	.	0
chr1_85132996_T_TA	rs145165915	chr1:85132996-85132997	ENSG00000162643	ENST00000294664	DNAI3	frameshift_variant,stop_retained_variant	HIGH	.	TA	T	213	3299	0	0.0606492	0.06625	0.91546	4	322	0	0.0122699	0.0135	0.908884	15	247	0	0.0572519	0.06962	0.822349
chr1_85582830_A_T	-	chr1:85582830	ENSG00000142871	ENST00000451137	CCN1	stop_gained	HIGH	.	T	A	0	3512	0	0	.	0	0	326	0	0	.	0	2	260	0	0.00763359	.	999
chr1_85730568_CTG_C	rs1490432779	chr1:85730569-85730570	ENSG00000171502	ENST00000370571	COL24A1	frameshift_variant	HIGH	.	C	CTG	1	3511	0	0.000284738	.	999	0	326	0	0	.	0	0	262	0	0	.	0
chr1_85744665_C_A	rs749464321	chr1:85744665	ENSG00000171502	ENST00000370571	COL24A1	splice_donor_variant	HIGH	.	A	C	2	3510	0	0.000569476	1.48e-05	38.4781	0	326	0	0	2.45e-05	0	0	262	0	0	0	0
chr1_85911434_C_G	rs371367829,COSV65313863	chr1:85911434	ENSG00000171502	ENST00000370571	COL24A1	splice_acceptor_variant	HIGH	.	G	C	2	3502	4	0.000570776	.	999	0	326	0	0	.	0	0	262	0	0	.	0
chr1_86092265_A_G	rs1300406074,COSV65315377	chr1:86092265	ENSG00000171502	ENST00000370571	COL24A1	splice_donor_variant	HIGH	.	G	A	0	3510	1	0	.	0	0	326	0	0	.	0	1	261	0	0.00381679	.	999
chr1_86092267_CT_C	rs776738988	chr1:86092268	ENSG00000171502	ENST00000370571	COL24A1	frameshift_variant,splice_region_variant	HIGH	.	C	CT	1	3509	1	0.0002849	.	999	0	326	0	0	.	0	0	262	0	0	.	0
chr1_86126069_A_C	-	chr1:86126069	ENSG00000171502	ENST00000370571	COL24A1	stop_gained	HIGH	.	C	A	2	3480	15	0.000574383	.	999	0	326	0	0	.	0	0	262	0	0	.	0
chr1_86354607_T_TA	rs529925465	chr1:86354607-86354608	ENSG00000122417	ENST00000460698	ODF2L	frameshift_variant	HIGH	.	TA	T	4	3508	0	0.00113895	0.0008378	1.35946	0	326	0	0	0.0001929	0	0	262	0	0	0	0
chr1_86372500_C_T	rs973963694	chr1:86372500	ENSG00000122417	ENST00000460698	ODF2L	stop_gained	HIGH	.	T	C	1	3511	0	0.000284738	0	999	0	326	0	0	2.42e-05	0	0	262	0	0	0	0
chr1_86376279_TGG_T	rs754776639	chr1:86376280-86376281	ENSG00000122417	ENST00000460698	ODF2L	frameshift_variant	HIGH	.	T	TGG	2	3510	0	0.000569476	7.35e-05	7.74797	0	326	0	0	0	0	0	262	0	0	0	0
chr1_86384689_CTCTT_C	rs769136897	chr1:86384690-86384693	ENSG00000122417	ENST00000460698	ODF2L	frameshift_variant	HIGH	.	C	CTCTT	2	3504	3	0.000570451	0.0001034	5.51693	1	325	0	0.00306749	0.001232	2.48984	1	261	0	0.00381679	0	999
chr1_86425430_G_A	COSV65288225	chr1:86425430	ENSG00000137975	ENST00000370565	CLCA2	stop_gained	HIGH	.	A	G	1	3511	0	0.000284738	.	999	0	326	0	0	.	0	0	262	0	0	.	0
chr1_86443934_C_T	rs781468140	chr1:86443934	ENSG00000137975	ENST00000370565	CLCA2	stop_gained	HIGH	.	T	C	0	3512	0	0	1.47e-05	0	0	326	0	0	0	0	1	261	0	0.00381679	0	999
chr1_86560314_CT_C	rs558449055	chr1:86560315	ENSG00000016602	ENST00000370563	CLCA4	frameshift_variant	HIGH	likely_benign	C	CT	0	3512	0	0	0	0	2	324	0	0.00613497	0.006226	0.985379	0	262	0	0	0	0
chr1_86565820_G_GA	rs781062541	chr1:86565820-86565821	ENSG00000016602	ENST00000370563	CLCA4	frameshift_variant	HIGH	.	GA	G	0	3500	6	0	0.0003977	0	0	326	0	0	0.0001211	0	3	259	0	0.0114504	0.009494	1.20607
chr1_86572633_TTCAGA_T	rs750270286	chr1:86572634-86572638	ENSG00000016602	ENST00000370563	CLCA4	frameshift_variant	HIGH	.	T	TTCAGA	3	3457	26	0.000867052	2.94e-05	29.4916	0	324	1	0	0	0	0	258	2	0	0	0
chr1_86572706_C_T	rs145223695	chr1:86572706	ENSG00000016602	ENST00000370563	CLCA4	stop_gained	HIGH	uncertain_significance	T	C	1	3467	22	0.000288351	0.0007802	0.369586	0	324	1	0	0.0002897	0	0	258	2	0	0	0
chr1_86572721_G_A	rs751662980	chr1:86572721	ENSG00000016602	ENST00000370563	CLCA4	splice_donor_variant	HIGH	.	A	G	1	3471	20	0.000288018	.	999	0	324	1	0	.	0	0	258	2	0	.	0
chr1_86636910_T_C	rs41286592	chr1:86636910	ENSG00000291014	ENST00000466454	CLCA3P	splice_donor_variant,non_coding_transcript_variant	HIGH	.	C	T	376	3136	0	0.107062	0.1142	0.937491	6	320	0	0.0184049	0.01792	1.02706	15	247	0	0.0572519	0.07278	0.786643
chr1_86722592_CAG_C	rs1558310929	chr1:86722593-86722594	ENSG00000097033	ENST00000370558	SH3GLB1	frameshift_variant	HIGH	.	C	CAG	1	3511	0	0.000284738	.	999	0	326	0	0	.	0	0	262	0	0	.	0
chr1_87104622_C_T	rs867578348,COSV63351105	chr1:87104622	ENSG00000153936	ENST00000370550	HS2ST1	stop_gained	HIGH	.	T	C	2	3510	0	0.000569476	.	999	0	326	0	0	.	0	0	262	0	0	.	0
chr1_88953061_A_C	rs200550194	chr1:88953061	ENSG00000137944	ENST00000260508	KYAT3	splice_donor_variant	HIGH	.	C	A	1	3511	0	0.000284738	0.0002646	1.07611	0	326	0	0	7.24e-05	0	0	262	0	0	0.003165	0
chr1_88968726_C_A	-	chr1:88968726	ENSG00000137944	ENST00000260508	KYAT3	stop_gained	HIGH	.	A	C	1	3507	2	0.000285063	.	999	0	326	0	0	.	0	0	262	0	0	.	0
chr1_88983185_A_T	rs200907077,COSV53098810	chr1:88983185	ENSG00000213516	ENST00000652648	RBMXL1	stop_gained	HIGH	.	T	A	1	3511	0	0.000284738	0.000151	1.88568	0	326	0	0	0.0006612	0	0	262	0	0	0	0
chr1_89007758_GT_G	rs548474277	chr1:89007759	ENSG00000117226	ENST00000370481	GBP3	frameshift_variant	HIGH	.	G	GT	1	3511	0	0.000284738	0	999	0	326	0	0	2.49e-05	0	0	262	0	0	0	0
chr1_89009114_G_A	-	chr1:89009114	ENSG00000117226	ENST00000370481	GBP3	stop_gained	HIGH	.	A	G	1	3511	0	0.000284738	.	999	0	326	0	0	.	0	0	262	0	0	.	0
chr1_89009495_C_G	rs140187029	chr1:89009495	ENSG00000117226	ENST00000370481	GBP3	splice_acceptor_variant	HIGH	.	G	C	0	3512	0	0	2.94e-05	0	4	322	0	0.0122699	0.01014	1.21005	1	261	0	0.00381679	0	999
chr1_89054714_C_A	rs150057659,COSV100976301,COSV65084356	chr1:89054714	ENSG00000117228	ENST00000370473	GBP1	stop_gained	HIGH	.	A	C	1	3511	0	0.000284738	7.35e-05	3.87399	0	326	0	0	4.82e-05	0	0	262	0	0	0	0
chr1_89056852_A_G	rs746913002,COSV65084507	chr1:89056852	ENSG00000117228	ENST00000370473	GBP1	splice_donor_variant	HIGH	.	G	A	0	3512	0	0	0	0	1	325	0	0.00306749	2.41e-05	127.282	0	262	0	0	0	0
chr1_89059020_CTA_C	rs750445398	chr1:89059021-89059022	ENSG00000117228	ENST00000370473	GBP1	frameshift_variant	HIGH	.	C	CTA	1	3511	0	0.000284738	0	999	0	326	0	0	2.41e-05	0	0	262	0	0	0	0
chr1_89063177_G_A	rs144605860,COSV65082971	chr1:89063177	ENSG00000117228	ENST00000370473	GBP1	stop_gained	HIGH	.	A	G	2	3510	0	0.000569476	4.41e-05	12.9133	0	326	0	0	0	0	0	262	0	0	0	0
chr1_89109676_C_A	rs779055797	chr1:89109676	ENSG00000162645	ENST00000370466	GBP2	splice_donor_variant	HIGH	.	A	C	1	3511	0	0.000284738	1.47e-05	19.3699	0	326	0	0	0	0	0	262	0	0	0	0
chr1_89150468_G_GT	rs200922375	chr1:89150468-89150469	ENSG00000213512	ENST00000294671	GBP7	frameshift_variant	HIGH	.	GT	G	0	3512	0	0	0	0	5	321	0	0.0153374	0.02383	0.643618	1	261	0	0.00381679	0	999
chr1_89152352_G_A	rs138540106,COSV54009774	chr1:89152352	ENSG00000213512	ENST00000294671	GBP7	stop_gained	HIGH	.	A	G	8	3502	1	0.0022792	0.001339	1.70217	0	326	0	0	0.000145	0	0	262	0	0	0	0
chr1_89164795_TG_T	rs533737776	chr1:89164796	ENSG00000213512	ENST00000294671	GBP7	frameshift_variant	HIGH	.	T	TG	0	3512	0	0	1.47e-05	0	2	324	0	0.00613497	0.00266	2.30638	0	262	0	0	0	0
chr1_89164860_T_C	rs148010640,COSV99038163	chr1:89164860	ENSG00000213512	ENST00000294671	GBP7	splice_acceptor_variant	HIGH	.	C	T	0	3512	0	0	7.35e-05	0	1	325	0	0.00306749	0.01633	0.187844	1	261	0	0.00381679	0	999
chr1_89188681_CA_C	rs763765320	chr1:89188682	ENSG00000162654	ENST00000355754	GBP4	frameshift_variant	HIGH	.	C	CA	1	3511	0	0.000284738	.	999	0	326	0	0	.	0	0	262	0	0	.	0
chr1_89190037_C_T	rs41296177	chr1:89190037	ENSG00000162654	ENST00000355754	GBP4	splice_donor_variant	HIGH	.	T	C	15	3497	0	0.00427107	0.005851	0.729973	0	326	0	0	0.0007723	0	0	262	0	0	0.006329	0
chr1_89193347_A_C	-	chr1:89193347	ENSG00000162654	ENST00000355754	GBP4	stop_gained	HIGH	.	C	A	1	3511	0	0.000284738	.	999	0	326	0	0	.	0	0	262	0	0	.	0
chr1_89262767_T_A	rs758125506	chr1:89262767	ENSG00000154451	ENST00000370459	GBP5	stop_gained	HIGH	.	A	T	4	3508	0	0.00113895	2.94e-05	38.7399	0	326	0	0	0	0	0	262	0	0	0	0
chr1_89263781_TTC_T	rs575024461	chr1:89263782-89263783	ENSG00000154451	ENST00000370459	GBP5	frameshift_variant	HIGH	.	T	TTC	28	3484	0	0.00797267	0.003514	2.26883	1	325	0	0.00306749	0.0003626	8.45969	0	262	0	0	0.003165	0
chr1_89263883_GC_G	rs556565480,COSV58594417	chr1:89263884	ENSG00000154451	ENST00000370459	GBP5	frameshift_variant	HIGH	.	G	GC	13	3499	0	0.00370159	0.003403	1.08774	0	326	0	0	0.0003425	0	2	260	0	0.00763359	0.003165	2.41188
chr1_89264866_TGA_T	rs538169601	chr1:89264867-89264868	ENSG00000154451	ENST00000370459	GBP5	frameshift_variant	HIGH	.	T	TGA	0	3512	0	0	1.47e-05	0	1	325	0	0.00306749	0.004656	0.658824	1	261	0	0.00381679	0	999
chr1_89264870_TTCTCTCTC_T	rs557639531	chr1:89264871-89264878	ENSG00000154451	ENST00000370459	GBP5	frameshift_variant	HIGH	.	T	TTCTCTCTC	0	3512	0	0	1.47e-05	0	1	325	0	0.00306749	0.004659	0.6584	1	261	0	0.00381679	0	999
chr1_89264967_C_T	rs775318306	chr1:89264967	ENSG00000154451	ENST00000370459	GBP5	splice_acceptor_variant	HIGH	.	T	C	0	3512	0	0	0	0	1	325	0	0.00306749	4.83e-05	63.509	0	262	0	0	0	0
chr1_89266994_T_TG	rs577783475	chr1:89266994-89266995	ENSG00000154451	ENST00000370459	GBP5	frameshift_variant	HIGH	.	TG	T	0	3512	0	0	0	0	1	325	0	0.00306749	0.002895	1.05958	0	262	0	0	0	0
chr1_89267076_G_GAGTC	rs540327216	chr1:89267076-89267077	ENSG00000154451	ENST00000370459	GBP5	stop_gained,frameshift_variant	HIGH	uncertain_significance	GAGTC	G	19	3493	0	0.00541002	0.003308	1.63544	0	326	0	0	0.0005066	0	1	261	0	0.00381679	0	999
chr1_89368743_T_G	-	chr1:89368743	ENSG00000183347	ENST00000370456	GBP6	splice_donor_variant	HIGH	.	G	T	1	3511	0	0.000284738	.	999	0	326	0	0	.	0	0	262	0	0	.	0
chr1_89474002_C_T	rs952921521	chr1:89474002	ENSG00000286548	ENST00000671515	.	splice_donor_variant,non_coding_transcript_variant	HIGH	.	T	C	3	3509	0	0.000854214	0.0001176	7.26372	0	326	0	0	0	0	0	262	0	0	0	0
chr1_90264736_T_C	rs533526466	chr1:90264736	ENSG00000287406	ENST00000663908	.	splice_donor_variant,non_coding_transcript_variant	HIGH	.	C	T	0	3512	0	0	1.47e-05	0	2	324	0	0.00613497	0.004946	1.24039	0	262	0	0	0	0
chr1_91319080_A_AT	-	chr1:91319080-91319081	ENSG00000162669	ENST00000370425	HFM1	frameshift_variant	HIGH	.	AT	A	0	3512	0	0	.	0	0	326	0	0	.	0	0	262	0	0	.	0
chr1_91322968_CTT_C	rs763202322	chr1:91322969-91322970	ENSG00000162669	ENST00000370425	HFM1	frameshift_variant	HIGH	.	C	CTT	4	3508	0	0.00113895	4.41e-05	25.8266	0	326	0	0	0	0	0	262	0	0	0	0
chr1_91375356_A_AC	rs1474470454	chr1:91375356-91375357	ENSG00000162669	ENST00000370425	HFM1	splice_donor_variant	HIGH	.	AC	A	0	3510	1	0	.	0	1	325	0	0.00306749	.	999	0	262	0	0	.	0
chr1_91378423_G_A	rs780481996,COSV54031311	chr1:91378423	ENSG00000162669	ENST00000370425	HFM1	stop_gained	HIGH	.	A	G	1	3497	7	0.000285878	0.0001032	2.77014	0	326	0	0	0	0	0	262	0	0	0	0
chr1_91379063_TG_T	COSV54027733	chr1:91379064	ENSG00000162669	ENST00000370425	HFM1	frameshift_variant,splice_region_variant	HIGH	.	T	TG	0	3504	4	0	.	0	0	324	1	0	.	0	1	261	0	0.00381679	.	999
chr1_91385574_C_T	rs780104859	chr1:91385574	ENSG00000162669	ENST00000370425	HFM1	splice_donor_variant	HIGH	.	T	C	1	3511	0	0.000284738	4.41e-05	6.45664	0	326	0	0	0	0	0	262	0	0	0	0
chr1_91401072_G_T	rs376463557	chr1:91401072	ENSG00000162669	ENST00000370425	HFM1	stop_gained	HIGH	.	T	G	0	3512	0	0	0	0	1	325	0	0.00306749	0.0004104	7.47438	0	262	0	0	0	0
chr1_91501717_A_C	rs938993346	chr1:91501717	ENSG00000097046	ENST00000234626	CDC7	start_lost	HIGH	.	C	A	1	3511	0	0.000284738	.	999	0	326	0	0	.	0	0	262	0	0	.	0
chr1_91501799_T_TA	rs762194001	chr1:91501799-91501800	ENSG00000097046	ENST00000234626	CDC7	frameshift_variant	HIGH	.	TA	T	1	3511	0	0.000284738	1.48e-05	19.2391	0	326	0	0	2.43e-05	0	0	262	0	0	0	0
chr1_91899698_C_G	rs771747565	chr1:91899698	ENSG00000069702	ENST00000370399	TGFBR3	splice_acceptor_variant	HIGH	.	G	C	5	3507	0	0.00142369	0.0004263	3.33964	0	326	0	0	0.000169	0	0	262	0	0	0	0
chr1_91981696_CAG_C	-	chr1:91981697-91981698	ENSG00000137948	ENST00000399546	BRDT	frameshift_variant	HIGH	.	C	CAG	0	3512	0	0	.	0	2	324	0	0.00613497	.	999	0	262	0	0	.	0
chr1_92042866_C_T	rs1379933975,COSV64889789	chr1:92042866	ENSG00000172031	ENST00000370383	EPHX4	stop_gained	HIGH	.	T	C	6	3506	0	0.00170843	1.47e-05	116.22	0	326	0	0	0	0	0	262	0	0	0	0
chr1_92074680_TC_T	rs1329769140	chr1:92074681	ENSG00000230667	ENST00000596516	SETSIP	frameshift_variant	HIGH	.	T	TC	3	3509	0	0.000854214	1.47e-05	58.1098	0	326	0	0	0	0	0	262	0	0	0	0
chr1_92074789_TC_T	rs112749135	chr1:92074790	ENSG00000230667	ENST00000596516	SETSIP	frameshift_variant	HIGH	.	T	TC	2	3510	0	0.000569476	0.0001911	2.97999	12	314	0	0.0368098	0.03246	1.13401	1	261	0	0.00381679	0	999
chr1_92168872_ACGTGCAAGATCCAGGCTCTG_A	-	chr1:92168873-92168892	ENSG00000189195	ENST00000636805	BTBD8	frameshift_variant	HIGH	.	A	ACGTGCAAGATCCAGGCTCTG	0	3510	1	0	.	0	0	326	0	0	.	0	1	261	0	0.00381679	.	999
chr1_92263676_CA_C	rs773435694,CD020880	chr1:92263677	ENSG00000174842	ENST00000370360	GLMN	frameshift_variant	HIGH	likely_pathogenic	C	CA	1	3511	0	0.000284738	2.94e-05	9.68497	0	326	0	0	0	0	0	262	0	0	0	0
chr1_92271644_T_TA	rs754756178	chr1:92271644-92271645	ENSG00000174842	ENST00000370360	GLMN	frameshift_variant	HIGH	pathogenic	TA	T	1	3509	1	0.0002849	0	999	0	326	0	0	2.42e-05	0	0	262	0	0	0	0
chr1_92333464_TGAGTA_T	rs772722639	chr1:92333465-92333469	ENSG00000122484	ENST00000610020	RPAP2	frameshift_variant	HIGH	.	T	TGAGTA	2	3510	0	0.000569476	8.82e-05	6.45664	0	326	0	0	2.41e-05	0	0	262	0	0	0	0
chr1_92333474_G_GT	rs766673843	chr1:92333474-92333475	ENSG00000122484	ENST00000610020	RPAP2	splice_donor_variant	HIGH	.	GT	G	6	3506	0	0.00170843	1.47e-05	116.22	0	326	0	0	7.24e-05	0	0	262	0	0	0	0
chr1_92624174_A_G	rs200657241	chr1:92624174	ENSG00000067208	ENST00000684568	EVI5	splice_donor_variant	HIGH	.	G	A	3	3509	0	0.000854214	5.88e-05	14.5274	0	326	0	0	2.42e-05	0	0	262	0	0	0	0
chr1_93160145_ATTTTCTTTGTTCAAAAACTAAGGTT_A	rs1486083231	chr1:93160146-93160170	ENSG00000117500	ENST00000370282	TMED5	frameshift_variant	HIGH	.	A	ATTTTCTTTGTTCAAAAACTAAGGTT	4	3508	0	0.00113895	5.88e-05	19.3699	0	326	0	0	0	0	0	262	0	0	0	0
chr1_93192054_G_T	rs1458415721	chr1:93192054	ENSG00000122483	ENST00000690025	CCDC18	stop_gained	HIGH	.	T	G	1	3511	0	0.000284738	.	999	0	326	0	0	.	0	0	262	0	0	.	0
chr1_93205560_AG_A	COSV58144890	chr1:93205561	ENSG00000122483	ENST00000690025	CCDC18	frameshift_variant	HIGH	.	A	AG	2	3508	1	0.000569801	.	999	0	326	0	0	.	0	0	262	0	0	.	0
chr1_93207282_C_T	rs748845967	chr1:93207282	ENSG00000122483	ENST00000690025	CCDC18	stop_gained	HIGH	.	T	C	1	3511	0	0.000284738	4.42e-05	6.44204	0	326	0	0	0	0	0	262	0	0	0	0
chr1_93264899_AAAGT_A	rs747323742	chr1:93264900-93264903	ENSG00000122483	ENST00000690025	CCDC18	splice_donor_variant,coding_sequence_variant	HIGH	.	A	AAAGT	0	3510	1	0	0	0	1	325	0	0.00306749	0	999	0	262	0	0	0	0
chr1_93549273_TATAGTC_T	-	chr1:93549274-93549279	ENSG00000137942	ENST00000271234	FNBP1L	splice_acceptor_variant,splice_polypyrimidine_tract_variant,coding_sequence_variant,intron_variant	HIGH	.	T	TATAGTC	1	3509	1	0.0002849	.	999	0	326	0	0	.	0	0	262	0	0	.	0
chr1_93873164_AAC_A	rs766886271	chr1:93873165-93873166	ENSG00000067334	ENST00000436063	DNTTIP2	frameshift_variant	HIGH	.	A	AAC	1	3511	0	0.000284738	1.47e-05	19.3699	0	326	0	0	0	0	0	262	0	0	0	0
chr1_94042830_C_T	rs61751398,CM022999,CM970008,COSV64670918	chr1:94042830	ENSG00000198691	ENST00000370225	ABCA4	missense_variant	MODERATE	pathogenic	T	C	1	3511	0	0.0002847	2.94e-05	9.68367	0	326	0	0	0	0	0	262	0	0	0	0
chr1_94055237_A_T	rs61749433,CM1513466,CM990031	chr1:94055237	ENSG00000198691	ENST00000370225	ABCA4	missense_variant	MODERATE	pathogenic	T	A	2	3510	0	0.0005695	2.94e-05	19.3707	0	326	0	0	0	0	0	262	0	0	0	0
chr1_94174562_AG_A	-	chr1:94174563	ENSG00000137962	ENST00000260526	ARHGAP29	frameshift_variant	HIGH	.	A	AG	1	3511	0	0.000284738	.	999	0	326	0	0	.	0	0	262	0	0	.	0
chr1_94190023_G_A	-	chr1:94190023	ENSG00000137962	ENST00000260526	ARHGAP29	stop_gained	HIGH	.	A	G	2	3504	3	0.000570451	.	999	0	326	0	0	.	0	0	262	0	0	.	0
chr1_94201858_C_T	COSV53117624	chr1:94201858	ENSG00000137962	ENST00000260526	ARHGAP29	splice_acceptor_variant	HIGH	.	T	C	1	3401	55	0.000293945	.	999	0	308	9	0	.	0	0	242	10	0	.	0
chr1_94231548_TAG_T	rs779178615	chr1:94231549-94231550	ENSG00000137962	ENST00000260526	ARHGAP29	frameshift_variant	HIGH	.	T	TAG	0	3512	0	0	1.47e-05	0	0	326	0	0	0	0	2	260	0	0.00763359	0	999
chr1_94515203_G_T	rs786200917,CS920775	chr1:94515203	ENSG00000117528	ENST00000370214	ABCD3	splice_donor_variant	HIGH	.	T	G	3	3479	15	0.000861574	1.47e-05	58.6105	0	326	0	0	0	0	0	262	0	0	0	0
chr1_94517128_A_T	-	chr1:94517128	ENSG00000117528	ENST00000370214	ABCD3	stop_lost	HIGH	.	T	A	1	3483	14	0.000287026	.	999	0	326	0	0	.	0	0	258	2	0	.	0
chr1_94828491_A_C	rs137975014	chr1:94828491	ENSG00000143036	ENST00000271227	SLC44A3	splice_acceptor_variant	HIGH	.	C	A	0	3512	0	0	0	0	2	324	0	0.00613497	0.001689	3.63231	0	262	0	0	0	0
chr1_94892374_G_GC	rs766037642	chr1:94892374-94892375	ENSG00000143036	ENST00000271227	SLC44A3	frameshift_variant	HIGH	.	GC	G	3	3509	0	0.000854214	0.0003235	2.64054	0	326	0	0	2.41e-05	0	0	262	0	0	0	0
chr1_94983087_G_A	rs750095172,COSV100930835,COSV64635505	chr1:94983087	ENSG00000172339	ENST00000370205	ALG14	stop_gained	HIGH	.	A	G	2	3510	0	0.000569476	2.94e-05	19.3699	0	326	0	0	9.66e-05	0	0	262	0	0	0	0
chr1_95072762_C_G	rs150550220	chr1:95072762	ENSG00000172339	ENST00000370205	ALG14	splice_donor_variant	HIGH	uncertain_significance,likely_pathogenic	G	C	3	3509	0	0.000854214	8.82e-05	9.68497	0	326	0	0	0	0	0	262	0	0	0	0
chr1_95234231_A_G	rs553648657,COSV55723034	chr1:95234231	ENSG00000122481	ENST00000370202	RWDD3	start_lost	HIGH	.	G	A	1	3511	0	0.000284738	0.0003235	0.880179	0	326	0	0	0	0	1	261	0	0.00381679	0	999
chr1_95244583_CTAAA_C	rs374545328	chr1:95244584-95244587	ENSG00000122481	ENST00000370202	RWDD3	frameshift_variant	HIGH	.	C	CTAAA	0	3512	0	0	0	0	2	324	0	0.00613497	0.002511	2.44324	0	262	0	0	0	0
chr1_95278044_C_T	rs1170071874	chr1:95278044	ENSG00000228852	ENST00000630835	.	splice_donor_variant,non_coding_transcript_variant	HIGH	.	T	C	1	3511	0	0.000284738	2.94e-05	9.68497	0	326	0	0	0	0	0	262	0	0	0	0
chr1_96355225_C_T	-	chr1:96355225	ENSG00000231987	ENST00000435311	LINC01787	splice_donor_variant,non_coding_transcript_variant	HIGH	.	T	C	1	3509	1	0.0002849	.	999	0	326	0	0	.	0	0	262	0	0	.	0
chr1_97305283_G_A	rs759372918,CM147506,COSV64593779	chr1:97305283	ENSG00000188641	ENST00000370192	DPYD	stop_gained	HIGH	pathogenic/likely_pathogenic,likely_pathogenic	A	G	4	3454	27	0.00115674	7.36e-05	15.7165	0	326	0	0	7.26e-05	0	0	260	1	0	0	0
chr1_97450058_C_T	rs3918290,CS961553	chr1:97450058	ENSG00000188641	ENST00000370192	DPYD	splice_donor_variant	HIGH	pathogenic,uncertain_significance,drug_response	T	C	10	3502	0	0.00284738	0.004997	0.569818	0	326	0	0	0.0005793	0	1	261	0	0.00381679	0	999
chr1_97515785_G_A	rs1057516968,CM161357,COSV64613429	chr1:97515785	ENSG00000188641	ENST00000370192	DPYD	stop_gained	HIGH	likely_pathogenic	A	G	0	3482	15	0	2.94e-05	0	1	325	0	0.00306749	7.25e-05	42.3101	0	262	0	0	0	0
chr1_97975257_A_G	-	chr1:97975257	ENSG00000225206	ENST00000602672	MIR137HG	splice_donor_variant,non_coding_transcript_variant	HIGH	.	G	A	1	3507	2	0.000285063	.	999	0	326	0	0	.	0	0	262	0	0	.	0
chr1_98210811_G_A	rs12097515	chr1:98210811	ENSG00000226053	ENST00000418344	LINC01776	splice_donor_variant,non_coding_transcript_variant	HIGH	.	A	G	1583	1921	4	0.451769	0.4625	0.976799	131	195	0	0.40184	0.3955	1.01603	123	139	0	0.469466	0.3631	1.29294
chr1_98249547_G_A	rs538573997	chr1:98249547	ENSG00000226053	ENST00000418344	LINC01776	splice_donor_variant,non_coding_transcript_variant	HIGH	.	A	G	1	3511	0	0.000284738	0.0002352	1.21062	0	326	0	0	0.0001931	0	0	262	0	0	0.003165	0
chr1_99709050_A_T	rs772365710	chr1:99709050	ENSG00000156869	ENST00000646001	FRRS1	stop_gained	HIGH	.	T	A	1	3511	0	0.000284738	1.47e-05	19.3699	0	326	0	0	0	0	0	262	0	0	0	0
chr1_99715625_AG_A	rs1214917772	chr1:99715626	ENSG00000156869	ENST00000646001	FRRS1	frameshift_variant	HIGH	.	A	AG	0	3512	0	0	.	0	1	325	0	0.00306749	.	999	0	262	0	0	.	0
chr1_99916703_CT_C	rs113994134	chr1:99916704	ENSG00000162688	ENST00000361915	AGL	frameshift_variant	HIGH	pathogenic	C	CT	0	3512	0	0	.	0	0	326	0	0	.	0	1	261	0	0.00381679	.	999
chr1_100069687_T_C	-	chr1:100069687	ENSG00000156875	ENST00000370152	MFSD14A	splice_donor_variant	HIGH	.	C	T	1	3511	0	0.000284738	.	999	0	326	0	0	.	0	0	262	0	0	.	0
chr1_100148172_C_T	rs754212785	chr1:100148172	ENSG00000122435	ENST00000370141	TRMT13	stop_gained	HIGH	.	T	C	1	3511	0	0.000284738	1.47e-05	19.3699	0	326	0	0	0	0	0	262	0	0	0	0
chr1_100160530_AGCTTGGT_A	rs543149718	chr1:100160531-100160537	ENSG00000122477	ENST00000370137	LRRC39	frameshift_variant	HIGH	.	A	AGCTTGGT	0	3512	0	0	0	0	2	324	0	0.00613497	0.004518	1.35789	0	262	0	0	0	0
chr1_100268183_C_T	rs756355302,COSV99559871	chr1:100268183	ENSG00000137996	ENST00000370128	RTCA	stop_gained	HIGH	.	T	C	1	3511	0	0.000284738	.	999	0	326	0	0	.	0	0	262	0	0	.	0
chr1_100499192_C_CA	-	chr1:100499192-100499193	ENSG00000079335	ENST00000336454	CDC14A	frameshift_variant	HIGH	.	CA	C	1	3511	0	0.000284738	.	999	0	326	0	0	.	0	0	262	0	0	.	0
chr1_100499193_C_CA	-	chr1:100499193-100499194	ENSG00000079335	ENST00000336454	CDC14A	frameshift_variant	HIGH	.	CA	C	1	3511	0	0.000284738	.	999	0	326	0	0	.	0	0	262	0	0	.	0
chr1_100640488_C_T	rs12747584	chr1:100640488	ENSG00000230402	ENST00000416343	LINC01349	splice_donor_variant,non_coding_transcript_variant	HIGH	.	T	C	284	3226	1	0.0809117	0.1044	0.775016	20	306	0	0.0613497	0.06207	0.988395	18	244	0	0.0687023	0.1108	0.620057
chr1_100720722_T_A	-	chr1:100720722	ENSG00000162692	ENST00000294728	VCAM1	stop_gained	HIGH	.	A	T	0	3484	14	0	.	0	1	325	0	0.00306749	.	999	0	258	2	0	.	0
chr1_100873933_GTTTTACTTTTATA_G	-	chr1:100873934-100873946	ENSG00000162694	ENST00000370114	EXTL2	stop_lost,3_prime_UTR_variant	HIGH	.	G	GTTTTACTTTTATA	1	3471	20	0.000288018	.	999	0	326	0	0	.	0	0	258	2	0	.	0
chr1_100874079_G_A	rs200997633	chr1:100874079	ENSG00000162694	ENST00000370114	EXTL2	stop_gained	HIGH	.	A	G	1	3457	27	0.000289184	1.47e-05	19.6724	0	326	0	0	0	0	0	260	1	0	0	0
chr1_100874311_G_GTAC	rs769675035	chr1:100874311-100874312	ENSG00000162694	ENST00000370114	EXTL2	stop_gained	HIGH	.	GTAC	G	1	3465	23	0.000288517	7.35e-05	3.9254	0	326	0	0	2.42e-05	0	0	262	0	0	0	0
chr1_100876796_G_A	rs371082553	chr1:100876796	ENSG00000162694	ENST00000370114	EXTL2	stop_gained,splice_region_variant	HIGH	.	A	G	5	3477	15	0.00143596	1.47e-05	97.6841	0	326	0	0	0	0	0	262	0	0	0	0
chr1_100888830_T_C	rs77649301	chr1:100888830	ENSG00000162694	ENST00000370114	EXTL2	splice_acceptor_variant	HIGH	.	C	T	0	3512	0	0	4.41e-05	0	7	319	0	0.0214724	0.0242	0.887289	0	262	0	0	0.006329	0
chr1_100974834_C_T	-	chr1:100974834	ENSG00000162695	ENST00000357650	SLC30A7	stop_gained	HIGH	.	T	C	1	3511	0	0.000284738	.	999	0	326	0	0	.	0	0	262	0	0	.	0
chr1_100992696_TGGTTTACACTCATATACCGTGGA_T	-	chr1:100992697-100992719	ENSG00000117543	ENST00000370109	DPH5	frameshift_variant	HIGH	.	T	TGGTTTACACTCATATACCGTGGA	1	3511	0	0.000284738	.	999	0	326	0	0	.	0	0	262	0	0	.	0
chr1_101021724_TTCTC_T	rs1299438139	chr1:101021725-101021728	ENSG00000117543	ENST00000370109	DPH5	frameshift_variant	HIGH	.	T	TTCTC	1	3511	0	0.000284738	.	999	0	326	0	0	.	0	0	262	0	0	.	0
chr1_101083459_A_AGCC	rs920757289	chr1:101083459-101083460	ENSG00000233184	ENST00000659528	DPH5-DT	splice_acceptor_variant,non_coding_transcript_variant	HIGH	.	AGCC	A	0	3512	0	0	0	0	1	325	0	0.00306749	0.001303	2.35417	0	262	0	0	0	0
chr1_101166455_A_G	rs35037865	chr1:101166455	ENSG00000289355	ENST00000702238	.	splice_acceptor_variant,non_coding_transcript_variant	HIGH	.	G	A	61	3451	0	0.017369	0.03044	0.570599	0	326	0	0	0.005169	0	1	261	0	0.00381679	0.03165	0.120594
chr1_101804308_C_T	rs752613328,COSV58804461	chr1:101804308	ENSG00000118733	ENST00000370103	OLFM3	stop_gained	HIGH	.	T	C	1	3395	58	0.000294464	.	999	0	326	0	0	.	0	0	256	3	0	.	0
chr1_101996813_G_A	rs754712396	chr1:101996813	ENSG00000118733	ENST00000370103	OLFM3	stop_gained	HIGH	.	A	G	2	3510	0	0.000569476	1.47e-05	38.7399	0	326	0	0	0	0	0	262	0	0	0	0
chr1_102388631_T_C	-	chr1:102388631	ENSG00000233359	ENST00000447916	.	splice_acceptor_variant,non_coding_transcript_variant	HIGH	.	C	T	0	3512	0	0	.	0	0	326	0	0	.	0	1	261	0	0.00381679	.	999
chr1_103533844_GA_G_m	rs748882456	chr1:103533845	ENSG00000185946	ENST00000423855	RNPC3	frameshift_variant	HIGH	.	G	GA	1	3497	7	0.000285878	0.0004654	0.614263	0	326	0	0	0.0002725	0	0	262	0	0	0	0
chr1_103534802_G_GA	rs552817298	chr1:103534802-103534803	ENSG00000185946	ENST00000423855	RNPC3	frameshift_variant	HIGH	.	GA	G	1	3505	3	0.000285225	0	999	0	326	0	0	0	0	0	262	0	0	0	0
chr1_103575493_C_T	rs760449208,COSV63716104	chr1:103575493	ENSG00000240038	ENST00000684275	AMY2B	stop_gained	HIGH	.	T	C	0	3512	0	0	2.94e-05	0	0	326	0	0	4.83e-05	0	1	261	0	0.00381679	0	999
chr1_103575516_G_A	rs757818865	chr1:103575516	ENSG00000240038	ENST00000684275	AMY2B	stop_gained	HIGH	.	A	G	3	3509	0	0.000854214	1.47e-05	58.1098	0	326	0	0	0	0	0	262	0	0	0	0
chr1_103619785_G_A	rs528995431	chr1:103619785	ENSG00000243480	ENST00000414303	AMY2A	splice_donor_variant	HIGH	.	A	G	0	3512	0	0	0	0	1	325	0	0.00306749	0.0007749	3.95856	0	262	0	0	0	0
chr1_105927715_CTA_C	-	chr1:105927716-105927717	ENSG00000233047	ENST00000417385	LINC01677	splice_acceptor_variant,splice_polypyrimidine_tract_variant,intron_variant,non_coding_transcript_variant	HIGH	.	C	CTA	2	3510	0	0.000569476	.	999	0	326	0	0	.	0	0	262	0	0	.	0
chr1_105992345_C_G	rs12118127	chr1:105992345	ENSG00000233047	ENST00000417385	LINC01677	splice_acceptor_variant,non_coding_transcript_variant	HIGH	.	G	C	1	3511	0	0.000284738	0.0006178	0.46089	0	326	0	0	0.0001207	0	0	262	0	0	0	0
chr1_107573336_C_A	rs1247187274,COSV100580005	chr1:107573336	ENSG00000134215	ENST00000370056	VAV3	stop_gained	HIGH	.	A	C	1	3509	1	0.0002849	.	999	0	326	0	0	.	0	0	262	0	0	.	0
chr1_108143669_G_T	rs187699990	chr1:108143669	ENSG00000085491	ENST00000565488	SLC25A24	stop_gained	HIGH	.	T	G	0	3504	4	0	0	0	1	325	0	0.00306749	0.0003139	9.77217	0	262	0	0	0	0
chr1_108157560_AT_A	rs763273320	chr1:108157561	ENSG00000085491	ENST00000565488	SLC25A24	frameshift_variant	HIGH	.	A	AT	1	3511	0	0.000284738	5.88e-05	4.84248	0	326	0	0	0.0001694	0	0	262	0	0	0	0
chr1_108228956_C_CT	-	chr1:108228956-108228957	ENSG00000196427	ENST00000415641	NBPF4	frameshift_variant	HIGH	.	CT	C	0	3512	0	0	.	0	0	326	0	0	.	0	1	261	0	0.00381679	.	999
chr1_108243612_G_C	rs1296292422	chr1:108243612	ENSG00000196427	ENST00000415641	NBPF4	stop_gained	HIGH	.	C	G	3	3459	25	0.000866551	9.23e-05	9.38842	0	318	4	0	0	0	0	256	3	0	0	0
chr1_108450707_C_T	rs201998872,COSV53996100	chr1:108450707	ENSG00000186086	ENST00000495380	NBPF6	stop_gained	HIGH	.	T	C	139	3319	27	0.0401966	0.06311	0.63693	18	304	2	0.0559006	0.066	0.846979	11	247	2	0.0426357	0.1129	0.377641
chr1_108450751_C_G	rs1220177390	chr1:108450751	ENSG00000186086	ENST00000495380	NBPF6	stop_gained	HIGH	.	G	C	10	3462	20	0.00288018	0.0003015	9.55285	0	322	2	0	2.88e-05	0	0	256	3	0	0	0
chr1_108467495_C_CTGGA_m	rs750232834	chr1:108467495-108467496	ENSG00000186086	ENST00000495380	NBPF6	frameshift_variant	HIGH	.	CTGGA	C	2	3510	0	0.000569476	0.0004905	1.16101	0	326	0	0	2.51e-05	0	0	262	0	0	0	0
chr1_108624643_A_T	rs752298793	chr1:108624643	ENSG00000162636	ENST00000370035	FAM102B	splice_acceptor_variant	HIGH	.	T	A	13	3499	0	0.00370159	8.82e-05	41.9682	0	326	0	0	0	0	0	262	0	0	0	0
chr1_108696074_CTA_C	-	chr1:108696075-108696076	ENSG00000134186	ENST00000370025	PRPF38B	frameshift_variant	HIGH	.	C	CTA	1	3509	1	0.0002849	.	999	0	326	0	0	.	0	0	262	0	0	.	0
chr1_108699793_C_T	rs1479665069,COSV100898247,COSV64223681	chr1:108699793	ENSG00000134186	ENST00000370025	PRPF38B	stop_gained	HIGH	.	T	C	1	3511	0	0.000284738	1.47e-05	19.3699	0	326	0	0	0	0	0	262	0	0	0	0
chr1_108699952_C_T	rs377228092	chr1:108699952	ENSG00000134186	ENST00000370025	PRPF38B	stop_gained	HIGH	.	T	C	1	3511	0	0.000284738	4.41e-05	6.45664	0	326	0	0	0	0	0	262	0	0	0	0
chr1_108718974_CT_C	rs761182758	chr1:108718975	ENSG00000143107	ENST00000370017	FNDC7	frameshift_variant	HIGH	.	C	CT	3	3509	0	0.000854214	7.35e-05	11.622	0	326	0	0	4.83e-05	0	0	262	0	0	0	0
chr1_108725763_C_CG	rs751067992	chr1:108725763-108725764	ENSG00000143107	ENST00000370017	FNDC7	frameshift_variant	HIGH	.	CG	C	0	3512	0	0	0	0	1	325	0	0.00306749	0.002824	1.08622	0	262	0	0	0	0
chr1_108725954_AT_A	rs374590221	chr1:108725955	ENSG00000143107	ENST00000370017	FNDC7	frameshift_variant	HIGH	.	A	AT	0	3512	0	0	0	0	3	323	0	0.00920245	0.0042	2.19106	0	262	0	0	0	0
chr1_108772668_TA_T	-	chr1:108772669	ENSG00000116266	ENST00000370008	STXBP3	frameshift_variant	HIGH	.	T	TA	1	3511	0	0.000284738	.	999	0	326	0	0	.	0	0	262	0	0	.	0
chr1_108835020_G_A	rs200156438,COSV100645949,COSV62197814	chr1:108835020	ENSG00000162641	ENST00000370001	AKNAD1	stop_gained	HIGH	.	A	G	0	3512	0	0	1.47e-05	0	0	326	0	0	0	0	1	261	0	0.00381679	0	999
chr1_108851729_AAC_A	rs1454471294	chr1:108851730-108851731	ENSG00000162641	ENST00000370001	AKNAD1	frameshift_variant	HIGH	.	A	AAC	0	3512	0	0	0	0	1	325	0	0.00306749	0	999	0	262	0	0	0	0
chr1_108898937_AC_A	rs528069912	chr1:108898938	ENSG00000121957	ENST00000264126	GPSM2	frameshift_variant	HIGH	likely_pathogenic,pathogenic	A	AC	0	3512	0	0	0.0002498	0	0	326	0	0	2.41e-05	0	0	262	0	0	0	0
chr1_108898972_G_T	-	chr1:108898972	ENSG00000121957	ENST00000264126	GPSM2	stop_gained	HIGH	.	T	G	1	3511	0	0.000284738	.	999	0	326	0	0	.	0	0	262	0	0	.	0
chr1_108904155_C_T	rs367682612,CM164439,COSV104571148	chr1:108904155	ENSG00000121957	ENST00000264126	GPSM2	stop_gained	HIGH	pathogenic	T	C	3	3507	1	0.000854701	.	999	0	326	0	0	.	0	0	262	0	0	.	0
chr1_108922446_AG_A	rs772372530	chr1:108922447	ENSG00000121957	ENST00000264126	GPSM2	frameshift_variant	HIGH	pathogenic	A	AG	2	3510	0	0.000569476	2.94e-05	19.3699	0	326	0	0	2.41e-05	0	0	262	0	0	0	0
chr1_109107011_AG_A	rs774959527,COSV64050065	chr1:109107012	ENSG00000179902	ENST00000369948	CFAP276	frameshift_variant	HIGH	.	A	AG	3	3509	0	0.000854214	7.35e-05	11.622	0	326	0	0	2.41e-05	0	0	262	0	0	0	0
chr1_109107936_G_T	rs62623709	chr1:109107936	ENSG00000179902	ENST00000369948	CFAP276	stop_gained	HIGH	.	T	G	0	3512	0	0	0.000207	0	8	318	0	0.0245399	0.03188	0.769758	3	259	0	0.0114504	0	999
chr1_109108027_T_TTTTTTTTTTTTTTTTTTTTTTTTCA	rs1437044647	chr1:109108027-109108028	ENSG00000179902	ENST00000369948	CFAP276	frameshift_variant	HIGH	.	TTTTTTTTTTTTTTTTTTTTTTTTCA	T	2	3510	0	0.000569476	0.000784	0.726372	0	326	0	0	0.0001691	0	0	262	0	0	0.003165	0
chr1_109200077_C_T	rs191179466,COSV64040259	chr1:109200077	ENSG00000116299	ENST00000369939	ELAPOR1	stop_gained	HIGH	.	T	C	0	3512	0	0	2.94e-05	0	0	326	0	0	0	0	1	261	0	0.00381679	0	999
chr1_109237318_C_G	-	chr1:109237318	ENSG00000031698	ENST00000234677	SARS1	stop_gained	HIGH	.	G	C	1	3511	0	0.000284738	.	999	0	326	0	0	.	0	0	262	0	0	.	0
chr1_109281699_G_A	rs773654464	chr1:109281699	ENSG00000134222	ENST00000369909	PSRC1	stop_gained	HIGH	.	A	G	1	3511	0	0.000284738	5.88e-05	4.84248	0	326	0	0	0	0	0	262	0	0	0	0
chr1_109281819_G_A	rs544803512	chr1:109281819	ENSG00000134222	ENST00000369909	PSRC1	stop_gained	HIGH	.	A	G	0	3512	0	0	0	0	1	325	0	0.00306749	2.42e-05	126.756	0	262	0	0	0	0
chr1_109282738_T_C	rs643457	chr1:109282738	ENSG00000134222	ENST00000369909	PSRC1	splice_acceptor_variant	HIGH	.	C	T	0	3512	0	0	0.0002205	0	28	298	0	0.0858896	0.07293	1.1777	6	256	0	0.0229008	0.003165	7.23563
chr1_109297146_C_T	rs780889162	chr1:109297146	ENSG00000221986	ENST00000357155	MYBPHL	stop_gained	HIGH	.	T	C	2	3510	0	0.000569476	4.41e-05	12.9133	0	326	0	0	0	0	0	262	0	0	0	0
chr1_109297421_C_T	rs150282235	chr1:109297421	ENSG00000221986	ENST00000357155	MYBPHL	splice_donor_variant	HIGH	.	T	C	4	3508	0	0.00113895	1.47e-05	77.4797	0	326	0	0	0	0	0	262	0	0	0	0
chr1_109297483_G_T	rs374848112,COSV64062824	chr1:109297483	ENSG00000221986	ENST00000357155	MYBPHL	stop_gained	HIGH	.	T	G	1	3511	0	0.000284738	2.94e-05	9.68497	0	326	0	0	0	0	0	262	0	0	0	0
chr1_109477902_GCCACACGA_G	rs745732472	chr1:109477903-109477910	ENSG00000143028	ENST00000369872	SYPL2	frameshift_variant	HIGH	.	G	GCCACACGA	4	3508	0	0.00113895	.	999	0	326	0	0	.	0	0	262	0	0	.	0
chr1_109494145_G_GC	rs905508980	chr1:109494145-109494146	ENSG00000174151	ENST00000420578	CYB561D1	frameshift_variant	HIGH	.	GC	G	3	3509	0	0.000854214	.	999	0	326	0	0	.	0	0	262	0	0	.	0
chr1_109495825_C_T	rs758438034	chr1:109495825	ENSG00000174151	ENST00000420578	CYB561D1	stop_gained	HIGH	.	T	C	1	3511	0	0.000284738	1.47e-05	19.3699	0	326	0	0	0	0	0	262	0	0	0	0
chr1_109543027_AG_A	rs768168876	chr1:109543028	ENSG00000156097	ENST00000527748	GPR61	frameshift_variant	HIGH	.	A	AG	0	3512	0	0	1.47e-05	0	0	326	0	0	0	0	1	261	0	0.00381679	0	999
chr1_109543243_GA_G	-	chr1:109543244	ENSG00000156097	ENST00000527748	GPR61	frameshift_variant	HIGH	.	G	GA	0	3512	0	0	.	0	1	325	0	0.00306749	.	999	0	262	0	0	.	0
chr1_109548839_G_A	rs760663466	chr1:109548839	ENSG00000065135	ENST00000369851	GNAI3	splice_donor_variant	HIGH	.	A	G	2	3510	0	0.000569476	1.47e-05	38.7399	0	326	0	0	0	0	0	262	0	0	0	0
chr1_109592117_A_T	rs1475299470	chr1:109592117	ENSG00000065135	ENST00000369851	GNAI3	stop_gained	HIGH	.	T	A	1	3511	0	0.000284738	.	999	0	326	0	0	.	0	0	262	0	0	.	0
chr1_109656407_G_GT	rs768700763	chr1:109656407-109656408	ENSG00000168765	ENST00000369836	GSTM4	frameshift_variant	HIGH	.	GT	G	0	3512	0	0	0	0	1	325	0	0.00306749	0.001086	2.82457	0	262	0	0	0	0
chr1_109657672_G_A	rs41283498	chr1:109657672	ENSG00000168765	ENST00000369836	GSTM4	splice_donor_variant	HIGH	.	A	G	5	3507	0	0.00142369	0.002733	0.520926	0	326	0	0	0.0004341	0	0	262	0	0	0	0
chr1_109657770_A_T	rs146365598,CS065558	chr1:109657770	ENSG00000168765	ENST00000369836	GSTM4	splice_acceptor_variant	HIGH	.	T	A	0	3512	0	0	0	0	1	325	0	0.00306749	0.00181	1.69474	0	262	0	0	0	0
chr1_109671575_C_T	rs755839132,COSV53982028	chr1:109671575	ENSG00000213366	ENST00000241337	GSTM2	stop_gained	HIGH	.	T	C	0	3512	0	0	8.82e-05	0	0	326	0	0	0	0	1	261	0	0.00381679	0	999
chr1_109674745_A_G	rs143897976	chr1:109674745	ENSG00000213366	ENST00000241337	GSTM2	splice_acceptor_variant	HIGH	.	G	A	1	3511	0	0.000284738	4.41e-05	6.45664	0	326	0	0	2.41e-05	0	0	262	0	0	0	0
chr1_109712314_T_C	COSV56656534	chr1:109712314	ENSG00000134201	ENST00000256593	GSTM5	start_lost	HIGH	.	C	T	0	3512	0	0	.	0	1	325	0	0.00306749	.	999	0	262	0	0	.	0
chr1_109713121_CCTGA_C	-	chr1:109713122-109713125	ENSG00000134201	ENST00000256593	GSTM5	frameshift_variant	HIGH	.	C	CCTGA	2	3510	0	0.000569476	.	999	0	326	0	0	.	0	0	262	0	0	.	0
chr1_109713129_T_A	rs1442148170	chr1:109713129	ENSG00000134201	ENST00000256593	GSTM5	stop_gained	HIGH	.	A	T	1	3511	0	0.000284738	2.94e-05	9.68497	0	326	0	0	0	0	0	262	0	0	0	0
chr1_109715043_G_A	rs371246652,COSV56661597	chr1:109715043	ENSG00000134201	ENST00000256593	GSTM5	splice_donor_variant	HIGH	.	A	G	1	3511	0	0.000284738	2.94e-05	9.68497	0	326	0	0	0.00041	0	1	261	0	0.00381679	0	999
chr1_109717336_G_A	-	chr1:109717336	ENSG00000134201	ENST00000256593	GSTM5	splice_acceptor_variant	HIGH	.	A	G	0	3512	0	0	.	0	1	325	0	0.00306749	.	999	0	262	0	0	.	0
chr1_109717382_C_T	rs181150599,COSV56661411	chr1:109717382	ENSG00000134201	ENST00000256593	GSTM5	stop_gained	HIGH	.	T	C	1	3511	0	0.000284738	0.0001764	1.61416	0	326	0	0	0.000169	0	0	262	0	0	0.009494	0
chr1_109740286_A_G	rs775665416	chr1:109740286	ENSG00000134202	ENST00000361066	GSTM3	start_lost	HIGH	.	G	A	1	3511	0	0.000284738	1.47e-05	19.3699	0	326	0	0	0	0	0	262	0	0	0	0
chr1_109740512_C_G	rs36210756	chr1:109740512	ENSG00000134202	ENST00000361066	GSTM3	splice_acceptor_variant	HIGH	.	G	C	7	3505	0	0.00199317	0.0004997	3.98873	14	312	0	0.0429448	0.04107	1.04565	4	258	0	0.0152672	0.009494	1.60809
chr1_109750701_G_A	rs147585592,COSV62609773	chr1:109750701	ENSG00000198758	ENST00000361965	EPS8L3	stop_gained	HIGH	.	A	G	1	3511	0	0.000284738	1.47e-05	19.3699	0	326	0	0	0.0001207	0	0	262	0	0	0	0
chr1_109752705_G_A	rs912001414	chr1:109752705	ENSG00000198758	ENST00000361965	EPS8L3	stop_gained	HIGH	.	A	G	0	3512	0	0	0	0	1	325	0	0.00306749	4.83e-05	63.509	0	262	0	0	0	0
chr1_109759822_G_T	-	chr1:109759822	ENSG00000198758	ENST00000361965	EPS8L3	stop_gained	HIGH	.	T	G	0	3512	0	0	.	0	0	326	0	0	.	0	1	261	0	0.00381679	.	999
chr1_109833298_A_G	rs546133281	chr1:109833298	ENSG00000228420	ENST00000453347	LINC01768	splice_acceptor_variant,non_coding_transcript_variant	HIGH	.	G	A	0	3512	0	0	0	0	1	325	0	0.00306749	0.0006515	4.70834	0	262	0	0	0	0
chr1_110039430_C_T	-	chr1:110039430	ENSG00000143093	ENST00000369795	STRIP1	stop_gained	HIGH	.	T	C	1	3511	0	0.000284738	.	999	0	326	0	0	.	0	0	262	0	0	.	0
chr1_110044907_T_A	-	chr1:110044907	ENSG00000143093	ENST00000369795	STRIP1	splice_donor_variant	HIGH	.	A	T	1	3511	0	0.000284738	.	999	0	326	0	0	.	0	0	262	0	0	.	0
chr1_110053814_C_CG	-	chr1:110053814-110053815	ENSG00000143093	ENST00000369795	STRIP1	frameshift_variant	HIGH	.	CG	C	1	3511	0	0.000284738	.	999	0	326	0	0	.	0	0	262	0	0	.	0
chr1_110112649_G_T	-	chr1:110112649	ENSG00000186150	ENST00000334179	UBL4B	stop_gained	HIGH	.	T	G	1	3511	0	0.000284738	.	999	0	326	0	0	.	0	0	262	0	0	.	0
chr1_110211826_C_G	rs764761061	chr1:110211826	ENSG00000116396	ENST00000438661	KCNC4	stop_gained	HIGH	.	G	C	1	3511	0	0.000284738	.	999	0	326	0	0	.	0	0	262	0	0	.	0
chr1_110339521_T_TCCGACGACCC	rs751853960	chr1:110339521-110339522	ENSG00000162775	ENST00000369784	RBM15	frameshift_variant	HIGH	.	TCCGACGACCC	T	1	3511	0	0.000284738	5.88e-05	4.84248	0	326	0	0	0.0001449	0	1	261	0	0.00381679	0	999
chr1_110379061_CTT_C	rs765784326	chr1:110379062-110379063	ENSG00000168679	ENST00000369779	SLC16A4	frameshift_variant	HIGH	.	C	CTT	1	3511	0	0.000284738	.	999	0	326	0	0	.	0	0	262	0	0	.	0
chr1_110474084_C_T	rs947007279	chr1:110474084	ENSG00000282887	ENST00000639693	.	splice_donor_variant,non_coding_transcript_variant	HIGH	.	T	C	1	3511	0	0.000284738	4.41e-05	6.45664	0	326	0	0	0	0	0	262	0	0	0	0
chr1_110518225_TC_T	rs777807330	chr1:110518226	ENSG00000143105	ENST00000369771	KCNA10	frameshift_variant	HIGH	.	T	TC	0	3512	0	0	1.47e-05	0	1	325	0	0.00306749	0.003298	0.930105	0	262	0	0	0	0
chr1_110897853_GTA_G	-	chr1:110897854-110897855	ENSG00000143119	ENST00000271324	CD53	frameshift_variant	HIGH	.	G	GTA	0	3512	0	0	.	0	0	326	0	0	.	0	0	262	0	0	.	0
chr1_110951844_GATCGCGTCCCACTA_G	-	chr1:110951845-110951858	ENSG00000121931	ENST00000369763	LRIF1	frameshift_variant	HIGH	.	G	GATCGCGTCCCACTA	1	3511	0	0.000284738	.	999	0	326	0	0	.	0	0	262	0	0	.	0
chr1_111008115_T_C	rs77082493	chr1:111008115	ENSG00000225672	ENST00000423082	CCNT2P1	splice_acceptor_variant,non_coding_transcript_variant	HIGH	.	C	T	0	3512	0	0	8.82e-05	0	10	316	0	0.0306748	0.01995	1.53759	2	260	0	0.00763359	0.009494	0.804043
chr1_111189211_C_A	-	chr1:111189211	ENSG00000162777	ENST00000357640	DENND2D	splice_donor_variant	HIGH	.	A	C	1	3511	0	0.000284738	.	999	0	326	0	0	.	0	0	262	0	0	.	0
chr1_111200399_G_A	rs368750504,COSV100718875	chr1:111200399	ENSG00000162777	ENST00000357640	DENND2D	stop_gained	HIGH	.	A	G	4	3508	0	0.00113895	0.000147	7.74797	0	326	0	0	0.0001448	0	0	262	0	0	0	0
chr1_111200414_G_A	rs145695008	chr1:111200414	ENSG00000162777	ENST00000357640	DENND2D	stop_gained	HIGH	.	A	G	13	3499	0	0.00370159	0.001058	3.49867	0	326	0	0	0.0001448	0	0	262	0	0	0	0
chr1_111238933_G_C	rs202224198	chr1:111238933	ENSG00000064886	ENST00000369748	CHI3L2	splice_donor_variant	HIGH	.	C	G	1	3511	0	0.000284738	7.35e-05	3.87399	0	326	0	0	0	0	1	261	0	0.00381679	0.003165	1.20594
chr1_111241325_A_C	rs149638402	chr1:111241325	ENSG00000064886	ENST00000369748	CHI3L2	splice_acceptor_variant	HIGH	.	C	A	0	3512	0	0	0	0	1	325	0	0.00306749	0.001399	2.19263	0	262	0	0	0	0
chr1_111251012_A_C	rs1029200014	chr1:111251012	ENSG00000236040	ENST00000456220	CHIAP1	splice_acceptor_variant,non_coding_transcript_variant	HIGH	.	C	A	2	3510	0	0.000569476	.	999	0	326	0	0	.	0	0	262	0	0	.	0
chr1_111310468_A_G	rs1478304791	chr1:111310468	ENSG00000134216	ENST00000369740	CHIA	start_lost	HIGH	.	G	A	2	3510	0	0.000569476	0	999	0	326	0	0	0	0	0	262	0	0	0	0
chr1_111314579_G_A	rs147282128,COSV104661147	chr1:111314579	ENSG00000134216	ENST00000369740	CHIA	stop_gained	HIGH	.	A	G	2	3510	0	0.000569476	0.001411	0.403597	0	326	0	0	0.0001207	0	0	262	0	0	0.003165	0
chr1_111314597_G_A	rs187663354,COSV58474632	chr1:111314597	ENSG00000134216	ENST00000369740	CHIA	splice_donor_variant	HIGH	.	A	G	1	3511	0	0.000284738	0.0001617	1.7609	0	326	0	0	0.001954	0	0	262	0	0	0	0
chr1_111317705_G_T	rs143586120,COSV58474220	chr1:111317705	ENSG00000134216	ENST00000369740	CHIA	stop_gained	HIGH	.	T	G	1	3511	0	0.000284738	0.0001323	2.15221	3	323	0	0.00920245	0.0218	0.422131	1	261	0	0.00381679	0	999
chr1_111319160_A_ATACCCCTCAGGAAG_m	rs1553184055	chr1:111319160-111319161	ENSG00000134216	ENST00000369740	CHIA	frameshift_variant	HIGH	.	ATACCCCTCAGGAAG	A	0	3512	0	0	1.47e-05	0	1	325	0	0.00306749	0.004396	0.69779	0	262	0	0	0	0
chr1_111319160_A_ATGCCCCTCAGGAAG_m	rs151326722	chr1:111319160-111319161	ENSG00000134216	ENST00000369740	CHIA	frameshift_variant	HIGH	benign	ATGCCCCTCAGGAAG	A	1	3511	0	0.000284738	0.0005586	0.509735	21	305	0	0.0644172	0.0554	1.16276	6	256	0	0.0229008	0.04114	0.556654
chr1_111350213_TA_T	rs942545875	chr1:111350214	ENSG00000173947	ENST00000369738	PIFO	frameshift_variant	HIGH	.	T	TA	0	3508	2	0	0	0	1	325	0	0.00306749	4.83e-05	63.509	0	262	0	0	0	0
chr1_111415041_ATGGAC_A	-	chr1:111415042-111415046	ENSG00000085465	ENST00000369732	OVGP1	frameshift_variant	HIGH	.	A	ATGGAC	2	3510	0	0.000569476	.	999	0	326	0	0	.	0	0	262	0	0	.	0
chr1_111416453_C_T	rs145466502	chr1:111416453	ENSG00000085465	ENST00000369732	OVGP1	stop_gained	HIGH	.	T	C	2	3510	0	0.000569476	0.000147	3.87399	0	326	0	0	9.65e-05	0	0	262	0	0	0	0
chr1_111421667_CA_C	rs770434518	chr1:111421668	ENSG00000085465	ENST00000369732	OVGP1	frameshift_variant	HIGH	.	C	CA	1	3511	0	0.000284738	4.41e-05	6.45664	0	326	0	0	0	0	0	262	0	0	0	0
chr1_111447098_G_A	rs773651525	chr1:111447098	ENSG00000116455	ENST00000235090	WDR77	stop_gained	HIGH	.	A	G	1	3511	0	0.000284738	0	999	0	326	0	0	0	0	0	262	0	0	0	0
chr1_111477748_A_AG	rs528826747	chr1:111477748-111477749	ENSG00000143110	ENST00000369718	C1orf162	frameshift_variant	HIGH	.	AG	A	0	3512	0	0	1.47e-05	0	2	324	0	0.00613497	0.01408	0.435722	2	260	0	0.00763359	0	999
chr1_111485738_AC_A	rs771789710	chr1:111485739	ENSG00000121933	ENST00000369716	TMIGD3	splice_donor_variant	HIGH	.	A	AC	0	3512	0	0	0	0	2	324	0	0.00613497	0.000132	46.477	0	262	0	0	0	0
chr1_111488887_TG_T	rs776053023	chr1:111488888	ENSG00000121933	ENST00000369716	TMIGD3	frameshift_variant	HIGH	.	T	TG	1	3511	0	0.000284738	1.47e-05	19.3699	0	326	0	0	0	0	0	262	0	0	0	0
chr1_111755927_G_T	rs759025169	chr1:111755927	ENSG00000064703	ENST00000369702	DDX20	start_lost	HIGH	.	T	G	1	3511	0	0.000284738	.	999	0	326	0	0	.	0	0	262	0	0	.	0
chr1_112412193_G_T	-	chr1:112412193	ENSG00000143079	ENST00000271277	CTTNBP2NL	splice_acceptor_variant	HIGH	.	T	G	1	3511	0	0.000284738	.	999	0	326	0	0	.	0	0	262	0	0	.	0
chr1_112597987_T_TA	rs773145576	chr1:112597987-112597988	ENSG00000007341	ENST00000358039	ST7L	frameshift_variant	HIGH	.	TA	T	3	3509	0	0.000854214	0.0001323	6.45664	0	326	0	0	0	0	0	262	0	0	0	0
chr1_112689138_G_GGT	rs749924866	chr1:112689138-112689139	ENSG00000155363	ENST00000369645	MOV10	frameshift_variant,splice_region_variant	HIGH	.	GGT	G	2	3510	0	0.000569476	1.47e-05	38.7399	0	326	0	0	0	0	0	262	0	0	0	0
chr1_112710585_A_C	rs116386876,COSV99588403	chr1:112710585	ENSG00000155367	ENST00000309276	PPM1J	stop_gained	HIGH	.	C	A	0	3512	0	0	0	0	1	325	0	0.00306749	0.001183	2.59297	0	262	0	0	0	0
chr1_112713033_T_G	rs368987683	chr1:112713033	ENSG00000155367	ENST00000309276	PPM1J	splice_acceptor_variant	HIGH	.	G	T	1	3511	0	0.000284738	1.47e-05	19.3699	0	326	0	0	0	0	0	262	0	0	0	0
chr1_112715299_C_G	rs892747533	chr1:112715299	ENSG00000155367	ENST00000309276	PPM1J	start_lost	HIGH	.	G	C	0	3512	0	0	0.0001618	0	0	326	0	0	0	0	1	261	0	0.00381679	0	999
chr1_112723099_GTGAAA_G	-	chr1:112723100-112723104	ENSG00000184599	ENST00000361886	TAFA3	frameshift_variant	HIGH	.	G	GTGAAA	0	3512	0	0	.	0	1	325	0	0.00306749	.	999	0	262	0	0	.	0
chr1_112724067_A_AG	rs759902368	chr1:112724067-112724068	ENSG00000184599	ENST00000361886	TAFA3	frameshift_variant	HIGH	.	AG	A	4	3508	0	0.00113895	2.94e-05	38.7399	0	326	0	0	0	0	0	262	0	0	0	0
chr1_113073437_G_T	rs369553788	chr1:113073437	ENSG00000198799	ENST00000361127	LRIG2	stop_gained	HIGH	.	T	G	9	3503	0	0.00256264	2.94e-05	87.1647	0	326	0	0	0	0	0	262	0	0	0	0
chr1_113093551_C_T	-	chr1:113093551	ENSG00000198799	ENST00000361127	LRIG2	stop_gained	HIGH	.	T	C	1	3511	0	0.000284738	.	999	0	326	0	0	.	0	0	262	0	0	.	0
chr1_113094430_C_T	rs61753460	chr1:113094430	ENSG00000198799	ENST00000361127	LRIG2	stop_gained	HIGH	.	T	C	0	3512	0	0	0	0	0	326	0	0	4.83e-05	0	0	262	0	0	0	0
chr1_113123950_T_TCC	rs750873076	chr1:113123950-113123951	ENSG00000198799	ENST00000361127	LRIG2	frameshift_variant	HIGH	.	TCC	T	2	3510	0	0.000569476	1.47e-05	38.7399	0	326	0	0	0	0	0	262	0	0	0	0
chr1_113706724_T_C	rs779324067	chr1:113706724	ENSG00000116793	ENST00000369604	PHTF1	splice_acceptor_variant	HIGH	.	C	T	4	3508	0	0.00113895	.	999	0	326	0	0	.	0	0	262	0	0	.	0
chr1_113726428_G_A	rs1249659069,COSV63366711,COSV63367263	chr1:113726428	ENSG00000116793	ENST00000369604	PHTF1	stop_gained	HIGH	.	A	G	2	3510	0	0.000569476	1.47e-05	38.7399	0	326	0	0	2.42e-05	0	0	262	0	0	0	0
chr1_113726429_AT_A	-	chr1:113726430	ENSG00000116793	ENST00000369604	PHTF1	frameshift_variant	HIGH	.	A	AT	1	3511	0	0.000284738	.	999	0	326	0	0	.	0	0	262	0	0	.	0
chr1_113834308_C_G	rs373383832,COSV105918459	chr1:113834308	ENSG00000134242	ENST00000359785	PTPN22	splice_donor_variant	HIGH	.	G	C	0	3512	0	0	0	0	1	325	0	0.00306749	0.001183	2.59297	0	262	0	0	0.003165	0
chr1_113838408_C_T	rs756528103	chr1:113838408	ENSG00000134242	ENST00000359785	PTPN22	splice_acceptor_variant	HIGH	.	T	C	2	3510	0	0.000569476	2.94e-05	19.3699	0	326	0	0	0	0	0	262	0	0	0	0
chr1_113881827_AC_A	rs779068934	chr1:113881828	ENSG00000188761	ENST00000393316	BCL2L15	frameshift_variant	HIGH	.	A	AC	1	3511	0	0.000284738	1.47e-05	19.3699	0	326	0	0	0	0	0	262	0	0	0	0
chr1_113899961_G_A	rs138335735	chr1:113899961	ENSG00000134262	ENST00000369569	AP4B1	stop_gained	HIGH	pathogenic	A	G	0	3512	0	0	2.94e-05	0	1	325	0	0.00306749	0	999	0	262	0	0	0	0
chr1_113981336_TC_T	rs753594963	chr1:113981337	ENSG00000116774	ENST00000320334	OLFML3	frameshift_variant	HIGH	.	T	TC	7	3505	0	0.00199317	2.94e-05	67.7948	0	326	0	0	0	0	0	262	0	0	0	0
chr1_114099095_G_A	rs149899868,COSV65772639,COSV65775841	chr1:114099095	ENSG00000134207	ENST00000610222	SYT6	stop_gained,splice_region_variant	HIGH	.	A	G	1	3511	0	0.000284738	1.47e-05	19.3699	0	326	0	0	0	0	0	262	0	0	0	0
chr1_114206687_T_C	rs1411600372	chr1:114206687	ENSG00000232895	ENST00000420156	.	splice_acceptor_variant,non_coding_transcript_variant	HIGH	.	C	T	0	3512	0	0	0	0	1	325	0	0.00306749	2.41e-05	127.282	0	262	0	0	0	0
chr1_114587475_T_G	rs1175095289	chr1:114587475	ENSG00000175984	ENST00000393274	DENND2C	splice_acceptor_variant	HIGH	.	G	T	0	3512	0	0	0	0	1	325	0	0.00306749	2.41e-05	127.282	0	262	0	0	0	0
chr1_114673908_C_T	rs145328844,COSV62415048	chr1:114673908	ENSG00000116748	ENST00000520113	AMPD1	splice_donor_variant	HIGH	uncertain_significance	T	C	1	3511	0	0.000284738	5.88e-05	4.84248	0	326	0	0	2.42e-05	0	0	262	0	0	0	0
chr1_114684365_C_T	rs1192798077	chr1:114684365	ENSG00000116748	ENST00000520113	AMPD1	splice_acceptor_variant	HIGH	.	T	C	1	3511	0	0.000284738	.	999	0	326	0	0	.	0	0	262	0	0	.	0
chr1_114693436_G_A	rs17602729,CM920025,COSV62415596	chr1:114693436	ENSG00000116748	ENST00000520113	AMPD1	stop_gained,splice_region_variant	HIGH	conflicting_interpretations_of_pathogenicity	A	G	444	3068	0	0.126424	0.1323	0.955583	3	323	0	0.00920245	0.02178	0.422519	21	241	0	0.0801527	0.09236	0.867829
chr1_114724003_C_T	-	chr1:114724003	ENSG00000009307	ENST00000358528	CSDE1	splice_acceptor_variant	HIGH	.	T	C	1	3511	0	0.000284738	.	999	0	326	0	0	.	0	0	262	0	0	.	0
chr1_114750208_C_T	-	chr1:114750208	ENSG00000009307	ENST00000358528	CSDE1	splice_acceptor_variant	HIGH	.	T	C	1	3511	0	0.000284738	.	999	0	326	0	0	.	0	0	262	0	0	.	0
chr1_114780125_G_A	-	chr1:114780125	ENSG00000052723	ENST00000060969	SIKE1	stop_gained	HIGH	.	A	G	0	3512	0	0	.	0	1	325	0	0.00306749	.	999	0	262	0	0	.	0
chr1_114780158_GC_G	-	chr1:114780159	ENSG00000052723	ENST00000060969	SIKE1	frameshift_variant	HIGH	.	G	GC	1	3511	0	0.000284738	.	999	0	326	0	0	.	0	0	262	0	0	.	0
chr1_114839269_G_GT_m	rs780426639	chr1:114839269-114839270	ENSG00000227970	ENST00000452683	NR1H5P	splice_acceptor_variant,non_coding_transcript_variant	HIGH	.	GT	G	1	3511	0	0.000284738	4.41e-05	6.45664	0	326	0	0	9.67e-05	0	0	262	0	0	0	0
chr1_114839269_G_T_m	rs551497515	chr1:114839269	ENSG00000227970	ENST00000452683	NR1H5P	splice_acceptor_variant,non_coding_transcript_variant	HIGH	.	T	G	0	3512	0	0	5.89e-05	0	4	322	0	0.0122699	0.005923	2.07158	1	261	0	0.00381679	0	999
chr1_115034182_CT_C	rs755485552,CD962171	chr1:115034183	ENSG00000134200	ENST00000256592	TSHB	frameshift_variant	HIGH	likely_pathogenic,pathogenic	C	CT	7	3503	1	0.0019943	0.0003088	6.45823	0	326	0	0	4.82e-05	0	0	262	0	0	0	0
chr1_115475126_C_T	rs148661767	chr1:115475126	ENSG00000226973	ENST00000457493	.	splice_donor_variant,non_coding_transcript_variant	HIGH	.	T	C	0	3512	0	0	0.0003381	0	16	310	0	0.0490798	0.03162	1.55217	6	256	0	0.0229008	0.01266	1.80891
chr1_115557353_A_C	rs540263964	chr1:115557353	ENSG00000229101	ENST00000422460	ELOCP20	splice_acceptor_variant,non_coding_transcript_variant	HIGH	.	C	A	2	3510	0	0.000569476	0.0005439	1.04702	0	326	0	0	0.0002173	0	0	262	0	0	0	0
chr1_115909003_TCCTCTGTTTTCTTGTTAGACTGAA_T	rs771635258	chr1:115909004-115909027	ENSG00000228127	ENST00000659309	LINC01649	splice_acceptor_variant,splice_polypyrimidine_tract_variant,non_coding_transcript_exon_variant,intron_variant	HIGH	.	T	TCCTCTGTTTTCTTGTTAGACTGAA	1	3511	0	0.000284738	.	999	0	326	0	0	.	0	0	262	0	0	.	0
chr1_116067067_G_T	rs370821644	chr1:116067067	ENSG00000163393	ENST00000369503	SLC22A15	stop_gained	HIGH	.	T	G	1	3511	0	0.000284738	0	999	0	326	0	0	7.24e-05	0	0	262	0	0	0	0
chr1_116124155_C_A	-	chr1:116124155	ENSG00000173212	ENST00000369500	MAB21L3	stop_gained	HIGH	.	A	C	1	3511	0	0.000284738	.	999	0	326	0	0	.	0	0	262	0	0	.	0
chr1_116124211_AGTGGCTGGAG_A	rs766770332	chr1:116124212-116124221	ENSG00000173212	ENST00000369500	MAB21L3	frameshift_variant	HIGH	.	A	AGTGGCTGGAG	1	3511	0	0.000284738	.	999	0	326	0	0	.	0	0	262	0	0	.	0
chr1_116128223_G_T	rs149122915	chr1:116128223	ENSG00000173212	ENST00000369500	MAB21L3	stop_gained	HIGH	.	T	G	3	3509	0	0.000854214	0.0002793	3.05841	0	326	0	0	2.41e-05	0	0	262	0	0	0.006329	0
chr1_116133152_C_A	rs746852373,COSV101046333	chr1:116133152	ENSG00000173212	ENST00000369500	MAB21L3	stop_gained	HIGH	.	A	C	1	3511	0	0.000284738	.	999	0	326	0	0	.	0	0	262	0	0	.	0
chr1_116514814_C_G	-	chr1:116514814	ENSG00000116815	ENST00000369489	CD58	stop_lost	HIGH	.	G	C	0	3512	0	0	.	0	0	326	0	0	.	0	1	261	0	0.00381679	.	999
chr1_116579659_CGT_C	rs1491363554	chr1:116579660-116579661	ENSG00000143061	ENST00000369486	IGSF3	frameshift_variant	HIGH	.	C	CGT	3	3499	5	0.000856653	0.0004235	2.02279	0	326	0	0	2.49e-05	0	0	258	2	0	0	0
chr1_116579662_CG_C	rs766373978,COSV59589134,COSV59592742	chr1:116579663	ENSG00000143061	ENST00000369486	IGSF3	frameshift_variant	HIGH	likely_pathogenic	C	CG	3	3505	2	0.000855188	0.0004138	2.06667	0	326	0	0	2.48e-05	0	0	260	1	0	0	0
chr1_116945086_CCA_C	rs1491247342	chr1:116945087-116945088	ENSG00000134247	ENST00000393203	PTGFRN	frameshift_variant	HIGH	.	C	CCA	0	3512	0	0	0	0	0	326	0	0	0	0	1	261	0	0.00381679	0	999
chr1_116945089_TC_TGAC_m	rs752041879	chr1:116945090	ENSG00000134247	ENST00000393203	PTGFRN	stop_gained,frameshift_variant,splice_region_variant	HIGH	.	TGAC	TC	0	3512	0	0	0	0	0	326	0	0	0	0	1	261	0	0.00381679	0	999
chr1_116984798_G_A	rs375576807	chr1:116984798	ENSG00000134247	ENST00000393203	PTGFRN	stop_gained	HIGH	.	A	G	2	3510	0	0.000569476	.	999	0	326	0	0	.	0	0	262	0	0	.	0
chr1_117010017_C_T	rs199570107	chr1:117010017	ENSG00000134256	ENST00000682167	CD101	stop_gained	HIGH	.	T	C	0	3512	0	0	1.47e-05	0	0	326	0	0	0	0	0	262	0	0	0	0
chr1_117010074_C_T	rs148124881,COSV56718074	chr1:117010074	ENSG00000134256	ENST00000682167	CD101	stop_gained	HIGH	.	T	C	1	3511	0	0.000284738	0.0001323	2.15221	0	326	0	0	0	0	0	262	0	0	0.003165	0
chr1_117011930_C_T	rs771926033,COSV56718228	chr1:117011930	ENSG00000134256	ENST00000682167	CD101	stop_gained	HIGH	.	T	C	4	3508	0	0.00113895	1.47e-05	77.4797	0	326	0	0	0	0	0	262	0	0	0	0
chr1_117018323_C_T	rs140225271,COSV56717520	chr1:117018323	ENSG00000134256	ENST00000682167	CD101	stop_gained	HIGH	.	T	C	1	3511	0	0.000284738	.	999	0	326	0	0	.	0	0	262	0	0	.	0
chr1_117021693_G_A	rs201463000	chr1:117021693	ENSG00000134256	ENST00000682167	CD101	stop_gained	HIGH	.	A	G	1	3511	0	0.000284738	7.35e-05	3.87399	0	326	0	0	2.41e-05	0	0	262	0	0	0	0
chr1_117025843_C_CA	rs1557776631	chr1:117025843-117025844	ENSG00000134256	ENST00000682167	CD101	frameshift_variant	HIGH	.	CA	C	1	3511	0	0.000284738	1.47e-05	19.3699	0	326	0	0	0	0	0	262	0	0	0	0
chr1_117050335_C_T	rs1009904520	chr1:117050335	ENSG00000236137	ENST00000445523	CD101-AS1	splice_acceptor_variant,non_coding_transcript_variant	HIGH	.	T	C	1	3509	1	0.0002849	2.94e-05	9.69048	0	326	0	0	0	0	0	262	0	0	0	0
chr1_117076715_C_CTGGT	rs1312223608	chr1:117076715-117076716	ENSG00000116830	ENST00000369466	TTF2	frameshift_variant	HIGH	.	CTGGT	C	0	3512	0	0	.	0	0	326	0	0	.	0	0	262	0	0	.	0
chr1_117079616_C_T	rs200250517	chr1:117079616	ENSG00000116830	ENST00000369466	TTF2	stop_gained	HIGH	.	T	C	2	3510	0	0.000569476	0.0001617	3.52181	0	326	0	0	0	0	0	262	0	0	0	0
chr1_117088832_G_A	-	chr1:117088832	ENSG00000116830	ENST00000369466	TTF2	stop_gained	HIGH	.	A	G	1	3511	0	0.000284738	.	999	0	326	0	0	.	0	0	262	0	0	.	0
chr1_117118539_CCACA_C	rs747773973	chr1:117118540-117118543	ENSG00000134253	ENST00000256649	TRIM45	frameshift_variant	HIGH	.	C	CCACA	0	3512	0	0	0	0	1	325	0	0.00306749	7.24e-05	42.3686	0	262	0	0	0	0
chr1_117120939_G_T	rs41296182,COSV56714194	chr1:117120939	ENSG00000134253	ENST00000256649	TRIM45	stop_gained	HIGH	.	T	G	12	3500	0	0.00341686	0.001822	1.87533	0	326	0	0	0.000169	0	0	262	0	0	0	0
chr1_117210854_A_T	rs139347742	chr1:117210854	ENSG00000134258	ENST00000369458	VTCN1	start_lost	HIGH	.	T	A	2	3510	0	0.000569476	0.0001029	5.53427	0	326	0	0	2.41e-05	0	0	262	0	0	0	0
chr1_117941221_GC_G	-	chr1:117941222	ENSG00000065183	ENST00000349139	WDR3	frameshift_variant	HIGH	.	G	GC	1	3511	0	0.000284738	.	999	0	326	0	0	.	0	0	262	0	0	.	0
chr1_117963900_CTT_C	rs371570664	chr1:117963901-117963902	ENSG00000155761	ENST00000336338	SPAG17	frameshift_variant	HIGH	.	C	CTT	0	3512	0	0	1.47e-05	0	1	325	0	0.00306749	0.00111	2.7635	0	262	0	0	0	0
chr1_118074546_T_TG	-	chr1:118074546-118074547	ENSG00000155761	ENST00000336338	SPAG17	frameshift_variant	HIGH	.	TG	T	2	3508	1	0.000569801	.	999	0	326	0	0	.	0	0	262	0	0	.	0
chr1_119150562_CAG_C	rs587771313	chr1:119150563-119150564	ENSG00000231365	ENST00000418015	WARS2-AS1	splice_acceptor_variant,non_coding_transcript_variant	HIGH	.	C	CAG	0	3512	0	0	0.0001764	0	9	317	0	0.0276074	0.02798	0.986682	1	261	0	0.00381679	0.003165	1.20594
chr1_119262900_A_G	rs1027380375	chr1:119262900	ENSG00000231365	ENST00000418015	WARS2-AS1	splice_acceptor_variant,non_coding_transcript_variant	HIGH	.	G	A	2	3510	0	0.000569476	0	999	0	326	0	0	2.41e-05	0	0	262	0	0	0	0
chr1_119381086_A_G	rs372891709	chr1:119381086	ENSG00000116882	ENST00000325945	HAO2	start_lost	HIGH	.	G	A	1	3511	0	0.000284738	7.35e-05	3.87399	0	326	0	0	0	0	0	262	0	0	0	0
chr1_119381125_C_T	rs775429921	chr1:119381125	ENSG00000116882	ENST00000325945	HAO2	stop_gained	HIGH	.	T	C	1	3511	0	0.000284738	1.47e-05	19.3699	0	326	0	0	0.0001207	0	0	262	0	0	0	0
chr1_119415448_C_A	rs28934880,CM001196,CM993167	chr1:119415448	ENSG00000203859	ENST00000369416	HSD3B2	missense_variant	MODERATE	pathogenic	A	C	3	3509	0	0.0008542	1.47e-05	58.1088	0	326	0	0	0	0	0	262	0	0	0	0
chr1_119514194_T_TG	rs762374640	chr1:119514194-119514195	ENSG00000203857	ENST00000369413	HSD3B1	frameshift_variant	HIGH	.	TG	T	8	3504	0	0.0022779	0.001029	2.21371	0	326	0	0	0.0002414	0	0	262	0	0	0	0
chr1_119514195_C_CAA	rs776045682	chr1:119514195-119514196	ENSG00000203857	ENST00000369413	HSD3B1	frameshift_variant	HIGH	.	CAA	C	8	3504	0	0.0022779	0.001029	2.21371	0	326	0	0	0.0002413	0	0	262	0	0	0	0
chr1_119605213_G_A	rs192134468	chr1:119605213	ENSG00000198857	ENST00000434856	HSD3BP5	splice_acceptor_variant,non_coding_transcript_variant	HIGH	.	A	G	0	3512	0	0	0	0	0	326	0	0	0.0004588	0	1	261	0	0.00381679	0	999
chr1_119605379_G_A	rs1297944880	chr1:119605379	ENSG00000198857	ENST00000434856	HSD3BP5	splice_donor_variant,non_coding_transcript_variant	HIGH	.	A	G	1	3511	0	0.000284738	2.94e-05	9.68497	0	326	0	0	4.83e-05	0	0	262	0	0	0	0
chr1_119669193_G_A	-	chr1:119669193	ENSG00000092621	ENST00000641597	PHGDH	splice_acceptor_variant	HIGH	.	A	G	2	3510	0	0.000569476	.	999	0	326	0	0	.	0	0	262	0	0	.	0
chr1_119835503_C_T	rs1268849210	chr1:119835503	ENSG00000215864	ENST00000445758	NBPF7P	splice_donor_variant,non_coding_transcript_variant	HIGH	.	T	C	1	3511	0	0.000284738	2.94e-05	9.68497	0	326	0	0	0	0	0	262	0	0	0.003165	0
chr1_119844299_A_T	rs12068863	chr1:119844299	ENSG00000215864	ENST00000445758	NBPF7P	splice_donor_variant,non_coding_transcript_variant	HIGH	.	T	A	1	3511	0	0.000284738	0.001279	0.222625	78	248	0	0.239264	0.2203	1.08608	8	254	0	0.0305344	0.02532	1.20594
chr1_119894435_C_CA	-	chr1:119894435-119894436	ENSG00000134249	ENST00000369400	ADAM30	frameshift_variant	HIGH	.	CA	C	1	3511	0	0.000284738	.	999	0	326	0	0	.	0	0	262	0	0	.	0
chr1_120069404_C_T	rs56159748,COSV56680395	chr1:120069404	ENSG00000134250	ENST00000256646	NOTCH2	start_lost	HIGH	.	T	C	1	3511	0	0.000284738	0.0002275	1.2516	0	326	0	0	0.0001969	0	0	262	0	0	0	0
chr1_120160402_G_A	rs1427896280	chr1:120160402	ENSG00000265808	ENST00000578049	SEC22B	stop_gained	HIGH	.	A	G	1	3511	0	0.000284738	4.41e-05	6.45664	0	326	0	0	0	0	0	262	0	0	0	0
chr1_120436601_C_T	-	chr1:120436601	ENSG00000270231	ENST00000698216	NBPF8	stop_gained	HIGH	.	T	C	1	3511	0	0.000284738	.	999	0	326	0	0	.	0	0	262	0	0	.	0
chr1_120436638_AAGAG_AAG	rs1418691969	chr1:120436639-120436642	ENSG00000270231	ENST00000698216	NBPF8	frameshift_variant	HIGH	.	AAG	AAGAG	1563	1949	0	0.445046	0.4408	1.00963	225	101	0	0.690184	0.662	1.04257	137	125	0	0.522901	0.4578	1.1422
chr1_120441465_C_T_m	-	chr1:120441465	ENSG00000270231	ENST00000698216	NBPF8	stop_gained	HIGH	.	T	C	2	3472	19	0.000575705	.	999	0	286	20	0	.	0	0	252	5	0	.	0
chr1_120449191_A_C	-	chr1:120449191	ENSG00000270231	ENST00000698216	NBPF8	splice_acceptor_variant	HIGH	.	C	A	0	3512	0	0	.	0	0	326	0	0	.	0	0	262	0	0	.	0
chr1_120451227_C_T_m	rs1553248779	chr1:120451227	ENSG00000270231	ENST00000698216	NBPF8	stop_gained	HIGH	.	T	C	8	3500	2	0.0022805	0.0001314	17.3554	0	326	0	0	3.11e-05	0	0	262	0	0	0	0
chr1_120451257_C_T	rs1460264314	chr1:120451257	ENSG00000270231	ENST00000698216	NBPF8	stop_gained	HIGH	.	T	C	1	3471	20	0.000288018	2.46e-05	11.708	0	326	0	0	0	0	0	260	1	0	0	0
chr1_120461368_C_G	rs1447996959	chr1:120461368	ENSG00000270231	ENST00000698216	NBPF8	stop_gained	HIGH	.	G	C	0	3506	3	0	0	0	1	325	0	0.00306749	0.001159	2.64667	0	262	0	0	0	0
chr1_120461396_C_T	rs1241037953	chr1:120461396	ENSG00000270231	ENST00000698216	NBPF8	stop_gained	HIGH	.	T	C	0	3508	2	0	2.09e-05	0	0	326	0	0	0	0	1	261	0	0.00381679	0	999
chr1_120465308_C_G	-	chr1:120465308	ENSG00000270231	ENST00000698216	NBPF8	stop_gained	HIGH	.	G	C	1	3507	2	0.000285063	.	999	0	324	1	0	.	0	0	262	0	0	.	0
chr1_120466107_C_G	rs878920914	chr1:120466107	ENSG00000270231	ENST00000698216	NBPF8	stop_gained	HIGH	.	G	C	1520	1992	0	0.432802	0.4332	0.999081	169	157	0	0.518405	0.4941	1.04919	131	131	0	0.5	0.4525	1.10497
chr1_120505964_T_C	rs1255827525	chr1:120505964	ENSG00000275131	ENST00000612480	PDE4DIPP2	splice_acceptor_variant,non_coding_transcript_variant	HIGH	.	C	T	1	3511	0	0.000284738	1.47e-05	19.3699	0	326	0	0	0	0	0	262	0	0	0	0
chr1_120578704_A_T	-	chr1:120578704	ENSG00000275131	ENST00000612480	PDE4DIPP2	splice_donor_variant,non_coding_transcript_variant	HIGH	.	T	A	0	3438	37	0	.	0	0	304	11	0	.	0	0	254	4	0	.	0
chr1_120807691_AG_A	rs1335600542	chr1:120807692	ENSG00000273136	ENST00000620612	NBPF26	frameshift_variant	HIGH	.	A	AG	0	3432	40	0	0.0002154	0	0	278	24	0	4.39e-05	0	1	247	7	0.00403226	0	999
chr1_120809884_G_A	rs1553270743	chr1:120809884	ENSG00000273136	ENST00000620612	NBPF26	splice_donor_variant	HIGH	.	A	G	96	3338	39	0.0279557	0.01722	1.62345	0	292	17	0	0.003818	0	5	243	7	0.0201613	0.006944	2.90341
chr1_120810438_TCCAA_T_m	-	chr1:120810439-120810442	ENSG00000273136	ENST00000620612	NBPF26	frameshift_variant	HIGH	.	T	TCCAA	1	3507	2	0.000285063	.	999	0	324	1	0	.	0	0	260	1	0	.	0
chr1_120810438_TCCAA_TCAA_m	rs1406171459	chr1:120810439-120810442	ENSG00000273136	ENST00000620612	NBPF26	frameshift_variant	HIGH	.	TCAA	TCCAA	3	3505	2	0.000855188	0.0009528	0.897552	0	324	1	0	0.0007042	0	0	260	1	0	0	0
chr1_120813889_A_C	rs1455480785	chr1:120813889	ENSG00000273136	ENST00000620612	NBPF26	splice_acceptor_variant	HIGH	.	C	A	5	3497	5	0.00142776	4.86e-05	29.3777	0	322	2	0	0	0	0	260	1	0	0	0
chr1_120813938_C_T	rs1553271364	chr1:120813938	ENSG00000273136	ENST00000620612	NBPF26	stop_gained	HIGH	.	T	C	4	3508	0	0.00113895	0.0001854	6.14321	0	326	0	0	0.0001227	0	0	262	0	0	0	0
chr1_120816641_G_T	rs1183629271	chr1:120816641	ENSG00000273136	ENST00000620612	NBPF26	stop_gained	HIGH	.	T	G	1	3367	72	0.000296912	0.0003711	0.800086	0	288	19	0	0.0004825	0	0	250	6	0	0	0
chr1_121183337_C_G	rs1367359633	chr1:121183337	ENSG00000188610	ENST00000369390	FAM72B	splice_donor_variant	HIGH	.	G	C	0	3510	1	0	0	0	1	325	0	0.00306749	0.0002353	13.0365	0	260	1	0	0	0
chr1_121183472_ACAAATGTTGGTAGACATGGCG_A	-	chr1:121183473-121183493	ENSG00000188610	ENST00000369390	FAM72B	start_lost,5_prime_UTR_variant	HIGH	.	A	ACAAATGTTGGTAGACATGGCG	0	3512	0	0	.	0	0	326	0	0	.	0	1	261	0	0.00381679	.	999
chr1_121324642_T_C	rs1342293847	chr1:121324642	ENSG00000171943	ENST00000367123	SRGAP2C	splice_donor_variant	HIGH	.	C	T	1	3511	0	0.000284738	7.38e-05	3.85824	1	325	0	0.00306749	0.003396	0.903264	1	261	0	0.00381679	0	999
chr1_121509740_C_A	rs191189709	chr1:121509740	ENSG00000228826	ENST00000437523	.	splice_donor_variant,non_coding_transcript_variant	HIGH	.	A	C	25	3487	0	0.00711845	0.007249	0.981991	0	326	0	0	0.001304	0	2	260	0	0.00763359	0.006369	1.19855
chr1_121580431_C_A	rs28612579	chr1:121580431	ENSG00000224857	ENST00000450546	LINC01691	splice_donor_variant,non_coding_transcript_variant	HIGH	.	A	C	2	3508	1	0.000569801	0.001738	0.327849	53	273	0	0.162577	0.1483	1.09627	2	260	0	0.00763359	0.009494	0.804043
chr1_143544149_A_G	rs1444459544	chr1:143544149	ENSG00000203825	ENST00000449715	.	splice_acceptor_variant,non_coding_transcript_variant	HIGH	.	G	A	2	3446	32	0.000580046	4.55e-05	12.7483	0	326	0	0	0	0	0	256	3	0	0	0
chr1_143547225_CCTGTACCACACTAGGTAATAGCCACTCTGCAGGGTGATGTCTGGTTCTCAATCTTTTGCTCATTCTTTTCTCTCATTTTGATGATGTGTCTCTTTTCTCCCTAACTTTCTGTTTCTAGGCATTTTCACTCCATACCCAAG_C	-	chr1:143547226-143547365	ENSG00000203825	ENST00000449715	.	splice_acceptor_variant,splice_polypyrimidine_tract_variant,non_coding_transcript_exon_variant,intron_variant	HIGH	.	C	CCTGTACCACACTAGGTAATAGCCACTCTGCAGGGTGATGTCTGGTTCTCAATCTTTTGCTCATTCTTTTCTCTCATTTTGATGATGTGTCTCTTTTCTCCCTAACTTTCTGTTTCTAGGCATTTTCACTCCATACCCAAG	1	3447	32	0.000290023	.	999	0	326	0	0	.	0	0	256	3	0	.	0
chr1_143551125_G_T	-	chr1:143551125	ENSG00000203825	ENST00000449715	.	splice_donor_variant,non_coding_transcript_variant	HIGH	.	T	G	2	3446	32	0.000580046	.	999	0	326	0	0	.	0	0	256	3	0	.	0
chr1_143596810_C_A	rs181969039	chr1:143596810	ENSG00000179571	ENST00000401087	NBPF17P	splice_donor_variant,non_coding_transcript_variant	HIGH	.	A	C	16	3432	32	0.00464037	0.002331	1.99072	0	326	0	0	0.0003442	0	0	256	3	0	0	0
chr1_143747667_TCA_T	rs1454732078	chr1:143747668-143747669	ENSG00000223779	ENST00000442049	.	splice_acceptor_variant,splice_polypyrimidine_tract_variant,intron_variant,non_coding_transcript_variant	HIGH	.	T	TCA	2	3462	24	0.000577367	0.0001501	3.84655	0	326	0	0	0	0	0	260	1	0	0	0
chr1_144423033_C_A	rs1374694958,COSV68836771	chr1:144423033	ENSG00000266338	ENST00000581897	NBPF15	stop_gained	HIGH	.	A	C	1	3511	0	0.000284738	.	999	0	326	0	0	.	0	0	262	0	0	.	0
chr1_144423127_G_C	rs74519905	chr1:144423127	ENSG00000266338	ENST00000581897	NBPF15	stop_gained	HIGH	.	C	G	0	3510	1	0	0	0	1	325	0	0.00306749	0.001209	2.53721	0	262	0	0	0	0
chr1_144423965_CT_C	rs1436757719	chr1:144423966	ENSG00000266338	ENST00000581897	NBPF15	frameshift_variant	HIGH	.	C	CT	1	3505	3	0.000285225	1.47e-05	19.4031	1	325	0	0.00306749	2.42e-05	126.756	0	262	0	0	0	0
chr1_144437078_G_A	rs1450333417	chr1:144437078	ENSG00000266338	ENST00000581897	NBPF15	stop_gained	HIGH	.	A	G	0	3512	0	0	5.88e-05	0	1	325	0	0.00306749	0.0001206	25.4352	0	262	0	0	0	0
chr1_144438000_G_A	rs782532325	chr1:144438000	ENSG00000266338	ENST00000581897	NBPF15	stop_gained	HIGH	.	A	G	6	3506	0	0.00170843	0.0001324	12.9035	0	326	0	0	0.0003879	0	0	262	0	0	0	0
chr1_144439839_CT_C	rs1448775422	chr1:144439840	ENSG00000266338	ENST00000581897	NBPF15	frameshift_variant	HIGH	.	C	CT	0	3512	0	0	0	0	1	325	0	0.00306749	0.001498	2.04772	0	262	0	0	0	0
chr1_144440002_A_G	-	chr1:144440002	ENSG00000266338	ENST00000581897	NBPF15	start_lost	HIGH	.	G	A	1	3511	0	0.000284738	.	999	0	326	0	0	.	0	0	262	0	0	.	0
chr1_144593429_C_T	-	chr1:144593429	ENSG00000279782	ENST00000581138	PPIAL4F	stop_gained	HIGH	.	T	C	26	3392	47	0.00760679	.	999	0	314	6	0	.	0	2	246	7	0.00806452	.	999
chr1_144641512_G_A	-	chr1:144641512	ENSG00000224363	ENST00000441760	.	splice_donor_variant,non_coding_transcript_variant	HIGH	.	A	G	0	3500	6	0	.	0	1	325	0	0.00306749	.	999	0	258	2	0	.	0
chr1_144995108_G_A	rs587771804	chr1:144995108	ENSG00000196369	ENST00000641863	SRGAP2B	stop_gained	HIGH	.	A	G	0	3512	0	0	0	0	1	325	0	0.00306749	5.33e-05	57.5513	0	262	0	0	0	0
chr1_145097000_G_A	-	chr1:145097000	ENSG00000215784	ENST00000400889	FAM72D	splice_donor_variant	HIGH	.	A	G	1	3503	4	0.000285388	.	999	0	306	10	0	.	0	0	260	1	0	.	0
chr1_145241638_G_A	rs1158745696	chr1:145241638	ENSG00000289549	ENST00000544708	PPIAL4D	stop_gained	HIGH	.	A	G	76	3344	46	0.0222222	0.01323	1.67968	0	320	3	0	0.003915	0	14	242	3	0.0546875	0.02866	1.90815
chr1_145242100_CA_C	-	chr1:145242101	ENSG00000289549	ENST00000544708	PPIAL4D	frameshift_variant	HIGH	.	C	CA	1	3487	12	0.000286697	.	999	0	326	0	0	.	0	0	260	1	0	.	0
chr1_145242123_A_G	-	chr1:145242123	ENSG00000289549	ENST00000544708	PPIAL4D	start_lost	HIGH	.	G	A	1	3493	9	0.000286205	.	999	0	326	0	0	.	0	0	260	1	0	.	0
chr1_145291581_A_T	rs200175900	chr1:145291581	ENSG00000162825	ENST00000698833	NBPF20	stop_gained	HIGH	.	T	A	3	3509	0	0.000854214	0.0004556	1.87492	0	326	0	0	0.0001206	0	0	262	0	0	0	0
chr1_145292460_T_A	rs1326629921	chr1:145292460	ENSG00000162825	ENST00000698833	NBPF20	stop_gained	HIGH	.	A	T	0	3508	2	0	0.0001199	0	0	324	1	0	3.04e-05	0	0	262	0	0	0	0
chr1_145401060_TG_T	rs1418456303	chr1:145401061	ENSG00000162825	ENST00000698833	NBPF20	frameshift_variant,splice_region_variant	HIGH	.	T	TG	4	3508	0	0.00113895	0.00826	0.137888	0	326	0	0	0.0008929	0	0	262	0	0	0	0
chr1_145405409_C_T	rs61809896	chr1:145405409	ENSG00000162825	ENST00000698833	NBPF20	splice_donor_variant	HIGH	.	T	C	11	3501	0	0.00313212	0.006143	0.509868	1	325	0	0.00306749	0.001495	2.05183	2	260	0	0.00763359	0.003165	2.41188
chr1_145412748_C_T	rs1432158302	chr1:145412748	ENSG00000162825	ENST00000698833	NBPF20	splice_donor_variant	HIGH	.	T	C	0	3510	1	0	0.0001124	0	0	326	0	0	2.91e-05	0	0	262	0	0	0	0
chr1_145579648_C_A_m	rs1472846182	chr1:145579648	ENSG00000291005	ENST00000619932	NBPF25P	splice_acceptor_variant,non_coding_transcript_variant	HIGH	.	A	C	0	3510	1	0	0	0	1	325	0	0.00306749	0.0009173	3.34404	0	262	0	0	0	0
chr1_145579648_C_T_m	-	chr1:145579648	ENSG00000291005	ENST00000619932	NBPF25P	splice_acceptor_variant,non_coding_transcript_variant	HIGH	.	T	C	1	3509	1	0.0002849	.	999	0	326	0	0	.	0	0	262	0	0	.	0
chr1_145601870_TCA_TA	rs1249306640	chr1:145601871-145601872	ENSG00000291005	ENST00000619932	NBPF25P	splice_donor_variant,splice_donor_region_variant,intron_variant,non_coding_transcript_variant	HIGH	.	TA	TCA	0	3512	0	0	0.0001176	0	17	309	0	0.0521472	0.0498	1.04713	3	259	0	0.0114504	0.003165	3.61781
chr1_145601872_AC_A	rs1346642540	chr1:145601873	ENSG00000291005	ENST00000619932	NBPF25P	splice_donor_variant,non_coding_transcript_variant	HIGH	.	A	AC	0	3512	0	0	0.0001176	0	17	309	0	0.0521472	0.0498	1.04713	3	259	0	0.0114504	0.003165	3.61781
chr1_145672845_TG_T	rs781809194	chr1:145672846	ENSG00000174827	ENST00000417171	PDZK1	frameshift_variant	HIGH	.	T	TG	2	3510	0	0.000569476	4.42e-05	12.8841	0	326	0	0	4.83e-05	0	0	262	0	0	0	0
chr1_145688000_G_A	rs191362962	chr1:145688000	ENSG00000174827	ENST00000417171	PDZK1	stop_gained	HIGH	.	A	G	6	3506	0	0.00170843	0.0001765	9.67948	0	326	0	0	4.85e-05	0	0	262	0	0	0	0
chr1_145688002_G_GGGTT	rs1553702323	chr1:145688002-145688003	ENSG00000174827	ENST00000417171	PDZK1	frameshift_variant	HIGH	.	GGGTT	G	1	3511	0	0.000284738	.	999	0	326	0	0	.	0	0	262	0	0	.	0
chr1_145828838_G_A	rs782558836,CS154994	chr1:145828838	ENSG00000186141	ENST00000334163	POLR3C	splice_donor_variant	HIGH	.	A	G	1	3511	0	0.000284738	4.41e-05	6.45664	0	326	0	0	2.41e-05	0	1	261	0	0.00381679	0	999
chr1_145842346_GC_G	rs775151955	chr1:145842347	ENSG00000186141	ENST00000334163	POLR3C	frameshift_variant	HIGH	.	G	GC	9	3503	0	0.00256264	0.002823	0.907773	0	326	0	0	0.0005552	0	0	262	0	0	0	0
chr1_145867281_ACTCACAACAGAGAAT_A	rs782299634	chr1:145867282-145867296	ENSG00000198483	ENST00000355594	ANKRD35	splice_donor_variant,splice_donor_5th_base_variant,3_prime_UTR_variant,intron_variant	HIGH	.	A	ACTCACAACAGAGAAT	0	3512	0	0	0	0	0	326	0	0	0	0	1	261	0	0.00381679	0	999
chr1_145867382_TC_T	rs781993568,COSV62911255	chr1:145867383	ENSG00000198483	ENST00000355594	ANKRD35	frameshift_variant	HIGH	.	T	TC	1	3511	0	0.000284738	0.0001764	1.61416	0	326	0	0	7.24e-05	0	0	262	0	0	0	0
chr1_145871999_G_A	rs149753769	chr1:145871999	ENSG00000198483	ENST00000355594	ANKRD35	stop_gained	HIGH	.	A	G	1	3511	0	0.000284738	0.0002499	1.13941	0	326	0	0	2.42e-05	0	1	261	0	0.00381679	0	999
chr1_145872447_TG_T	rs1553738931	chr1:145872448	ENSG00000198483	ENST00000355594	ANKRD35	frameshift_variant	HIGH	.	T	TG	2	3510	0	0.000569476	.	999	0	326	0	0	.	0	0	262	0	0	.	0
chr1_145872919_AT_A	rs1559173204	chr1:145872920	ENSG00000198483	ENST00000355594	ANKRD35	frameshift_variant	HIGH	.	A	AT	0	3512	0	0	.	0	0	326	0	0	.	0	0	262	0	0	.	0
chr1_145873243_G_GC	rs769054069	chr1:145873243-145873244	ENSG00000198483	ENST00000355594	ANKRD35	frameshift_variant	HIGH	.	GC	G	3	3509	0	0.000854214	0.0003087	2.76713	0	326	0	0	0	0	0	262	0	0	0	0
chr1_145873259_G_A	rs139177747	chr1:145873259	ENSG00000198483	ENST00000355594	ANKRD35	stop_gained	HIGH	.	A	G	0	3512	0	0	1.47e-05	0	0	326	0	0	0.001256	0	1	261	0	0.00381679	0	999
chr1_145873863_A_C	rs149063609,COSV62910794	chr1:145873863	ENSG00000198483	ENST00000355594	ANKRD35	stop_gained	HIGH	.	C	A	1	3511	0	0.000284738	0.0005293	0.537952	0	326	0	0	4.83e-05	0	0	262	0	0	0	0
chr1_145879257_C_T	rs140020364,COSV62911084	chr1:145879257	ENSG00000198483	ENST00000355594	ANKRD35	splice_donor_variant	HIGH	.	T	C	1	3511	0	0.000284738	0.0001617	1.7609	0	326	0	0	2.41e-05	0	0	262	0	0	0	0
chr1_145879339_CT_C	rs782246497	chr1:145879340	ENSG00000198483	ENST00000355594	ANKRD35	frameshift_variant	HIGH	.	C	CT	1	3511	0	0.000284738	0	999	0	326	0	0	0.0004343	0	0	262	0	0	0	0
chr1_145892803_G_A	rs142018351,COSV100995075	chr1:145892803	ENSG00000143127	ENST00000369304	ITGA10	stop_gained	HIGH	.	A	G	1	3511	0	0.000284738	0.0005733	0.496665	0	326	0	0	0.0001449	0	0	262	0	0	0.003165	0
chr1_145895285_G_A	rs148917653,COSV100995069	chr1:145895285	ENSG00000143127	ENST00000369304	ITGA10	stop_gained	HIGH	.	A	G	2	3510	0	0.000569476	0.0003087	1.84476	0	326	0	0	0.000169	0	0	262	0	0	0	0
chr1_145907358_G_A	rs1553751671	chr1:145907358	ENSG00000143127	ENST00000369304	ITGA10	stop_gained	HIGH	.	A	G	0	3512	0	0	.	0	0	326	0	0	.	0	1	261	0	0.00381679	.	999
chr1_145912175_G_A	rs782188850,COSV65197218	chr1:145912175	ENSG00000131779	ENST00000369306	PEX11B	stop_gained	HIGH	uncertain_significance	A	G	1	3511	0	0.000284738	1.47e-05	19.3699	0	326	0	0	4.83e-05	0	0	262	0	0	0	0
chr1_145936921_TG_T	rs782649895	chr1:145936922	ENSG00000271601	ENST00000604000	LIX1L	frameshift_variant	HIGH	.	T	TG	1	3511	0	0.000284738	.	999	0	326	0	0	.	0	0	262	0	0	.	0
chr1_145942838_CT_C	-	chr1:145942839	ENSG00000271601	ENST00000604000	LIX1L	frameshift_variant	HIGH	.	C	CT	0	3512	0	0	.	0	0	326	0	0	.	0	1	261	0	0.00381679	.	999
chr1_145994016_CTCAGTA_C	rs781873009	chr1:145994017-145994022	ENSG00000265972	ENST00000582401	TXNIP	stop_gained,inframe_deletion,splice_region_variant	HIGH	.	C	CTCAGTA	1	3511	0	0.000284738	5.88e-05	4.84248	0	326	0	0	4.83e-05	0	0	262	0	0	0	0
chr1_146018399_C_A	rs74315323,CM040081	chr1:146018399	ENSG00000168509	ENST00000336751	HJV	missense_variant	MODERATE	pathogenic	A	C	9	3503	0	0.002563	0.0005291	4.84407	0	326	0	0	7.24e-05	0	0	262	0	0	0	0
chr1_146019386_TC_T	rs1553769690,CD041588	chr1:146019387	ENSG00000168509	ENST00000336751	HJV	frameshift_variant	HIGH	likely_pathogenic,pathogenic	T	TC	1	3511	0	0.000284738	.	999	0	326	0	0	.	0	0	262	0	0	.	0
chr1_146066323_G_A	rs781895465,COSV100744411	chr1:146066323	ENSG00000271425	ENST00000583866	NBPF10	stop_gained	HIGH	.	A	G	1	3483	14	0.000287026	2.24e-05	12.8137	0	326	0	0	0	0	0	262	0	0	0	0
chr1_146066338_C_A	rs201638494	chr1:146066338	ENSG00000271425	ENST00000583866	NBPF10	stop_gained	HIGH	.	A	C	44	3438	15	0.0126364	0.01187	1.06457	3	323	0	0.00920245	0.001457	6.31603	0	262	0	0	0	0
chr1_146066447_G_C	rs782151920	chr1:146066447	ENSG00000271425	ENST00000583866	NBPF10	stop_gained	HIGH	.	C	G	1	3469	21	0.000288184	8.87e-05	3.24897	0	326	0	0	0	0	0	262	0	0	0	0
chr1_146068044_G_T	-	chr1:146068044	ENSG00000271425	ENST00000583866	NBPF10	stop_gained	HIGH	.	T	G	1	3463	24	0.000288684	.	999	0	320	3	0	.	0	0	260	1	0	.	0
chr1_146068091_A_T	-	chr1:146068091	ENSG00000271425	ENST00000583866	NBPF10	stop_gained	HIGH	.	T	A	1	3473	19	0.000287853	.	999	0	320	3	0	.	0	0	260	1	0	.	0
chr1_146069627_C_A	rs782681149	chr1:146069627	ENSG00000271425	ENST00000583866	NBPF10	stop_gained	HIGH	.	A	C	15	3481	8	0.00429062	0.001209	3.5489	1	325	0	0.00306749	0.0002987	10.2695	0	262	0	0	0	0
chr1_146069669_C_CTT	-	chr1:146069669-146069670	ENSG00000271425	ENST00000583866	NBPF10	frameshift_variant	HIGH	.	CTT	C	1	3499	6	0.000285714	.	999	0	326	0	0	.	0	0	262	0	0	.	0
chr1_146070338_G_GA	-	chr1:146070338-146070339	ENSG00000271425	ENST00000583866	NBPF10	frameshift_variant	HIGH	.	GA	G	1	3451	30	0.000289687	.	999	0	288	19	0	.	0	0	252	5	0	.	0
chr1_146126377_GC_G	rs1426016798	chr1:146126378	ENSG00000271425	ENST00000583866	NBPF10	frameshift_variant	HIGH	.	G	GC	1	3509	1	0.0002849	4.42e-05	6.4457	0	326	0	0	0	0	0	262	0	0	0	0
chr1_146126409_G_A_m	rs61816394,COSV61661699	chr1:146126409	ENSG00000271425	ENST00000583866	NBPF10	splice_acceptor_variant	HIGH	.	A	G	1	3509	1	0.0002849	2.97e-05	9.59259	0	326	0	0	0	0	0	262	0	0	0	0
chr1_146126409_G_C_m	rs61816394,COSV61661699	chr1:146126409	ENSG00000271425	ENST00000583866	NBPF10	splice_acceptor_variant	HIGH	.	C	G	1492	2018	1	0.425071	0.4227	1.00561	220	106	0	0.674847	0.6675	1.01101	112	150	0	0.427481	0.3576	1.19542
chr1_146139926_TG_T	rs1553796693	chr1:146139927	ENSG00000271425	ENST00000583866	NBPF10	frameshift_variant	HIGH	.	T	TG	3	3497	6	0.000857143	0.0006579	1.30285	0	326	0	0	0.0001124	0	0	262	0	0	0	0
chr1_146156637_GCAGGTGC_G	-	chr1:146156638-146156644	ENSG00000264343	ENST00000362074	NOTCH2NLA	frameshift_variant	HIGH	.	G	GCAGGTGC	2	3458	26	0.000578035	.	999	0	302	12	0	.	0	0	244	9	0	.	0
chr1_146164829_G_A	rs140871032,COSV61250834	chr1:146164829	ENSG00000264343	ENST00000362074	NOTCH2NLA	stop_gained	HIGH	.	A	G	250	3262	0	0.0711845	0.09121	0.780446	8	318	0	0.0245399	0.04182	0.586798	23	239	0	0.0877863	0.1373	0.639376
chr1_146164895_G_A	rs374113588	chr1:146164895	ENSG00000264343	ENST00000362074	NOTCH2NLA	stop_gained	HIGH	.	A	G	2	3510	0	0.000569476	0.000279	2.04113	0	326	0	0	0.000297	0	0	260	1	0	0	0
chr1_146189337_T_C	-	chr1:146189337	ENSG00000264343	ENST00000362074	NOTCH2NLA	start_lost	HIGH	.	C	T	1	3445	33	0.000290192	.	999	0	322	2	0	.	0	0	244	9	0	.	0
chr1_146344529_G_A	-	chr1:146344529	ENSG00000270339	ENST00000584068	PPIAL4H	stop_gained	HIGH	.	A	G	1	3461	25	0.00028885	.	999	0	324	1	0	.	0	0	262	0	0	.	0
chr1_146344691_C_CA	-	chr1:146344691-146344692	ENSG00000270339	ENST00000584068	PPIAL4H	frameshift_variant	HIGH	.	CA	C	2	3482	14	0.000574053	.	999	0	324	1	0	.	0	0	262	0	0	.	0
chr1_146387545_G_A	rs1213522919	chr1:146387545	ENSG00000287978	ENST00000660431	.	splice_acceptor_variant,non_coding_transcript_variant	HIGH	.	A	G	167	3345	0	0.0475513	0.03034	1.56728	2	324	0	0.00613497	0.01598	0.383915	4	258	0	0.0152672	0.02215	0.689263
chr1_146505330_G_T	rs1310985045	chr1:146505330	ENSG00000291242	ENST00000621489	.	splice_acceptor_variant,non_coding_transcript_variant	HIGH	.	T	G	0	3426	43	0	9.38e-05	0	7	309	5	0.0221519	0.007445	2.97541	0	258	2	0	0	0
chr1_146557469_G_A	rs1347219138	chr1:146557469	ENSG00000276975	ENST00000614586	HYDIN2	splice_donor_variant,non_coding_transcript_variant	HIGH	.	A	G	1	3511	0	0.000284738	1.47e-05	19.3699	0	326	0	0	0	0	0	262	0	0	0	0
chr1_146622667_G_A	-	chr1:146622667	ENSG00000276975	ENST00000614586	HYDIN2	splice_donor_variant,non_coding_transcript_variant	HIGH	.	A	G	1	3437	37	0.000290867	.	999	0	312	7	0	.	0	0	262	0	0	.	0
chr1_146643572_A_G	rs1383584952	chr1:146643572	ENSG00000276975	ENST00000614586	HYDIN2	splice_acceptor_variant,non_coding_transcript_variant	HIGH	.	G	A	1	3511	0	0.000284738	0.0001911	1.48999	0	326	0	0	2.41e-05	0	0	262	0	0	0	0
chr1_146685881_G_A	rs1261265664	chr1:146685881	ENSG00000276975	ENST00000614586	HYDIN2	splice_donor_variant,non_coding_transcript_variant	HIGH	.	A	G	0	3504	4	0	5.32e-05	0	4	308	7	0.0128205	0.002944	4.35479	0	262	0	0	0	0
chr1_146773715_G_C	rs1341114500	chr1:146773715	ENSG00000276975	ENST00000614586	HYDIN2	splice_donor_variant,non_coding_transcript_variant	HIGH	.	C	G	0	3512	0	0	1.63e-05	0	2	324	0	0.00613497	0.003309	1.85403	0	262	0	0	0	0
chr1_146814357_G_T	rs1209690538	chr1:146814357	ENSG00000276975	ENST00000614586	HYDIN2	splice_acceptor_variant,non_coding_transcript_variant	HIGH	.	T	G	0	3512	0	0	7.39e-05	0	9	317	0	0.0276074	0.02994	0.92209	0	262	0	0	0	0
chr1_146823691_A_G	rs1380498935	chr1:146823691	ENSG00000276975	ENST00000614586	HYDIN2	splice_acceptor_variant,non_coding_transcript_variant	HIGH	.	G	A	0	3512	0	0	0.0002259	0	0	326	0	0	4.3e-05	0	1	259	1	0.00384615	0	999
chr1_146852357_A_G	rs1428573393	chr1:146852357	ENSG00000276975	ENST00000614586	HYDIN2	splice_acceptor_variant,non_coding_transcript_variant	HIGH	.	G	A	2	3510	0	0.000569476	0.000691	0.824133	0	326	0	0	0.002006	0	5	257	0	0.019084	0	999
chr1_146910825_G_T	-	chr1:146910825	ENSG00000291243	ENST00000493714	.	splice_donor_variant,non_coding_transcript_variant	HIGH	.	T	G	1	3511	0	0.000284738	.	999	0	326	0	0	.	0	0	262	0	0	.	0
chr1_146960259_AAG_A	rs1264435332	chr1:146960260-146960261	ENSG00000268043	ENST00000698835	NBPF12	frameshift_variant	HIGH	.	A	AAG	1	3511	0	0.000284738	0.0002536	1.12278	0	326	0	0	2.56e-05	0	0	262	0	0	0.006494	0
chr1_146963181_C_A	rs1186390403	chr1:146963181	ENSG00000268043	ENST00000698835	NBPF12	stop_gained	HIGH	.	A	C	2	3510	0	0.000569476	7.35e-05	7.74797	0	326	0	0	7.28e-05	0	0	262	0	0	0	0
chr1_146964430_G_A	rs1411788359,COSV58770306,COSV58772048	chr1:146964430	ENSG00000268043	ENST00000698835	NBPF12	splice_donor_variant	HIGH	.	A	G	1	3511	0	0.000284738	0	999	0	326	0	0	7.3e-05	0	0	262	0	0	0	0
chr1_146964892_G_T	-	chr1:146964892	ENSG00000268043	ENST00000698835	NBPF12	splice_acceptor_variant	HIGH	.	T	G	1	3511	0	0.000284738	.	999	0	326	0	0	.	0	0	262	0	0	.	0
chr1_146966566_A_AAT	-	chr1:146966566-146966567	ENSG00000268043	ENST00000698835	NBPF12	frameshift_variant	HIGH	.	AAT	A	2	3510	0	0.000569476	.	999	0	326	0	0	.	0	0	262	0	0	.	0
chr1_146966568_TTG_T	-	chr1:146966569-146966570	ENSG00000268043	ENST00000698835	NBPF12	frameshift_variant	HIGH	.	T	TTG	2	3510	0	0.000569476	.	999	0	326	0	0	.	0	0	262	0	0	.	0
chr1_146969527_C_T	rs1392614275	chr1:146969527	ENSG00000268043	ENST00000698835	NBPF12	stop_gained	HIGH	.	T	C	1	3511	0	0.000284738	0.0001178	2.41713	0	326	0	0	0	0	0	262	0	0	0	0
chr1_146970676_C_T	rs1553886259	chr1:146970676	ENSG00000268043	ENST00000698835	NBPF12	stop_gained	HIGH	.	T	C	67	3445	0	0.0190774	0.02001	0.953396	1	325	0	0.00306749	0.005405	0.567527	3	259	0	0.0114504	0.01274	0.898774
chr1_146988049_C_CT	-	chr1:146988049-146988050	ENSG00000268043	ENST00000698835	NBPF12	frameshift_variant	HIGH	.	CT	C	1	3501	5	0.000285551	.	999	0	322	2	0	.	0	0	262	0	0	.	0
chr1_146988856_GGAAGGGGAAGAAAAGAAGGGGAAGAAGATCAAAGAAGAAAAGAA_G	-	chr1:146988857-146988900	ENSG00000268043	ENST00000698835	NBPF12	frameshift_variant	HIGH	.	G	GGAAGGGGAAGAAAAGAAGGGGAAGAAGATCAAAGAAGAAAAGAA	1	3405	53	0.0002936	.	999	0	320	3	0	.	0	0	260	1	0	.	0
chr1_146989573_G_A	rs1457036859	chr1:146989573	ENSG00000268043	ENST00000698835	NBPF12	splice_acceptor_variant	HIGH	.	A	G	1	3505	3	0.000285225	2.94e-05	9.70153	0	326	0	0	0	0	0	262	0	0	0	0
chr1_146991219_C_T	-	chr1:146991219	ENSG00000268043	ENST00000698835	NBPF12	stop_gained	HIGH	.	T	C	1	3497	7	0.000285878	.	999	0	326	0	0	.	0	0	262	0	0	.	0
chr1_147043065_GAGAAA_G	rs782415628	chr1:147043066-147043070	ENSG00000227242	ENST00000444082	.	splice_acceptor_variant,splice_polypyrimidine_tract_variant,intron_variant,non_coding_transcript_variant	HIGH	.	G	GAGAAA	0	3512	0	0	0.000147	0	0	326	0	0	4.83e-05	0	2	260	0	0.00763359	0.006329	1.20613
chr1_147114219_C_T	rs191975161	chr1:147114219	ENSG00000283342	ENST00000637142	NBPF13P	splice_donor_variant,non_coding_transcript_variant	HIGH	.	T	C	0	3512	0	0	1.47e-05	0	2	324	0	0.00613497	0.005716	1.0733	0	262	0	0	0	0
chr1_147201268_AC_A	rs782366753,COSV99567098	chr1:147201269	ENSG00000131781	ENST00000254090	FMO5	frameshift_variant	HIGH	.	A	AC	0	3512	0	0	.	0	0	326	0	0	.	0	1	261	0	0.00381679	.	999
chr1_147209052_C_A	rs142716484	chr1:147209052	ENSG00000131781	ENST00000254090	FMO5	splice_acceptor_variant	HIGH	.	A	C	1	3511	0	0.000284738	0.0001176	2.42124	1	325	0	0.00306749	0.0008929	3.43542	0	262	0	0	0	0
chr1_147212492_A_C	rs200936105,COSV54205776	chr1:147212492	ENSG00000131781	ENST00000254090	FMO5	stop_gained	HIGH	.	C	A	0	3512	0	0	5.88e-05	0	0	326	0	0	0	0	1	261	0	0.00381679	0	999
chr1_147242704_A_T	rs147494800	chr1:147242704	ENSG00000131778	ENST00000369258	CHD1L	start_lost	HIGH	likely_benign	T	A	0	3512	0	0	5.89e-05	0	0	326	0	0	0.005274	0	1	261	0	0.00381679	0	999
chr1_147265973_C_T	rs144288940,CM146002	chr1:147265973	ENSG00000131778	ENST00000369258	CHD1L	stop_gained	HIGH	.	T	C	1	3505	3	0.000285225	4.41e-05	6.46769	0	326	0	0	2.42e-05	0	0	262	0	0	0	0
chr1_147276102_A_G	rs113139670,CS1514774	chr1:147276102	ENSG00000131778	ENST00000369258	CHD1L	splice_acceptor_variant	HIGH	.	G	A	1	3511	0	0.000284738	0.001558	0.182759	0	326	0	0	0.0001691	0	2	260	0	0.00763359	0	999
chr1_147285397_GA_G	rs782144677,COSV105272334	chr1:147285398	ENSG00000131778	ENST00000369258	CHD1L	frameshift_variant	HIGH	pathogenic	G	GA	3	3509	0	0.000854214	4.41e-05	19.3699	0	326	0	0	0	0	0	262	0	0	0	0
chr1_147669877_G_GA	-	chr1:147669877-147669878	ENSG00000162836	ENST00000583509	ACP6	frameshift_variant	HIGH	.	GA	G	2	3510	0	0.000569476	.	999	0	326	0	0	.	0	0	262	0	0	.	0
chr1_147758335_G_A	rs372883419,COSV99605454	chr1:147758335	ENSG00000265107	ENST00000579774	GJA5	stop_gained	HIGH	.	A	G	0	3512	0	0	5.88e-05	0	0	326	0	0	2.42e-05	0	0	262	0	0	0	0
chr1_147944008_C_T	rs143821798	chr1:147944008	ENSG00000188092	ENST00000314163	GPR89B	stop_gained	HIGH	.	T	C	2	3506	2	0.000570125	1.49e-05	38.2634	2	324	0	0.00613497	0.007212	0.850661	0	262	0	0	0	0
chr1_148010457_C_T	-	chr1:148010457	ENSG00000290705	ENST00000401008	.	splice_donor_variant,non_coding_transcript_variant	HIGH	.	T	C	2	3510	0	0.000569476	.	999	0	326	0	0	.	0	0	262	0	0	.	0
chr1_148024720_G_A	rs1157292947	chr1:148024720	ENSG00000274372	ENST00000665117	LINC02804	splice_donor_variant,non_coding_transcript_variant	HIGH	.	A	G	1	3511	0	0.000284738	0.0003132	0.909125	0	326	0	0	5.08e-05	0	0	262	0	0	0.003185	0
chr1_148091722_G_A	rs1180585553	chr1:148091722	ENSG00000229828	ENST00000420737	PDE4DIPP1	splice_donor_variant,non_coding_transcript_variant	HIGH	.	A	G	1	3511	0	0.000284738	0.0007793	0.365377	4	322	0	0.0122699	0.02204	0.556712	0	262	0	0	0	0
chr1_148092074_T_G	rs1335192179	chr1:148092074	ENSG00000229828	ENST00000420737	PDE4DIPP1	splice_donor_variant,non_coding_transcript_variant	HIGH	.	G	T	3	3509	0	0.000854214	7.35e-05	11.622	0	326	0	0	0	0	0	262	0	0	0	0
chr1_148105475_AGTGAG_A	-	chr1:148105476-148105480	ENSG00000263956	ENST00000682118	NBPF11	frameshift_variant	HIGH	.	A	AGTGAG	1	3421	45	0.000292227	.	999	3	273	25	0.0108696	.	999	0	248	7	0	.	0
chr1_148116462_C_A	rs1158001162	chr1:148116462	ENSG00000263956	ENST00000682118	NBPF11	splice_donor_variant	HIGH	.	A	C	0	3512	0	0	0.0001038	0	0	326	0	0	0	0	1	261	0	0.00381679	0	999
chr1_148117755_G_A	rs1318926053	chr1:148117755	ENSG00000263956	ENST00000682118	NBPF11	stop_gained	HIGH	.	A	G	1	3511	0	0.000284738	0.0001918	1.48456	0	326	0	0	0.004428	0	1	261	0	0.00381679	0	999
chr1_148118675_G_A	rs1306878439	chr1:148118675	ENSG00000263956	ENST00000682118	NBPF11	stop_gained	HIGH	.	A	G	0	3512	0	0	0.000632	0	0	326	0	0	0.0002671	0	1	261	0	0.00381679	0	999
chr1_148124954_G_A	rs200802363,COSV65042695	chr1:148124954	ENSG00000263956	ENST00000682118	NBPF11	stop_gained	HIGH	.	A	G	270	3242	0	0.0768793	0.07751	0.991863	17	309	0	0.0521472	0.05499	0.948304	5	257	0	0.019084	0.01274	1.49796
chr1_148143413_A_C	rs1464171214	chr1:148143413	ENSG00000263956	ENST00000682118	NBPF11	splice_donor_variant	HIGH	.	C	A	3	3509	0	0.000854214	4.42e-05	19.3261	4	322	0	0.0122699	0.01571	0.781027	2	260	0	0.00763359	0	999
chr1_148208531_G_T	rs1444729910	chr1:148208531	ENSG00000227733	ENST00000599640	.	splice_donor_variant,non_coding_transcript_variant	HIGH	.	T	G	1	3511	0	0.000284738	0.0003556	0.800726	0	326	0	0	2.43e-05	0	4	258	0	0.0152672	0	999
chr1_148228070_C_A	rs1303904242	chr1:148228070	ENSG00000227733	ENST00000599640	.	splice_acceptor_variant,non_coding_transcript_variant	HIGH	.	A	C	0	3512	0	0	2.94e-05	0	3	323	0	0.00920245	0.00322	2.8579	0	262	0	0	0	0
chr1_148272898_A_G	-	chr1:148272898	ENSG00000234283	ENST00000428035	LINC01731	splice_donor_variant,non_coding_transcript_variant	HIGH	.	G	A	0	3512	0	0	.	0	0	326	0	0	.	0	1	261	0	0.00381679	.	999
chr1_148333213_C_A	rs183002072	chr1:148333213	ENSG00000274020	ENST00000640832	LINC01138	splice_donor_variant,non_coding_transcript_variant	HIGH	.	A	C	0	3512	0	0	0	0	1	325	0	0.00306749	0.0003635	8.43875	0	262	0	0	0	0
chr1_148344095_C_T	rs587654750	chr1:148344095	ENSG00000274020	ENST00000640832	LINC01138	splice_acceptor_variant,non_coding_transcript_variant	HIGH	.	T	C	0	3512	0	0	5.88e-05	0	2	322	1	0.00617284	0.007659	0.805959	0	262	0	0	0	0
chr1_148482937_TG_T	rs1468978596	chr1:148482938	ENSG00000236334	ENST00000419275	PPIAL4G	frameshift_variant	HIGH	.	T	TG	3	3509	0	0.000854214	0.0002356	3.6257	0	326	0	0	0	0	0	262	0	0	0	0
chr1_148533164_G_C	rs371599058	chr1:148533164	ENSG00000270629	ENST00000619423	NBPF14	stop_gained	HIGH	.	C	G	13	3489	5	0.00371216	0.001675	2.21622	0	318	4	0	0.000849	0	12	250	0	0.0458015	0.02574	1.77939
chr1_148534846_C_A	rs1175272875	chr1:148534846	ENSG00000270629	ENST00000619423	NBPF14	stop_gained	HIGH	.	A	C	1	3509	1	0.0002849	1.47e-05	19.381	0	320	3	0	2.9e-05	0	0	262	0	0	0	0
chr1_148536333_A_T	-	chr1:148536333	ENSG00000270629	ENST00000619423	NBPF14	stop_gained	HIGH	.	T	A	1	3495	8	0.000286041	.	999	0	326	0	0	.	0	0	262	0	0	.	0
chr1_148537918_C_A	-	chr1:148537918	ENSG00000270629	ENST00000619423	NBPF14	stop_gained	HIGH	.	A	C	1	3419	46	0.000292398	.	999	0	278	24	0	.	0	0	252	5	0	.	0
chr1_148537996_C_A	-	chr1:148537996	ENSG00000270629	ENST00000619423	NBPF14	stop_gained	HIGH	.	A	C	0	3440	36	0	.	0	2	284	20	0.00699301	.	999	0	252	5	0	.	0
chr1_148541822_T_A	-	chr1:148541822	ENSG00000270629	ENST00000619423	NBPF14	stop_gained	HIGH	.	A	T	2	3422	44	0.000584112	.	999	0	246	40	0	.	0	0	250	6	0	.	0
chr1_148541840_C_T	-	chr1:148541840	ENSG00000270629	ENST00000619423	NBPF14	splice_acceptor_variant	HIGH	.	T	C	2	3442	34	0.00058072	.	999	0	252	37	0	.	0	0	250	6	0	.	0
chr1_148550402_G_A	-	chr1:148550402	ENSG00000270629	ENST00000619423	NBPF14	stop_gained	HIGH	.	A	G	1	3409	51	0.000293255	.	999	0	314	6	0	.	0	0	254	4	0	.	0
chr1_148550416_T_TA	-	chr1:148550416-148550417	ENSG00000270629	ENST00000619423	NBPF14	frameshift_variant	HIGH	.	TA	T	0	3410	51	0	.	0	0	310	8	0	.	0	1	253	4	0.00393701	.	999
chr1_148557510_G_A_m	-	chr1:148557510	ENSG00000270629	ENST00000619423	NBPF14	stop_gained	HIGH	.	A	G	0	3394	59	0	.	0	0	256	35	0	.	0	1	249	6	0.004	.	999
chr1_148559074_T_C	-	chr1:148559074	ENSG00000270629	ENST00000619423	NBPF14	splice_acceptor_variant	HIGH	.	C	T	1	3461	25	0.00028885	.	999	0	296	15	0	.	0	0	256	3	0	.	0
chr1_148566316_C_G	rs1447363129	chr1:148566316	ENSG00000270629	ENST00000619423	NBPF14	splice_acceptor_variant	HIGH	.	G	C	2	3442	34	0.00058072	3.27e-05	17.759	0	326	0	0	0	0	0	258	2	0	0	0
chr1_148584650_TCC_T	-	chr1:148584651-148584652	ENSG00000270629	ENST00000619423	NBPF14	frameshift_variant	HIGH	.	T	TCC	1	3477	17	0.000287522	.	999	0	326	0	0	.	0	0	258	2	0	.	0
chr1_148584653_T_TGC	-	chr1:148584653-148584654	ENSG00000270629	ENST00000619423	NBPF14	frameshift_variant	HIGH	.	TGC	T	1	3477	17	0.000287522	.	999	0	326	0	0	.	0	0	258	2	0	.	0
chr1_148586438_G_A	rs1212183961	chr1:148586438	ENSG00000270629	ENST00000619423	NBPF14	stop_gained	HIGH	.	A	G	0	3512	0	0	7.45e-05	0	0	326	0	0	0.002119	0	1	261	0	0.00381679	0	999
chr1_148929242_C_T	-	chr1:148929242	ENSG00000178104	ENST00000695795	PDE4DIP	stop_gained	HIGH	.	T	C	1	3511	0	0.000284738	.	999	0	326	0	0	.	0	0	262	0	0	.	0
chr1_148932223_G_A	-	chr1:148932223	ENSG00000178104	ENST00000695795	PDE4DIP	stop_gained	HIGH	.	A	G	1	3511	0	0.000284738	.	999	0	326	0	0	.	0	0	262	0	0	.	0
chr1_148978416_G_A	rs1179651946	chr1:148978416	ENSG00000178104	ENST00000695795	PDE4DIP	splice_donor_variant	HIGH	.	A	G	1	3511	0	0.000284738	.	999	0	326	0	0	.	0	0	262	0	0	.	0
chr1_149055874_C_A	rs1553648737	chr1:149055874	ENSG00000269713	ENST00000698832	NBPF9	stop_gained	HIGH	.	A	C	1	3511	0	0.000284738	0	999	0	326	0	0	0	0	0	262	0	0	0	0
chr1_149072901_G_A	rs782319969,COSV56025333	chr1:149072901	ENSG00000269713	ENST00000698832	NBPF9	stop_gained	HIGH	.	A	G	1	3511	0	0.000284738	8.87e-05	3.21012	0	326	0	0	0.0001452	0	0	262	0	0	0	0
chr1_149072907_G_A	rs201767679,COSV99913804	chr1:149072907	ENSG00000269713	ENST00000698832	NBPF9	stop_gained	HIGH	.	A	G	31	3481	0	0.00882688	0.005718	1.5437	0	326	0	0	0.001258	0	0	262	0	0	0	0
chr1_149079190_G_A	rs112111762,COSV104427367	chr1:149079190	ENSG00000269713	ENST00000698832	NBPF9	stop_gained	HIGH	.	A	G	2	3510	0	0.000569476	5.9e-05	9.65214	0	326	0	0	0.0002471	0	1	261	0	0.00381679	0	999
chr1_149082271_C_A	rs3969644,COSV58399046	chr1:149082271	ENSG00000269713	ENST00000698832	NBPF9	splice_donor_variant	HIGH	.	A	C	1	3511	0	0.000284738	0.0001177	2.41918	0	326	0	0	7.35e-05	0	0	262	0	0	0	0
chr1_149390802_AGGCGGCGGCGGCGGCGGCGGC_AGGCGGGGCGGCGGCGGCGGCGGCGGCGGCGGCGGCGGCGGCGGCGGCGGCGGCGGC_m	-	chr1:149390803-149390823	ENSG00000286219	ENST00000650865	NOTCH2NLC	frameshift_variant	HIGH	.	AGGCGGGGCGGCGGCGGCGGCGGCGGCGGCGGCGGCGGCGGCGGCGGCGGCGGCGGC	AGGCGGCGGCGGCGGCGGCGGC	8	3494	5	0.00228441	.	999	0	326	0	0	.	0	0	262	0	0	.	0
chr1_149390802_AGGCGGCGGCGGCGGCGGCGGC_AGGCGGGGCGGCGGCGGCGGCGGCGGCGGCGGCGGCGGCGGCGGCGGCGGCGGCGGCGGC_m	-	chr1:149390803-149390823	ENSG00000286219	ENST00000650865	NOTCH2NLC	frameshift_variant	HIGH	.	AGGCGGGGCGGCGGCGGCGGCGGCGGCGGCGGCGGCGGCGGCGGCGGCGGCGGCGGCGGC	AGGCGGCGGCGGCGGCGGCGGC	2	3500	5	0.000571102	.	999	0	326	0	0	.	0	0	262	0	0	.	0
chr1_149390802_AGGCGGCGGCGGCGGCGGCGGC_AGGCGGGGCGGCGGCGGCGGCGGCGGCGGCGGCGGCGGCGGCGGCGGCGGCGGCGGCGGCGGC_m	-	chr1:149390803-149390823	ENSG00000286219	ENST00000650865	NOTCH2NLC	frameshift_variant	HIGH	.	AGGCGGGGCGGCGGCGGCGGCGGCGGCGGCGGCGGCGGCGGCGGCGGCGGCGGCGGCGGCGGC	AGGCGGCGGCGGCGGCGGCGGC	2	3500	5	0.000571102	.	999	0	326	0	0	.	0	0	262	0	0	.	0
chr1_149390802_AGGCGGCGGCGGCGGCGGCGGC_AGGCGGGGCGGCGGCGGCGGCGGCGGCGGCGGCGGCGGCGGCGGCGGCGGCGGCGGCGGCGGCGGCGGCGGC_m	-	chr1:149390803-149390823	ENSG00000286219	ENST00000650865	NOTCH2NLC	frameshift_variant	HIGH	.	AGGCGGGGCGGCGGCGGCGGCGGCGGCGGCGGCGGCGGCGGCGGCGGCGGCGGCGGCGGCGGCGGCGGCGGC	AGGCGGCGGCGGCGGCGGCGGC	1	3501	5	0.000285551	.	999	0	326	0	0	.	0	0	262	0	0	.	0
chr1_149463506_G_A	rs1413507778	chr1:149463506	ENSG00000286219	ENST00000650865	NOTCH2NLC	stop_gained	HIGH	.	A	G	0	3498	7	0	5.81e-05	0	11	315	0	0.0337423	0.02837	1.18937	1	259	1	0.00384615	0	999
chr1_149464080_CAGTG_C	rs1222766879	chr1:149464081-149464084	ENSG00000286219	ENST00000650865	NOTCH2NLC	frameshift_variant	HIGH	.	C	CAGTG	0	3496	8	0	4.81e-05	0	1	325	0	0.00306749	0	999	0	260	1	0	0	0
chr1_149464092_GA_G	rs1306186424	chr1:149464093	ENSG00000286219	ENST00000650865	NOTCH2NLC	frameshift_variant	HIGH	.	G	GA	0	3500	6	0	0	0	1	325	0	0.00306749	0.004115	0.74544	0	262	0	0	0.01515	0
chr1_149475796_G_A	rs1247614697	chr1:149475796	ENSG00000271383	ENST00000651566	NBPF19	splice_donor_variant	HIGH	.	A	G	0	3512	0	0	0	0	1	325	0	0.00306749	0.005786	0.530156	0	262	0	0	0	0
chr1_149482204_G_T	-	chr1:149482204	ENSG00000271383	ENST00000651566	NBPF19	stop_gained	HIGH	.	T	G	1	3479	16	0.000287356	.	999	0	322	2	0	.	0	0	258	2	0	.	0
chr1_149495204_T_TA	-	chr1:149495204-149495205	ENSG00000271383	ENST00000651566	NBPF19	frameshift_variant	HIGH	.	TA	T	1	3409	51	0.000293255	.	999	0	322	2	0	.	0	0	246	8	0	.	0
chr1_149554514_G_T	rs1370490544	chr1:149554514	ENSG00000271383	ENST00000651566	NBPF19	stop_gained	HIGH	.	T	G	1	3505	3	0.000285225	1.48e-05	19.272	0	326	0	0	0	0	0	262	0	0	0	0
chr1_149784224_C_T	rs74315310,CM950456,COSV64985637	chr1:149784224	ENSG00000150337	ENST00000369168	FCGR1A	stop_gained	HIGH	pathogenic	T	C	56	3456	0	0.0159453	0.006515	2.44748	1	325	0	0.00306749	0.001251	2.45203	0	262	0	0	0	0
chr1_149790203_C_T	rs782164774	chr1:149790203	ENSG00000150337	ENST00000369168	FCGR1A	stop_gained	HIGH	.	T	C	1	3511	0	0.000284738	8.82e-05	3.22832	0	326	0	0	0	0	0	262	0	0	0	0
chr1_149791515_T_C_m	rs374741011	chr1:149791515	ENSG00000150337	ENST00000369168	FCGR1A	stop_lost	HIGH	.	C	T	0	3512	0	0	0	0	1	325	0	0.00306749	7.33e-05	41.8484	0	262	0	0	0	0
chr1_149791515_T_G_m	rs374741011	chr1:149791515	ENSG00000150337	ENST00000369168	FCGR1A	stop_lost	HIGH	.	G	T	0	3512	0	0	1.47e-05	0	2	324	0	0.00613497	0.001907	3.21708	0	262	0	0	0	0
chr1_149886640_T_A	-	chr1:149886640	ENSG00000184678	ENST00000369155	H2BC21	start_lost	HIGH	.	A	T	1	3511	0	0.000284738	.	999	0	326	0	0	.	0	0	262	0	0	.	0
chr1_150054808_CAAAAAAAAA_CAAAAAAAAAA_m	rs34131685	chr1:150054809-150054817	ENSG00000223945	ENST00000426826	RPL6P31	splice_acceptor_variant,non_coding_transcript_variant	HIGH	.	CAAAAAAAAAA	CAAAAAAAAA	0	3496	8	0	0.0003685	0	7	317	1	0.0216049	0.02842	0.760202	2	258	1	0.00769231	0	999
chr1_150054808_CAAAAAAAAA_CAAAAAAAAAAA_m	rs34131685	chr1:150054809-150054817	ENSG00000223945	ENST00000426826	RPL6P31	splice_acceptor_variant,non_coding_transcript_variant	HIGH	.	CAAAAAAAAAAA	CAAAAAAAAA	1	3495	8	0.000286041	0.0001638	1.74628	0	324	1	0	0.001442	0	0	260	1	0	0	0
chr1_150054808_CAAAAAAAAA_CAAAAAAAAAAAA_m	rs34131685	chr1:150054809-150054817	ENSG00000223945	ENST00000426826	RPL6P31	splice_acceptor_variant,non_coding_transcript_variant	HIGH	.	CAAAAAAAAAAAA	CAAAAAAAAA	26	3470	8	0.00743707	0.005242	1.41875	28	296	1	0.0864198	0.09701	0.890833	5	255	1	0.0192308	0	999
chr1_150054808_CAAAAAAAAA_CAAAAAAAAAAAAA_m	rs34131685	chr1:150054809-150054817	ENSG00000223945	ENST00000426826	RPL6P31	splice_acceptor_variant,non_coding_transcript_variant	HIGH	.	CAAAAAAAAAAAAA	CAAAAAAAAA	1990	1506	8	0.569222	0.6584	0.864553	157	167	1	0.484568	0.5272	0.919135	132	128	1	0.507692	0.6842	0.742023
chr1_150054808_CAAAAAAAAA_CAAAAAAAAAAAAAA_m	rs34131685	chr1:150054809-150054817	ENSG00000223945	ENST00000426826	RPL6P31	splice_acceptor_variant,non_coding_transcript_variant	HIGH	.	CAAAAAAAAAAAAAA	CAAAAAAAAA	976	2520	8	0.279176	0.2711	1.02979	62	262	1	0.191358	0.2364	0.809467	90	170	1	0.346154	0.1765	1.96121
chr1_150054808_CAAAAAAAAA_CAAAAAAAAAAAAAAA_m	rs34131685	chr1:150054809-150054817	ENSG00000223945	ENST00000426826	RPL6P31	splice_acceptor_variant,non_coding_transcript_variant	HIGH	.	CAAAAAAAAAAAAAAA	CAAAAAAAAA	71	3425	8	0.0203089	0.01011	2.0088	7	317	1	0.0216049	0.02195	0.98428	6	254	1	0.0230769	0	999
chr1_150054808_CAAAAAAAAA_CAAAAAAAAAAAAAAAA_m	rs34131685	chr1:150054809-150054817	ENSG00000223945	ENST00000426826	RPL6P31	splice_acceptor_variant,non_coding_transcript_variant	HIGH	.	CAAAAAAAAAAAAAAAA	CAAAAAAAAA	36	3460	8	0.0102975	0.003257	3.16165	2	322	1	0.00617284	0.002276	2.71214	5	255	1	0.0192308	0	999
chr1_150054808_CAAAAAAAAA_CAAAAAAAAAAAAAAAAA_m	-	chr1:150054809-150054817	ENSG00000223945	ENST00000426826	RPL6P31	splice_acceptor_variant,non_coding_transcript_variant	HIGH	.	CAAAAAAAAAAAAAAAAA	CAAAAAAAAA	3	3493	8	0.000858124	.	999	1	323	1	0.00308642	.	999	1	259	1	0.00384615	.	999
chr1_150054808_CAAAAAAAAA_CAAAAAAAAAAAAAAAAAA_m	rs34131685	chr1:150054809-150054817	ENSG00000223945	ENST00000426826	RPL6P31	splice_acceptor_variant,non_coding_transcript_variant	HIGH	.	CAAAAAAAAAAAAAAAAAA	CAAAAAAAAA	1	3495	8	0.000286041	0	999	3	321	1	0.00925926	0.003605	2.56845	1	259	1	0.00384615	0	999
chr1_150054808_CAAAAAAAAA_CAAAAAAAAAAAAAAAAAAA_m	rs34131685	chr1:150054809-150054817	ENSG00000223945	ENST00000426826	RPL6P31	splice_acceptor_variant,non_coding_transcript_variant	HIGH	.	CAAAAAAAAAAAAAAAAAAA	CAAAAAAAAA	0	3496	8	0	0.0005325	0	27	297	1	0.0833333	0.02513	3.31609	4	256	1	0.0153846	0	999
chr1_150054808_CAAAAAAAAA_CAAAAAAAAAAAAAAAAAAAA_m	rs34131685	chr1:150054809-150054817	ENSG00000223945	ENST00000426826	RPL6P31	splice_acceptor_variant,non_coding_transcript_variant	HIGH	.	CAAAAAAAAAAAAAAAAAAAA	CAAAAAAAAA	2	3494	8	0.000572082	0.0003277	1.74575	0	324	1	0	0.001339	0	0	260	1	0	0	0
chr1_150054808_CAAAAAAAAA_CAAAAAAAAAAAAAAAAAAAAA_m	rs34131685	chr1:150054809-150054817	ENSG00000223945	ENST00000426826	RPL6P31	splice_acceptor_variant,non_coding_transcript_variant	HIGH	.	CAAAAAAAAAAAAAAAAAAAAA	CAAAAAAAAA	2	3494	8	0.000572082	0.0004506	1.2696	2	322	1	0.00617284	0.001545	3.99537	1	259	1	0.00384615	0	999
chr1_150054808_CAAAAAAAAA_CAAAAAAAAAAAAAAAAAAAAAA_m	-	chr1:150054809-150054817	ENSG00000223945	ENST00000426826	RPL6P31	splice_acceptor_variant,non_coding_transcript_variant	HIGH	.	CAAAAAAAAAAAAAAAAAAAAAA	CAAAAAAAAA	2	3494	8	0.000572082	.	999	0	324	1	0	.	0	0	260	1	0	.	0
chr1_150054808_CAAAAAAAAA_CAAAAAAAAAAAAAAAAAAAAAAAA_m	-	chr1:150054809-150054817	ENSG00000223945	ENST00000426826	RPL6P31	splice_acceptor_variant,non_coding_transcript_variant	HIGH	.	CAAAAAAAAAAAAAAAAAAAAAAAA	CAAAAAAAAA	0	3496	8	0	.	0	7	317	1	0.0216049	.	999	0	260	1	0	.	0
chr1_150054808_CAAAAAAAAA_CAAAAAAAAAAAAAAAAAAAAAAAAA_m	-	chr1:150054809-150054817	ENSG00000223945	ENST00000426826	RPL6P31	splice_acceptor_variant,non_coding_transcript_variant	HIGH	.	CAAAAAAAAAAAAAAAAAAAAAAAAA	CAAAAAAAAA	2	3494	8	0.000572082	.	999	2	322	1	0.00617284	.	999	0	260	1	0	.	0
chr1_150054808_CAAAAAAAAA_CAAAAAAAAAAAAAAAAAAAAAAAAAA_m	rs34131685	chr1:150054809-150054817	ENSG00000223945	ENST00000426826	RPL6P31	splice_acceptor_variant,non_coding_transcript_variant	HIGH	.	CAAAAAAAAAAAAAAAAAAAAAAAAAA	CAAAAAAAAA	123	3373	8	0.0351831	0.01249	2.8169	3	321	1	0.00925926	0.002884	3.21056	5	255	1	0.0192308	0	999
chr1_150054808_CAAAAAAAAA_CAAAAAAAAAAAAAAAAAAAAAAAAAAA_m	rs34131685	chr1:150054809-150054817	ENSG00000223945	ENST00000426826	RPL6P31	splice_acceptor_variant,non_coding_transcript_variant	HIGH	.	CAAAAAAAAAAAAAAAAAAAAAAAAAAA	CAAAAAAAAA	50	3446	8	0.0143021	0.004423	3.23357	2	322	1	0.00617284	0.00103	5.99305	3	257	1	0.0115385	0.05556	0.207676
chr1_150054808_CAAAAAAAAA_CAAAAAAAAAAAAAAAAAAAAAAAAAAAA_m	rs34131685	chr1:150054809-150054817	ENSG00000223945	ENST00000426826	RPL6P31	splice_acceptor_variant,non_coding_transcript_variant	HIGH	.	CAAAAAAAAAAAAAAAAAAAAAAAAAAAA	CAAAAAAAAA	63	3433	8	0.0180206	0.002498	7.21401	1	323	1	0.00308642	0.000206	14.9826	1	259	1	0.00384615	0	999
chr1_150054808_CAAAAAAAAA_CAAAAAAAAAAAAAAAAAAAAAAAAAAAAA_m	-	chr1:150054809-150054817	ENSG00000223945	ENST00000426826	RPL6P31	splice_acceptor_variant,non_coding_transcript_variant	HIGH	.	CAAAAAAAAAAAAAAAAAAAAAAAAAAAAA	CAAAAAAAAA	55	3441	8	0.0157323	.	999	2	322	1	0.00617284	.	999	1	259	1	0.00384615	.	999
chr1_150054808_CAAAAAAAAA_CAAAAAAAAAAAAAAAAAAAAAAAAAAAAAA_m	-	chr1:150054809-150054817	ENSG00000223945	ENST00000426826	RPL6P31	splice_acceptor_variant,non_coding_transcript_variant	HIGH	.	CAAAAAAAAAAAAAAAAAAAAAAAAAAAAAA	CAAAAAAAAA	34	3462	8	0.0097254	.	999	1	323	1	0.00308642	.	999	1	259	1	0.00384615	.	999
chr1_150054808_CAAAAAAAAA_CAAAAAAAAAAAAAAAAAAAAAAAAAAAAAAA_m	-	chr1:150054809-150054817	ENSG00000223945	ENST00000426826	RPL6P31	splice_acceptor_variant,non_coding_transcript_variant	HIGH	.	CAAAAAAAAAAAAAAAAAAAAAAAAAAAAAAA	CAAAAAAAAA	17	3479	8	0.0048627	.	999	1	323	1	0.00308642	.	999	0	260	1	0	.	0
chr1_150054808_CAAAAAAAAA_CAAAAAAAAAAAAAAAAAAAAAAAAAAAAAAAA_m	-	chr1:150054809-150054817	ENSG00000223945	ENST00000426826	RPL6P31	splice_acceptor_variant,non_coding_transcript_variant	HIGH	.	CAAAAAAAAAAAAAAAAAAAAAAAAAAAAAAAA	CAAAAAAAAA	5	3491	8	0.00143021	.	999	0	324	1	0	.	0	1	259	1	0.00384615	.	999
chr1_150054808_CAAAAAAAAA_CAAAAAAAAAAAAAAAAAAAAAAAAAAAAAAAAA_m	-	chr1:150054809-150054817	ENSG00000223945	ENST00000426826	RPL6P31	splice_acceptor_variant,non_coding_transcript_variant	HIGH	.	CAAAAAAAAAAAAAAAAAAAAAAAAAAAAAAAAA	CAAAAAAAAA	8	3488	8	0.00228833	.	999	2	322	1	0.00617284	.	999	0	260	1	0	.	0
chr1_150054808_CAAAAAAAAA_CAAAAAAAAAAAAAAAAAAAAAAAAAAAAAAAAAA_m	rs34131685	chr1:150054809-150054817	ENSG00000223945	ENST00000426826	RPL6P31	splice_acceptor_variant,non_coding_transcript_variant	HIGH	.	CAAAAAAAAAAAAAAAAAAAAAAAAAAAAAAAAAA	CAAAAAAAAA	1	3495	8	0.000286041	0.0004505	0.634941	0	324	1	0	0.000103	0	0	260	1	0	0	0
chr1_150054808_CAAAAAAAAA_CAAAAAAAAAAAAAAAAAAAAAAAAAAAAAAAAAAA_m	-	chr1:150054809-150054817	ENSG00000223945	ENST00000426826	RPL6P31	splice_acceptor_variant,non_coding_transcript_variant	HIGH	.	CAAAAAAAAAAAAAAAAAAAAAAAAAAAAAAAAAAA	CAAAAAAAAA	2	3494	8	0.000572082	.	999	0	324	1	0	.	0	0	260	1	0	.	0
chr1_150054808_CAAAAAAAAA_CACAAAAAAAAAAAA_m	-	chr1:150054809-150054817	ENSG00000223945	ENST00000426826	RPL6P31	splice_acceptor_variant,splice_polypyrimidine_tract_variant,intron_variant,non_coding_transcript_variant	HIGH	.	CACAAAAAAAAAAAA	CAAAAAAAAA	0	3496	8	0	.	0	0	324	1	0	.	0	1	259	1	0.00384615	.	999
chr1_150054808_CAAAAAAAAA_CACAAAAAAAAAAAAAAAAAAAAAAAAAA_m	-	chr1:150054809-150054817	ENSG00000223945	ENST00000426826	RPL6P31	splice_acceptor_variant,splice_polypyrimidine_tract_variant,intron_variant,non_coding_transcript_variant	HIGH	.	CACAAAAAAAAAAAAAAAAAAAAAAAAAA	CAAAAAAAAA	0	3496	8	0	.	0	1	323	1	0.00308642	.	999	0	260	1	0	.	0
chr1_150180911_G_A	-	chr1:150180911	ENSG00000285554	ENST00000647691	LINC02988	splice_acceptor_variant,non_coding_transcript_variant	HIGH	.	A	G	1	3511	0	0.000284738	.	999	0	326	0	0	.	0	0	262	0	0	.	0
chr1_150220729_G_A	rs1486701528	chr1:150220729	ENSG00000143401	ENST00000583931	ANP32E	stop_gained	HIGH	.	A	G	0	3512	0	0	2.94e-05	0	0	326	0	0	0	0	0	262	0	0	0	0
chr1_150235785_A_G	-	chr1:150235785	ENSG00000143401	ENST00000583931	ANP32E	start_lost	HIGH	.	G	A	0	3512	0	0	.	0	1	325	0	0.00306749	.	999	0	262	0	0	.	0
chr1_150262524_G_A	rs782262732	chr1:150262524	ENSG00000118298	ENST00000369111	CA14	splice_acceptor_variant	HIGH	.	A	G	3	3509	0	0.000854214	1.47e-05	58.1098	0	326	0	0	0	0	0	262	0	0	0	0
chr1_150294450_G_A	-	chr1:150294450	ENSG00000266472	ENST00000614145	MRPS21	splice_donor_variant	HIGH	.	A	G	0	3512	0	0	.	0	1	325	0	0.00306749	.	999	0	262	0	0	.	0
chr1_150509690_CT_C	rs745815096,COSV105252812	chr1:150509691	ENSG00000143369	ENST00000369047	ECM1	frameshift_variant	HIGH	.	C	CT	2	3510	0	0.000569476	8.83e-05	6.44933	0	326	0	0	0	0	0	262	0	0	0	0
chr1_150553670_C_T	COSV54996177	chr1:150553670	ENSG00000143382	ENST00000271643	ADAMTSL4	stop_gained	HIGH	.	T	C	1	3511	0	0.000284738	.	999	0	326	0	0	.	0	0	262	0	0	.	0
chr1_150553749_CCAGAGCCCAGGCCTCTGGCA_C	rs199473693	chr1:150553750-150553769	ENSG00000143382	ENST00000271643	ADAMTSL4	frameshift_variant	HIGH	pathogenic	C	CCAGAGCCCAGGCCTCTGGCA	6	3506	0	0.00170843	0.00231	0.739579	0	326	0	0	0.0001935	0	0	262	0	0	0	0
chr1_150558968_GC_G	rs781144356	chr1:150558969	ENSG00000143382	ENST00000271643	ADAMTSL4	frameshift_variant	HIGH	.	G	GC	1	3511	0	0.000284738	.	999	0	326	0	0	.	0	0	262	0	0	.	0
chr1_150559105_CG_C	COSV55003090	chr1:150559106	ENSG00000143382	ENST00000271643	ADAMTSL4	frameshift_variant	HIGH	.	C	CG	1	3511	0	0.000284738	.	999	0	326	0	0	.	0	0	262	0	0	.	0
chr1_150559394_CAGGCCCCCTGCCCTGCAGCCCTGTCA_C	rs771318271	chr1:150559395-150559420	ENSG00000143382	ENST00000271643	ADAMTSL4	frameshift_variant	HIGH	.	C	CAGGCCCCCTGCCCTGCAGCCCTGTCA	1	3511	0	0.000284738	.	999	0	326	0	0	.	0	0	262	0	0	.	0
chr1_150887315_T_C	rs188487436	chr1:150887315	ENSG00000283324	ENST00000636087	CTXND2	splice_donor_variant	HIGH	.	C	T	0	3512	0	0	0	0	3	323	0	0.00920245	0.005651	1.62846	0	262	0	0	0	0
chr1_150944954_G_GC	-	chr1:150944954-150944955	ENSG00000143379	ENST00000692827	SETDB1	frameshift_variant	HIGH	.	GC	G	1	3511	0	0.000284738	.	999	0	326	0	0	.	0	0	262	0	0	.	0
chr1_150983106_A_G	rs267731	chr1:150983106	ENSG00000143412	ENST00000368947	ANXA9	start_lost	HIGH	.	G	A	175	3337	0	0.0498292	0.03938	1.26534	3	323	0	0.00920245	0.005731	1.60573	5	257	0	0.019084	0.003165	6.02969
chr1_150984643_C_T	rs752104682	chr1:150984643	ENSG00000143412	ENST00000368947	ANXA9	stop_gained	HIGH	.	T	C	0	3512	0	0	0	0	0	326	0	0	0	0	0	262	0	0	0	0
chr1_150994622_C_T	rs370938669	chr1:150994622	ENSG00000143412	ENST00000368947	ANXA9	stop_gained	HIGH	.	T	C	1	3511	0	0.000284738	2.94e-05	9.68497	0	326	0	0	0.000507	0	0	262	0	0	0	0
chr1_151038883_CT_C	-	chr1:151038884	ENSG00000163141	ENST00000368931	BNIPL	frameshift_variant	HIGH	.	C	CT	1	3511	0	0.000284738	.	999	0	326	0	0	.	0	0	262	0	0	.	0
chr1_151043695_G_A	rs145614553,COSV54846772	chr1:151043695	ENSG00000163141	ENST00000368931	BNIPL	stop_gained	HIGH	.	A	G	0	3512	0	0	0	0	1	325	0	0.00306749	0.001569	1.95506	0	262	0	0	0	0
chr1_151046080_C_T	rs140082924	chr1:151046080	ENSG00000163141	ENST00000368931	BNIPL	stop_gained	HIGH	.	T	C	1	3511	0	0.000284738	2.94e-05	9.68497	0	326	0	0	2.41e-05	0	0	262	0	0	0	0
chr1_151048273_TAGTC_T	rs587603472	chr1:151048274-151048277	ENSG00000143443	ENST00000368926	C1orf56	frameshift_variant	HIGH	.	T	TAGTC	6	3506	0	0.00170843	0.002058	0.83014	0	326	0	0	0.0002894	0	0	262	0	0	0	0
chr1_151048769_GC_G	rs1558106296	chr1:151048770	ENSG00000143443	ENST00000368926	C1orf56	frameshift_variant	HIGH	.	G	GC	7	3505	0	0.00199317	.	999	0	326	0	0	.	0	0	262	0	0	.	0
chr1_151050439_T_TA	rs769294129	chr1:151050439-151050440	ENSG00000143443	ENST00000368926	C1orf56	frameshift_variant,splice_region_variant	HIGH	.	TA	T	4	3508	0	0.00113895	4.41e-05	25.8266	0	326	0	0	0	0	0	262	0	0	0	0
chr1_151117428_CTG_C	rs761037443	chr1:151117429-151117430	ENSG00000143458	ENST00000368918	GABPB2	frameshift_variant	HIGH	.	C	CTG	1	3511	0	0.000284738	.	999	0	326	0	0	.	0	0	262	0	0	.	0
chr1_151118023_C_T	rs752198302	chr1:151118023	ENSG00000143458	ENST00000368918	GABPB2	stop_gained	HIGH	.	T	C	3	3509	0	0.000854214	1.47e-05	58.1098	0	326	0	0	0	0	0	262	0	0	0	0
chr1_151132601_G_C	rs377095094	chr1:151132601	ENSG00000143434	ENST00000368914	SEMA6C	stop_gained	HIGH	.	C	G	3	3509	0	0.000854214	0.000456	1.87328	0	326	0	0	7.24e-05	0	0	262	0	0	0	0
chr1_151132855_TG_T	rs1317832198	chr1:151132856	ENSG00000143434	ENST00000368914	SEMA6C	frameshift_variant	HIGH	.	T	TG	4	3508	0	0.00113895	.	999	0	326	0	0	.	0	0	262	0	0	.	0
chr1_151133009_GCCGGGCGGCGGTGGCCTCACCAGCACGCGGGGCGCGGGCCCGCCCGCCGCGTGCCCGCC_G	rs1558176540	chr1:151133010-151133068	ENSG00000143434	ENST00000368914	SEMA6C	frameshift_variant	HIGH	.	G	GCCGGGCGGCGGTGGCCTCACCAGCACGCGGGGCGCGGGCCCGCCCGCCGCGTGCCCGCC	4	3508	0	0.00113895	.	999	0	326	0	0	.	0	0	262	0	0	.	0
chr1_151171764_C_G	rs142974975	chr1:151171764	ENSG00000163157	ENST00000295314	TMOD4	splice_acceptor_variant	HIGH	.	G	C	0	3512	0	0	0	0	0	326	0	0	0.0008949	0	1	261	0	0.00381679	0	999
chr1_151366810_G_T	rs747234358	chr1:151366810	ENSG00000143416	ENST00000368868	SELENBP1	stop_gained	HIGH	.	T	G	8	3504	0	0.0022779	2.94e-05	77.4797	0	326	0	0	0	0	0	262	0	0	0	0
chr1_151518637_C_T	rs376940080,COSV54971339	chr1:151518637	ENSG00000143375	ENST00000271636	CGN	stop_gained	HIGH	.	T	C	1	3511	0	0.000284738	8.82e-05	3.22832	0	326	0	0	2.42e-05	0	0	262	0	0	0	0
chr1_151523545_C_T	rs1024772927	chr1:151523545	ENSG00000143375	ENST00000271636	CGN	stop_gained	HIGH	.	T	C	1	3511	0	0.000284738	0	999	0	326	0	0	0	0	0	262	0	0	0	0
chr1_151527063_C_T	rs140334393	chr1:151527063	ENSG00000143375	ENST00000271636	CGN	stop_gained	HIGH	.	T	C	1	3511	0	0.000284738	0	999	1	325	0	0.00306749	0.0005554	5.52302	0	262	0	0	0	0
chr1_151529419_C_T	rs140472889	chr1:151529419	ENSG00000143375	ENST00000271636	CGN	stop_gained	HIGH	.	T	C	1	3511	0	0.000284738	0.0001031	2.76177	0	326	0	0	4.85e-05	0	0	262	0	0	0.003165	0
chr1_151534109_CAG_C	rs1356197405	chr1:151534110-151534111	ENSG00000143375	ENST00000271636	CGN	frameshift_variant	HIGH	.	C	CAG	1	3511	0	0.000284738	1.47e-05	19.3699	0	326	0	0	0	0	0	262	0	0	0	0
chr1_151581690_C_T	rs200295384	chr1:151581690	ENSG00000143367	ENST00000368849	TUFT1	stop_gained	HIGH	.	T	C	3	3509	0	0.000854214	0.0001617	5.28271	0	326	0	0	9.66e-05	0	0	262	0	0	0	0
chr1_151692432_TAGTACC_T_m	-	chr1:151692433-151692438	ENSG00000143376	ENST00000458013	SNX27	splice_acceptor_variant,coding_sequence_variant	HIGH	.	T	TAGTACC	0	3512	0	0	.	0	0	326	0	0	.	0	1	259	1	0.00384615	.	999
chr1_151692432_TAGTACC_TTTTTAACAAAAAAGTACC_m	-	chr1:151692433-151692438	ENSG00000143376	ENST00000458013	SNX27	splice_acceptor_variant,coding_sequence_variant	HIGH	.	TTTTTAACAAAAAAGTACC	TAGTACC	0	3512	0	0	.	0	0	326	0	0	.	0	1	259	1	0.00384615	.	999
chr1_151692432_TAGTACC_TTTTTTTAAGTACC_m	-	chr1:151692433-151692438	ENSG00000143376	ENST00000458013	SNX27	splice_acceptor_variant,coding_sequence_variant	HIGH	.	TTTTTTTAAGTACC	TAGTACC	1	3511	0	0.000284738	.	999	0	326	0	0	.	0	0	260	1	0	.	0
chr1_151801556_A_AG	rs749383652	chr1:151801556-151801557	ENSG00000213171	ENST00000368820	LINGO4	frameshift_variant	HIGH	.	AG	A	0	3512	0	0	7.35e-05	0	0	326	0	0	0.000193	0	0	262	0	0	0	0
chr1_151831737_G_A	rs17582155	chr1:151831737	ENSG00000143365	ENST00000318247	RORC	stop_gained	HIGH	likely_benign	A	G	16	3496	0	0.00455581	0.00269	1.69361	1	325	0	0.00306749	0.0008694	3.52828	1	261	0	0.00381679	0	999
chr1_151838660_CG_C_m	rs753697778	chr1:151838661	ENSG00000225556	ENST00000694868	C2CD4D	frameshift_variant	HIGH	.	C	CG	6	3506	0	0.00170843	0.0009572	1.78482	0	326	0	0	0.0001209	0	0	262	0	0	0	0
chr1_151839662_A_T	rs183583983	chr1:151839662	ENSG00000225556	ENST00000694868	C2CD4D	splice_donor_variant	HIGH	.	T	A	9	3503	0	0.00256264	0.001825	1.40419	0	326	0	0	0.0003871	0	0	262	0	0	0	0
chr1_151909418_GC_G	rs1246182316	chr1:151909419	ENSG00000159445	ENST00000368814	THEM4	frameshift_variant	HIGH	.	G	GC	1	3511	0	0.000284738	7.35e-05	3.87399	0	326	0	0	0	0	0	262	0	0	0	0
chr1_152084996_G_A	rs148113334	chr1:152084996	ENSG00000182898	ENST00000368806	TCHHL1	stop_gained	HIGH	.	A	G	0	3512	0	0	0	0	1	325	0	0.00306749	0.0009414	3.25843	0	262	0	0	0	0
chr1_152085716_G_A	rs150014958	chr1:152085716	ENSG00000182898	ENST00000368806	TCHHL1	stop_gained	HIGH	.	A	G	15	3497	0	0.00427107	0.0004558	9.37049	0	326	0	0	0.002971	0	0	262	0	0	0	0
chr1_152086802_G_A	rs61749316,CM147325,COSV104684566	chr1:152086802	ENSG00000182898	ENST00000368806	TCHHL1	stop_gained	HIGH	benign	A	G	2	3510	0	0.000569476	0.0003087	1.84476	5	321	0	0.0153374	0.01602	0.957392	4	258	0	0.0152672	0	999
chr1_152108220_TC_T	rs762044923,COSV100914870	chr1:152108221	ENSG00000159450	ENST00000614923	TCHH	frameshift_variant	HIGH	.	T	TC	1	3511	0	0.000284738	7.37e-05	3.86347	0	326	0	0	4.86e-05	0	0	262	0	0	0	0
chr1_152108461_G_A	rs754912985	chr1:152108461	ENSG00000159450	ENST00000614923	TCHH	stop_gained	HIGH	.	A	G	1	3511	0	0.000284738	1.47e-05	19.3699	0	326	0	0	2.44e-05	0	0	262	0	0	0	0
chr1_152108592_C_CG	rs1413641675	chr1:152108592-152108593	ENSG00000159450	ENST00000614923	TCHH	frameshift_variant	HIGH	.	CG	C	1	3511	0	0.000284738	1.48e-05	19.2391	0	326	0	0	0	0	0	262	0	0	0	0
chr1_152108917_C_A	rs1282112080	chr1:152108917	ENSG00000159450	ENST00000614923	TCHH	stop_gained	HIGH	.	A	C	1	3511	0	0.000284738	0	999	0	326	0	0	4.88e-05	0	0	262	0	0	0	0
chr1_152109208_TTCTG_T	rs761331359	chr1:152109209-152109212	ENSG00000159450	ENST00000614923	TCHH	frameshift_variant	HIGH	.	T	TTCTG	2	3510	0	0.000569476	0.0003968	1.43517	0	326	0	0	2.41e-05	0	0	262	0	0	0	0
chr1_152109575_G_C	-	chr1:152109575	ENSG00000159450	ENST00000614923	TCHH	stop_gained	HIGH	.	C	G	1	3511	0	0.000284738	.	999	0	326	0	0	.	0	0	262	0	0	.	0
chr1_152110323_T_TAC	-	chr1:152110323-152110324	ENSG00000159450	ENST00000614923	TCHH	frameshift_variant	HIGH	.	TAC	T	1	3511	0	0.000284738	.	999	0	326	0	0	.	0	0	262	0	0	.	0
chr1_152110326_TTA_T	rs1358982844	chr1:152110327-152110328	ENSG00000159450	ENST00000614923	TCHH	frameshift_variant	HIGH	.	T	TTA	1	3511	0	0.000284738	0	999	0	326	0	0	0	0	0	262	0	0	0	0
chr1_152111942_CAG_C	rs754646530	chr1:152111943-152111944	ENSG00000159450	ENST00000614923	TCHH	frameshift_variant	HIGH	.	C	CAG	0	3510	1	0	0.0004212	0	1	325	0	0.00306749	0.008318	0.368777	0	262	0	0	0	0
chr1_152111960_CAG_C	rs756033325,COSV105285554	chr1:152111961-152111962	ENSG00000159450	ENST00000614923	TCHH	frameshift_variant	HIGH	.	C	CAG	0	3512	0	0	6.43e-05	0	1	325	0	0.00306749	0.001068	2.87218	0	262	0	0	0	0
chr1_152112547_C_A	rs368247283,COSV64274103	chr1:152112547	ENSG00000159450	ENST00000614923	TCHH	stop_gained	HIGH	.	A	C	1	3511	0	0.000284738	0.0003087	0.922378	0	326	0	0	4.83e-05	0	0	262	0	0	0	0
chr1_152114078_CA_C	rs755142433	chr1:152114079	ENSG00000159450	ENST00000614923	TCHH	frameshift_variant,start_lost	HIGH	.	C	CA	1	3511	0	0.000284738	4.41e-05	6.45664	0	326	0	0	2.41e-05	0	0	262	0	0	0	0
chr1_152114079_AT_A_m	rs141946179	chr1:152114080	ENSG00000159450	ENST00000614923	TCHH	frameshift_variant,start_lost,start_retained_variant	HIGH	likely_benign	A	AT	5	3507	0	0.00142369	0.003108	0.458073	0	326	0	0	0.000897	0	0	262	0	0	0	0
chr1_152114079_AT_ATT_m	rs141946179	chr1:152114080	ENSG00000159450	ENST00000614923	TCHH	frameshift_variant,start_lost,start_retained_variant	HIGH	likely_benign	ATT	AT	0	3512	0	0	0	0	1	325	0	0.00306749	0.0001212	25.3093	0	262	0	0	0	0
chr1_152213165_C_A	rs151033591,COSV104684430	chr1:152213165	ENSG00000197915	ENST00000368801	HRNR	stop_gained	HIGH	.	A	C	0	3512	0	0	2.94e-05	0	1	325	0	0.00306749	0.007818	0.392362	0	262	0	0	0	0
chr1_152213508_G_T	-	chr1:152213508	ENSG00000197915	ENST00000368801	HRNR	stop_gained	HIGH	.	T	G	1	3503	4	0.000285388	.	999	0	324	1	0	.	0	0	254	4	0	.	0
chr1_152213632_GA_G_m	-	chr1:152213633	ENSG00000197915	ENST00000368801	HRNR	frameshift_variant	HIGH	.	G	GA	1	3485	13	0.000286862	.	999	0	316	5	0	.	0	0	256	3	0	.	0
chr1_152213699_G_A	rs770918728	chr1:152213699	ENSG00000197915	ENST00000368801	HRNR	stop_gained	HIGH	.	A	G	1	3479	16	0.000287356	3.2e-05	8.97987	0	310	8	0	4.69e-05	0	0	260	1	0	0	0
chr1_152216519_G_A	rs377679965,COSV64261262	chr1:152216519	ENSG00000197915	ENST00000368801	HRNR	stop_gained	HIGH	.	A	G	1	3511	0	0.000284738	0.0002544	1.11925	0	326	0	0	7.55e-05	0	0	262	0	0	0	0
chr1_152216574_CGAACG_C_m	-	chr1:152216575-152216579	ENSG00000197915	ENST00000368801	HRNR	frameshift_variant	HIGH	.	C	CGAACG	1	3483	14	0.000287026	.	999	0	318	4	0	.	0	0	250	6	0	.	0
chr1_152218397_G_A	rs141950802	chr1:152218397	ENSG00000197915	ENST00000368801	HRNR	stop_gained	HIGH	.	A	G	7	3505	0	0.00199317	0.004337	0.459573	1	325	0	0.00306749	0.0004171	7.35432	2	260	0	0.00763359	0.006329	1.20613
chr1_152218472_G_A	rs141889832,COSV64256404	chr1:152218472	ENSG00000197915	ENST00000368801	HRNR	stop_gained	HIGH	.	A	G	1	3511	0	0.000284738	0.0001324	2.15059	0	326	0	0	7.27e-05	0	0	262	0	0	0.003165	0
chr1_152218868_G_A	rs762513544	chr1:152218868	ENSG00000197915	ENST00000368801	HRNR	stop_gained	HIGH	.	A	G	0	3512	0	0	1.47e-05	0	1	325	0	0.00306749	2.42e-05	126.756	0	262	0	0	0	0
chr1_152218966_CCAGATCCAGAGCCATGTCGG_C	rs762305427	chr1:152218967-152218986	ENSG00000197915	ENST00000368801	HRNR	frameshift_variant	HIGH	.	C	CCAGATCCAGAGCCATGTCGG	1	3511	0	0.000284738	0	999	0	326	0	0	4.83e-05	0	0	262	0	0	0	0
chr1_152219330_G_A	rs148459733	chr1:152219330	ENSG00000197915	ENST00000368801	HRNR	stop_gained	HIGH	.	A	G	2	3510	0	0.000569476	0.000103	5.52889	0	326	0	0	0.001286	0	0	262	0	0	0	0
chr1_152219577_C_T	rs142507300,COSV105285242	chr1:152219577	ENSG00000197915	ENST00000368801	HRNR	stop_gained	HIGH	.	T	C	1	3511	0	0.000284738	0.0008098	0.351615	0	326	0	0	0.000326	0	0	262	0	0	0	0
chr1_152219621_C_CGG	rs1310262695	chr1:152219621-152219622	ENSG00000197915	ENST00000368801	HRNR	frameshift_variant	HIGH	.	CGG	C	4	3508	0	0.00113895	0	999	1	325	0	0.00306749	0	999	0	262	0	0	0	0
chr1_152219625_ATC_A	rs1570842830	chr1:152219626-152219627	ENSG00000197915	ENST00000368801	HRNR	frameshift_variant	HIGH	.	A	ATC	4	3508	0	0.00113895	0	999	1	325	0	0.00306749	0	999	0	262	0	0	0	0
chr1_152223115_C_T	-	chr1:152223115	ENSG00000197915	ENST00000368801	HRNR	splice_donor_variant	HIGH	.	T	C	0	3512	0	0	.	0	0	326	0	0	.	0	1	261	0	0.00381679	.	999
chr1_152223252_ATT_AT	rs34061715	chr1:152223253-152223254	ENSG00000197915	ENST00000368801	HRNR	start_lost,start_retained_variant,5_prime_UTR_variant	HIGH	.	AT	ATT	3485	25	1	0.992877	0.9978	0.995067	265	61	0	0.812883	0.808	1.00604	259	3	0	0.98855	0.9968	0.991723
chr1_152251759_G_A	rs753537433	chr1:152251759	ENSG00000237975	ENST00000653548	FLG-AS1	splice_donor_variant,non_coding_transcript_variant	HIGH	.	A	G	1	3511	0	0.000284738	0.0004852	0.586847	0	326	0	0	0.0002416	0	0	262	0	0	0	0
chr1_152303455_T_A	rs777048675	chr1:152303455	ENSG00000143631	ENST00000368799	FLG	stop_gained	HIGH	.	A	T	1	3509	1	0.0002849	2.94e-05	9.69048	0	326	0	0	4.83e-05	0	0	262	0	0	0	0
chr1_152303959_CAATGCCTG_C	rs776014180	chr1:152303960-152303967	ENSG00000143631	ENST00000368799	FLG	frameshift_variant	HIGH	.	C	CAATGCCTG	3	3509	0	0.000854214	1.47e-05	58.1098	0	326	0	0	0	0	0	262	0	0	0	0
chr1_152304332_GT_G	rs766489091	chr1:152304333	ENSG00000143631	ENST00000368799	FLG	frameshift_variant	HIGH	.	G	GT	4	3508	0	0.00113895	.	999	0	324	1	0	.	0	0	258	2	0	.	0
chr1_152304631_G_A	rs143418984,CM109624,COSV64252158	chr1:152304631	ENSG00000143631	ENST00000368799	FLG	stop_gained	HIGH	pathogenic	A	G	1	3511	0	0.000284738	0.0006356	0.447983	0	326	0	0	0.0001945	0	0	262	0	0	0	0
chr1_152304670_T_TG	-	chr1:152304670-152304671	ENSG00000143631	ENST00000368799	FLG	frameshift_variant	HIGH	.	TG	T	1	3511	0	0.000284738	.	999	0	326	0	0	.	0	0	262	0	0	.	0
chr1_152304939_G_C	rs149484917,COSV64240608	chr1:152304939	ENSG00000143631	ENST00000368799	FLG	stop_gained	HIGH	likely_pathogenic,pathogenic	C	G	0	3512	0	0	0	0	2	324	0	0.00613497	0.007855	0.781027	0	262	0	0	0	0
chr1_152305146_G_T	rs150597413,CM071767	chr1:152305146	ENSG00000143631	ENST00000368799	FLG	stop_gained	HIGH	pathogenic,likely_pathogenic	T	G	9	3503	0	0.00256264	0.002884	0.888572	0	326	0	0	0.0006768	0	0	262	0	0	0	0
chr1_152305165_C_A	rs202019721	chr1:152305165	ENSG00000143631	ENST00000368799	FLG	stop_gained	HIGH	.	A	C	1	3511	0	0.000284738	1.47e-05	19.3699	0	326	0	0	0	0	0	262	0	0	0	0
chr1_152305609_G_A	-	chr1:152305609	ENSG00000143631	ENST00000368799	FLG	stop_gained	HIGH	.	A	G	0	3508	2	0	.	0	2	316	4	0.00628931	.	999	0	258	2	0	.	0
chr1_152305612_C_A	rs752582457,COSV64242161	chr1:152305612	ENSG00000143631	ENST00000368799	FLG	stop_gained	HIGH	.	A	C	0	3504	4	0	.	0	0	316	5	0	.	0	0	260	1	0	.	0
chr1_152306494_G_A	rs752088825,COSV64251730	chr1:152306494	ENSG00000143631	ENST00000368799	FLG	stop_gained	HIGH	.	A	G	1	3511	0	0.000284738	1.47e-05	19.3699	0	326	0	0	0	0	0	262	0	0	0	0
chr1_152307197_CCAGT_C	rs747764136	chr1:152307198-152307201	ENSG00000143631	ENST00000368799	FLG	frameshift_variant	HIGH	.	C	CCAGT	1	3511	0	0.000284738	0.000103	2.76445	1	325	0	0.00306749	0.0004947	6.2007	0	262	0	0	0	0
chr1_152307202_T_TGGCG	rs777408745	chr1:152307202-152307203	ENSG00000143631	ENST00000368799	FLG	frameshift_variant	HIGH	.	TGGCG	T	1	3511	0	0.000284738	0.0001177	2.41918	1	325	0	0.00306749	0.0005258	5.83394	0	262	0	0	0	0
chr1_152307223_C_A	rs760728737,COSV64236101,COSV64242040	chr1:152307223	ENSG00000143631	ENST00000368799	FLG	stop_gained	HIGH	.	A	C	0	3512	0	0	0	0	2	324	0	0.00613497	0	999	0	262	0	0	0	0
chr1_152307547_G_A	rs138726443,CM071765	chr1:152307547	ENSG00000143631	ENST00000368799	FLG	stop_gained	HIGH	pathogenic	A	G	26	3486	0	0.00740319	0.004474	1.65471	1	325	0	0.00306749	0.001043	2.94102	0	262	0	0	0	0
chr1_152308069_C_A_m	rs142969864,COSV64246226	chr1:152308069	ENSG00000143631	ENST00000368799	FLG	stop_gained	HIGH	.	A	C	0	3512	0	0	.	0	1	325	0	0.00306749	.	999	0	262	0	0	.	0
chr1_152308204_C_A	rs778545248,COSV100912436	chr1:152308204	ENSG00000143631	ENST00000368799	FLG	stop_gained	HIGH	pathogenic	A	C	2	3510	0	0.000569476	0.0001323	4.30443	0	326	0	0	0	0	0	262	0	0	0	0
chr1_152308238_C_T	rs761892041,COSV64238568,COSV64242978	chr1:152308238	ENSG00000143631	ENST00000368799	FLG	stop_gained	HIGH	.	T	C	1	3511	0	0.000284738	1.47e-05	19.3699	0	326	0	0	0	0	0	262	0	0	0	0
chr1_152308647_G_T	rs147145234,BM1578529	chr1:152308647	ENSG00000143631	ENST00000368799	FLG	stop_gained	HIGH	pathogenic,likely_pathogenic	T	G	2	3510	0	0.000569476	0.0002059	2.76579	0	326	0	0	0.0001206	0	0	262	0	0	0	0
chr1_152308717_G_A	rs369424988	chr1:152308717	ENSG00000143631	ENST00000368799	FLG	stop_gained	HIGH	.	A	G	0	3512	0	0	2.94e-05	0	0	326	0	0	0	0	0	262	0	0	0	0
chr1_152308777_G_A	rs200002200,COSV64238723	chr1:152308777	ENSG00000143631	ENST00000368799	FLG	stop_gained	HIGH	pathogenic	A	G	1	3511	0	0.000284738	0.0002499	1.13941	0	326	0	0	2.41e-05	0	0	262	0	0	0	0
chr1_152309046_C_T	rs560912365,COSV64242703	chr1:152309046	ENSG00000143631	ENST00000368799	FLG	stop_gained	HIGH	pathogenic	T	C	1	3511	0	0.000284738	0.0005002	0.569248	0	326	0	0	0.0001208	0	5	257	0	0.019084	0.01582	1.20632
chr1_152309146_G_A	rs777116132,COSV64248549	chr1:152309146	ENSG00000143631	ENST00000368799	FLG	stop_gained	HIGH	.	A	G	1	3511	0	0.000284738	0	999	0	326	0	0	0	0	0	262	0	0	0	0
chr1_152309169_G_T	rs141784184	chr1:152309169	ENSG00000143631	ENST00000368799	FLG	stop_gained	HIGH	benign,likely_pathogenic	T	G	1	3511	0	0.000284738	0.0001178	2.41713	6	320	0	0.0184049	0.0199	0.92487	4	258	0	0.0152672	0.006329	2.41226
chr1_152310436_CTTGGGATG_C	rs754859409	chr1:152310437-152310444	ENSG00000143631	ENST00000368799	FLG	frameshift_variant	HIGH	.	C	CTTGGGATG	3	3509	0	0.000854214	4.42e-05	19.3261	0	326	0	0	0	0	0	262	0	0	0	0
chr1_152311183_AC_A	rs397507563,CD063530,COSV100910348	chr1:152311184	ENSG00000143631	ENST00000368799	FLG	frameshift_variant	HIGH	pathogenic	A	AC	1	3511	0	0.000284738	0.0002071	1.37488	0	326	0	0	0.0001475	0	0	262	0	0	0	0
chr1_152311957_G_A	rs144419479	chr1:152311957	ENSG00000143631	ENST00000368799	FLG	stop_gained	HIGH	pathogenic	A	G	2	3510	0	0.000569476	0.0002941	1.93633	0	326	0	0	7.24e-05	0	0	262	0	0	0	0
chr1_152312127_G_GCC	rs770547637	chr1:152312127-152312128	ENSG00000143631	ENST00000368799	FLG	frameshift_variant	HIGH	.	GCC	G	2	3510	0	0.000569476	0.0006321	0.900927	12	314	0	0.0368098	0.02463	1.49451	1	261	0	0.00381679	0.003289	1.16047
chr1_152312129_ATG_A_m	rs759142251	chr1:152312130-152312131	ENSG00000143631	ENST00000368799	FLG	frameshift_variant	HIGH	.	A	ATG	2	3510	0	0.000569476	0.0004833	1.17831	12	314	0	0.0368098	0.02633	1.39802	1	261	0	0.00381679	0.003448	1.10696
chr1_152312410_G_A	rs115746363,CM108251	chr1:152312410	ENSG00000143631	ENST00000368799	FLG	stop_gained	HIGH	uncertain_significance,pathogenic,pathogenic/likely_pathogenic,conflicting_interpretations_of_pathogenicity	A	G	0	3512	0	0	0	0	4	322	0	0.0122699	0.007188	1.707	0	262	0	0	0	0
chr1_152312600_CACTG_C	rs558269137	chr1:152312601-152312604	ENSG00000143631	ENST00000368799	FLG	frameshift_variant	HIGH	.	C	CACTG	79	3433	0	0.0224943	0.02188	1.02808	2	324	0	0.00613497	0.00378	1.62301	1	261	0	0.00381679	0	999
chr1_152312668_G_A	rs777181377,COSV100912261,COSV64243847	chr1:152312668	ENSG00000143631	ENST00000368799	FLG	stop_gained	HIGH	pathogenic	A	G	2	3510	0	0.000569476	2.94e-05	19.3699	0	326	0	0	7.28e-05	0	0	262	0	0	0	0
chr1_152312791_G_A	rs1325657428,COSV105284971	chr1:152312791	ENSG00000143631	ENST00000368799	FLG	stop_gained	HIGH	.	A	G	1	3511	0	0.000284738	.	999	0	326	0	0	.	0	0	262	0	0	.	0
chr1_152313385_G_A	rs61816761,CM061002	chr1:152313385	ENSG00000143631	ENST00000368799	FLG	stop_gained	HIGH	risk_factor,pathogenic,pathogenic/likely_pathogenic	A	G	108	3404	0	0.0307517	0.01732	1.7755	2	324	0	0.00613497	0.004767	1.28697	0	262	0	0	0	0
chr1_152335337_A_T	rs75477383	chr1:152335337	ENSG00000237975	ENST00000653548	FLG-AS1	splice_acceptor_variant,non_coding_transcript_variant	HIGH	.	T	A	94	3340	39	0.0273733	0.02323	1.17836	2	324	0	0.00613497	0.003766	1.62904	10	248	2	0.0387597	0.04114	0.942141
chr1_152350611_C_G	rs150529054,CM147324	chr1:152350611	ENSG00000143520	ENST00000388718	FLG2	stop_lost	HIGH	.	G	C	0	3512	0	0	0	0	0	326	0	0	0.005283	0	1	261	0	0.00381679	0	999
chr1_152350656_G_T	rs12568784,CM1311867,COSV66167108	chr1:152350656	ENSG00000143520	ENST00000388718	FLG2	stop_gained	HIGH	benign	T	G	527	2985	0	0.150057	0.1483	1.01185	82	244	0	0.251534	0.2649	0.949542	66	196	0	0.251908	0.2611	0.964797
chr1_152353733_AGTGGCATCACT_A	-	chr1:152353734-152353744	ENSG00000143520	ENST00000388718	FLG2	frameshift_variant	HIGH	.	A	AGTGGCATCACT	1	3511	0	0.000284738	.	999	0	326	0	0	.	0	0	262	0	0	.	0
chr1_152353845_G_GTA	rs567184084	chr1:152353845-152353846	ENSG00000143520	ENST00000388718	FLG2	frameshift_variant	HIGH	.	GTA	G	1	3511	0	0.000284738	0.002704	0.105303	0	326	0	0	0.0004342	0	0	262	0	0	0	0
chr1_152353853_T_TTGTC	rs1365371728	chr1:152353853-152353854	ENSG00000143520	ENST00000388718	FLG2	frameshift_variant	HIGH	.	TTGTC	T	0	3512	0	0	.	0	1	325	0	0.00306749	.	999	0	262	0	0	.	0
chr1_152354681_GTATT_G	rs556285121	chr1:152354682-152354685	ENSG00000143520	ENST00000388718	FLG2	frameshift_variant	HIGH	.	G	GTATT	4	3508	0	0.00113895	0.001029	1.10685	0	326	0	0	0.0001452	0	0	262	0	0	0	0
chr1_152356770_CCACATCCAGAGGGCTGA_C	rs559419527	chr1:152356771-152356787	ENSG00000143520	ENST00000388718	FLG2	frameshift_variant	HIGH	.	C	CCACATCCAGAGGGCTGA	1	3511	0	0.000284738	4.41e-05	6.45664	0	326	0	0	0	0	0	262	0	0	0	0
chr1_152566149_CT_C	rs768498282	chr1:152566150	ENSG00000185966	ENST00000368789	LCE3E	frameshift_variant	HIGH	.	C	CT	2	3510	0	0.000569476	0.0004409	1.29162	0	326	0	0	7.24e-05	0	0	262	0	0	0.003165	0
chr1_152709077_T_A	rs151125573	chr1:152709077	ENSG00000187170	ENST00000368777	LCE4A	start_lost	HIGH	.	A	T	0	3512	0	0	0	0	2	324	0	0.00613497	0.002389	2.56801	0	262	0	0	0	0
chr1_152709084_C_A	rs147765240	chr1:152709084	ENSG00000187170	ENST00000368777	LCE4A	stop_gained	HIGH	.	A	C	0	3512	0	0	0.0002499	0	18	308	0	0.0552147	0.06019	0.91734	4	258	0	0.0152672	0.009494	1.60809
chr1_152761247_G_GC	rs545233716	chr1:152761247-152761248	ENSG00000203786	ENST00000606109	KPRP	frameshift_variant	HIGH	.	GC	G	7	3505	0	0.00199317	0.001984	1.00462	0	326	0	0	0.0005309	0	1	261	0	0.00381679	0	999
chr1_152761309_CAA_C	-	chr1:152761310-152761311	ENSG00000203786	ENST00000606109	KPRP	frameshift_variant	HIGH	.	C	CAA	0	3512	0	0	.	0	1	325	0	0.00306749	.	999	0	262	0	0	.	0
chr1_152761321_A_AT	rs143740958	chr1:152761321-152761322	ENSG00000203786	ENST00000606109	KPRP	frameshift_variant	HIGH	.	AT	A	2	3510	0	0.000569476	0.0001764	3.22832	7	319	0	0.0214724	0.02228	0.963752	1	261	0	0.00381679	0.009494	0.402022
chr1_152775192_T_C	rs1214943695	chr1:152775192	ENSG00000240386	ENST00000334371	LCE1F	splice_donor_variant	HIGH	.	C	T	2	3510	0	0.000569476	2.94e-05	19.3699	0	326	0	0	0	0	0	262	0	0	0	0
chr1_152776689_C_A	rs773642403,COSV57668757	chr1:152776689	ENSG00000240386	ENST00000334371	LCE1F	stop_gained	HIGH	.	A	C	0	3512	0	0	0	0	1	325	0	0.00306749	2.41e-05	127.282	0	262	0	0	0	0
chr1_152798137_T_G	rs41268500,COSV58270512	chr1:152798137	ENSG00000172155	ENST00000326233	LCE1D	stop_lost	HIGH	.	G	T	208	3260	22	0.0599769	0.0424	1.41455	24	298	2	0.0745342	0.08746	0.852209	22	234	3	0.0859375	0.0438	1.96204
chr1_152843013_T_C	rs17625219	chr1:152843013	ENSG00000235942	ENST00000431011	LCE6A	splice_donor_variant	HIGH	.	C	T	124	3386	1	0.0353276	0.03434	1.02876	2	324	0	0.00613497	0.005922	1.03596	11	251	0	0.0419847	0.006329	6.63371
chr1_152860893_C_T	rs770192340	chr1:152860893	ENSG00000285946	ENST00000650277	LCE7A	stop_gained	HIGH	.	T	C	1	3511	0	0.000284738	1.47e-05	19.3699	0	326	0	0	0	0	0	262	0	0	0	0
chr1_152909799_T_C	rs61731344	chr1:152909799	ENSG00000163207	ENST00000368764	IVL	start_lost	HIGH	.	C	T	0	3512	0	0	5.88e-05	0	8	318	0	0.0245399	0.03317	0.739821	0	262	0	0	0	0
chr1_152910465_TGGAGCTCCCAGAGCAGCAGGAGGGGCAG_T	rs1250464453	chr1:152910466-152910493	ENSG00000163207	ENST00000368764	IVL	frameshift_variant	HIGH	.	T	TGGAGCTCCCAGAGCAGCAGGAGGGGCAG	0	3512	0	0	0	0	1	325	0	0.00306749	0.0001095	28.0136	0	262	0	0	0	0
chr1_152910466_GGAGCTCCCAGAGCAGCAGGAGGGGCAGCTGGAGCTCCCAC_G	rs1471792650	chr1:152910467-152910506	ENSG00000163207	ENST00000368764	IVL	frameshift_variant	HIGH	.	G	GGAGCTCCCAGAGCAGCAGGAGGGGCAGCTGGAGCTCCCAC	1	3511	0	0.000284738	6.03e-05	4.72202	0	326	0	0	0.0001294	0	0	262	0	0	0	0
chr1_152910496_GGAGCTCCCAC_G	rs1297494192	chr1:152910497-152910506	ENSG00000163207	ENST00000368764	IVL	frameshift_variant	HIGH	.	G	GGAGCTCCCAC	0	3512	0	0	0	0	1	325	0	0.00306749	0.0001384	22.1639	0	262	0	0	0	0
chr1_152911133_C_T	rs770903615	chr1:152911133	ENSG00000163207	ENST00000368764	IVL	stop_gained	HIGH	.	T	C	2	3510	0	0.000569476	1.47e-05	38.7399	0	326	0	0	0	0	0	262	0	0	0	0
chr1_152947249_G_GT	-	chr1:152947249-152947250	ENSG00000283227	ENST00000636302	SPRR5	splice_donor_variant	HIGH	.	GT	G	5	3507	0	0.00142369	.	999	0	326	0	0	.	0	0	262	0	0	.	0
chr1_152971912_C_CA	rs758963070	chr1:152971912-152971913	ENSG00000184148	ENST00000328051	SPRR4	frameshift_variant	HIGH	.	CA	C	0	3512	0	0	0	0	1	325	0	0.00306749	0.00365	0.840407	0	262	0	0	0	0
chr1_152971913_G_GCAGCAGCAGCA_m	rs780393306	chr1:152971913-152971914	ENSG00000184148	ENST00000328051	SPRR4	frameshift_variant	HIGH	.	GCAGCAGCAGCA	G	0	3512	0	0	0	0	1	325	0	0.00306749	0.003632	0.844572	0	262	0	0	0	0
chr1_152985240_C_T	rs199891940	chr1:152985240	ENSG00000169474	ENST00000368762	SPRR1A	stop_gained	HIGH	.	T	C	0	3512	0	0	0	0	1	325	0	0.00306749	0.0002174	14.1099	0	262	0	0	0	0
chr1_153003199_AGGTCCCT_A	rs763170354	chr1:153003200-153003206	ENSG00000163209	ENST00000295367	SPRR3	frameshift_variant	HIGH	benign	A	AGGTCCCT	0	3512	0	0	1.58e-05	0	6	320	0	0.0184049	0.009766	1.88459	0	262	0	0	0	0
chr1_153003208_AGCCAGGCTGTACCAAGG_A	rs779153584	chr1:153003209-153003225	ENSG00000163209	ENST00000295367	SPRR3	frameshift_variant	HIGH	likely_benign	A	AGCCAGGCTGTACCAAGG	0	3512	0	0	1.47e-05	0	6	320	0	0.0184049	0.008051	2.28604	0	262	0	0	0	0
chr1_153003232_AGCCAGGC_A	rs768981830	chr1:153003233-153003239	ENSG00000163209	ENST00000295367	SPRR3	frameshift_variant	HIGH	.	A	AGCCAGGC	1	3509	1	0.0002849	4.42e-05	6.4457	0	326	0	0	0	0	0	262	0	0	0	0
chr1_153003240_TGTACCAAGGTCCCTGAG_T	rs753520855	chr1:153003241-153003257	ENSG00000163209	ENST00000295367	SPRR3	frameshift_variant	HIGH	.	T	TGTACCAAGGTCCCTGAG	1	3509	1	0.0002849	4.44e-05	6.41667	0	324	1	0	0	0	0	262	0	0	0	0
chr1_153032348_G_A	rs1314716257	chr1:153032348	ENSG00000169469	ENST00000307098	SPRR1B	start_lost	HIGH	.	A	G	0	3512	0	0	0	0	0	326	0	0	0	0	1	261	0	0.00381679	0	999
chr1_153204708_A_G	rs140466902	chr1:153204708	ENSG00000203784	ENST00000368747	LELP1	start_lost	HIGH	.	G	A	2	3510	0	0.000569476	0.0009556	0.595936	0	326	0	0	0.0002413	0	0	262	0	0	0	0
chr1_153302587_G_A	rs755238792	chr1:153302587	ENSG00000159527	ENST00000683862	PGLYRP3	stop_gained	HIGH	.	A	G	0	3512	0	0	1.47e-05	0	1	325	0	0.00306749	0	999	0	262	0	0	0	0
chr1_153305066_C_T	rs200002985	chr1:153305066	ENSG00000159527	ENST00000683862	PGLYRP3	splice_acceptor_variant	HIGH	.	T	C	0	3512	0	0	8.82e-05	0	0	326	0	0	0	0	0	262	0	0	0	0
chr1_153341694_A_AT	rs559435719	chr1:153341694-153341695	ENSG00000163218	ENST00000359650	PGLYRP4	stop_gained,frameshift_variant	HIGH	.	AT	A	5	3507	0	0.00142369	0.001705	0.835009	0	326	0	0	0.0002652	0	0	262	0	0	0	0
chr1_153373845_G_T	rs1553201129	chr1:153373845	ENSG00000163221	ENST00000368737	S100A12	stop_gained	HIGH	.	T	G	1	3511	0	0.000284738	2.94e-05	9.68497	0	326	0	0	0	0	0	262	0	0	0	0
chr1_153373931_G_A	rs371295686	chr1:153373931	ENSG00000163221	ENST00000368737	S100A12	stop_gained	HIGH	.	A	G	3	3509	0	0.000854214	.	999	0	326	0	0	.	0	0	262	0	0	.	0
chr1_153416564_G_C	-	chr1:153416564	ENSG00000184330	ENST00000368729	S100A7A	splice_donor_variant	HIGH	.	C	G	1	3511	0	0.000284738	.	999	0	326	0	0	.	0	0	262	0	0	.	0
chr1_153534787_TC_T	COSV63297115	chr1:153534788	ENSG00000197956	ENST00000368719	S100A6	frameshift_variant	HIGH	.	T	TC	0	3512	0	0	.	0	0	326	0	0	.	0	1	261	0	0.00381679	.	999
chr1_153544653_C_T	rs144311700	chr1:153544653	ENSG00000196154	ENST00000368716	S100A4	splice_donor_variant	HIGH	.	T	C	1	3511	0	0.000284738	0.0003527	0.807309	0	326	0	0	4.82e-05	0	0	262	0	0	0	0
chr1_153547779_AC_A	rs11390146,CD1610098	chr1:153547780	ENSG00000188015	ENST00000368713	S100A3	frameshift_variant	HIGH	.	A	AC	4	3508	0	0.00113895	0.005163	0.220599	0	326	0	0	0.001064	0	0	262	0	0	0	0
chr1_153561447_G_A	rs144054605	chr1:153561447	ENSG00000196754	ENST00000368708	S100A2	stop_gained	HIGH	.	A	G	10	3502	0	0.00284738	0.0003381	8.42171	0	326	0	0	0.0003863	0	0	262	0	0	0	0
chr1_153614910_AG_A	rs1438242855	chr1:153614911	ENSG00000189334	ENST00000344616	S100A14	frameshift_variant	HIGH	.	A	AG	1	3511	0	0.000284738	1.47e-05	19.3699	0	326	0	0	0	0	0	262	0	0	0	0
chr1_153626385_TC_T	COSV52680851	chr1:153626386	ENSG00000189171	ENST00000476133	S100A13	frameshift_variant	HIGH	.	T	TC	1	3511	0	0.000284738	.	999	0	326	0	0	.	0	0	262	0	0	.	0
chr1_153628497_G_A	rs772952680	chr1:153628497	ENSG00000160678	ENST00000292169	S100A1	splice_donor_variant	HIGH	.	A	G	0	3512	0	0	1.47e-05	0	0	326	0	0	4.82e-05	0	1	261	0	0.00381679	0	999
chr1_153693406_C_T	rs376878153	chr1:153693406	ENSG00000169418	ENST00000368680	NPR1	stop_gained	HIGH	.	T	C	1	3511	0	0.000284738	.	999	0	326	0	0	.	0	0	262	0	0	.	0
chr1_153740650_G_A	rs1169739311	chr1:153740650	ENSG00000143624	ENST00000318967	INTS3	splice_acceptor_variant	HIGH	.	A	G	0	3512	0	0	1.47e-05	0	0	326	0	0	0	0	0	262	0	0	0	0
chr1_153934829_G_GC	rs35902206,COSV104668657,COSV105269839,COSV63410503	chr1:153934829-153934830	ENSG00000198837	ENST00000361217	DENND4B	frameshift_variant	HIGH	.	GC	G	178	3328	3	0.0507701	0.04371	1.16152	3	321	1	0.00925926	0.01328	0.697233	5	257	0	0.019084	0.01582	1.20632
chr1_153954259_G_A	rs774863416	chr1:153954259	ENSG00000160741	ENST00000368633	CRTC2	stop_gained	HIGH	.	A	G	1	3511	0	0.000284738	.	999	0	326	0	0	.	0	0	262	0	0	.	0
chr1_153968620_G_GC	rs753526054	chr1:153968620-153968621	ENSG00000143578	ENST00000368607	CREB3L4	frameshift_variant	HIGH	.	GC	G	1	3511	0	0.000284738	4.41e-05	6.45664	0	326	0	0	0	0	0	262	0	0	0	0
chr1_154199432_ATC_A	rs202075988	chr1:154199433-154199434	ENSG00000163263	ENST00000368525	CFAP141	frameshift_variant	HIGH	.	A	ATC	44	3468	0	0.0125285	0.01196	1.04753	0	326	0	0	0.002726	0	4	258	0	0.0152672	0	999
chr1_154324418_C_T	rs753574097,COSV100270290	chr1:154324418	ENSG00000143595	ENST00000324978	AQP10	stop_gained	HIGH	.	T	C	3	3509	0	0.000854214	5.88e-05	14.5274	0	326	0	0	0	0	0	262	0	0	0	0
chr1_154379152_GC_G	rs1330775589	chr1:154379153	ENSG00000237920	ENST00000449634	.	splice_donor_variant,non_coding_transcript_variant	HIGH	.	G	GC	2	3510	0	0.000569476	0.0001029	5.53427	0	326	0	0	0	0	0	262	0	0	0	0
chr1_154503030_G_A	rs1020540151	chr1:154503030	ENSG00000163239	ENST00000368482	TDRD10	splice_donor_variant	HIGH	.	A	G	1	3511	0	0.000284738	0	999	0	326	0	0	2.42e-05	0	0	262	0	0	0	0
chr1_154542739_C_T	rs150456958	chr1:154542739	ENSG00000163239	ENST00000368482	TDRD10	stop_gained	HIGH	.	T	C	6	3506	0	0.00170843	0.000294	5.81098	0	326	0	0	4.83e-05	0	0	262	0	0	0	0
chr1_154936607_C_A	rs373000976,COSV63785847	chr1:154936607	ENSG00000163344	ENST00000368467	PMVK	stop_gained	HIGH	pathogenic,likely_pathogenic	A	C	1	3511	0	0.000284738	7.35e-05	3.87399	0	326	0	0	2.41e-05	0	0	262	0	0	0	0
chr1_154945627_CATCTACTT_C	rs746321973	chr1:154945628-154945635	ENSG00000163346	ENST00000368463	PBXIP1	frameshift_variant	HIGH	.	C	CATCTACTT	2	3510	0	0.000569476	1.47e-05	38.7399	0	326	0	0	0	0	0	262	0	0	0	0
chr1_154947533_G_A	rs368405672	chr1:154947533	ENSG00000163346	ENST00000368463	PBXIP1	stop_gained	HIGH	.	A	G	6	3506	0	0.00170843	2.94e-05	58.1098	0	326	0	0	0	0	0	262	0	0	0	0
chr1_154951470_C_A	-	chr1:154951470	ENSG00000163346	ENST00000368463	PBXIP1	splice_donor_variant	HIGH	.	A	C	0	3512	0	0	.	0	1	325	0	0.00306749	.	999	0	262	0	0	.	0
chr1_154988309_C_T	rs1204515280	chr1:154988309	ENSG00000160688	ENST00000292180	FLAD1	stop_gained	HIGH	.	T	C	1	3511	0	0.000284738	1.47e-05	19.3699	0	326	0	0	0	0	0	262	0	0	0	0
chr1_155018732_G_A	rs376614202	chr1:155018732	ENSG00000163354	ENST00000368424	DCST2	stop_gained	HIGH	.	A	G	0	3512	0	0	0	0	1	325	0	0.00306749	0.0007247	4.23277	0	262	0	0	0	0
chr1_155039502_TG_T	rs769358652	chr1:155039503	ENSG00000163357	ENST00000295542	DCST1	frameshift_variant	HIGH	.	T	TG	8	3504	0	0.0022779	.	999	0	326	0	0	.	0	0	262	0	0	.	0
chr1_155042857_G_A	rs201316758	chr1:155042857	ENSG00000163357	ENST00000295542	DCST1	splice_donor_variant	HIGH	.	A	G	0	3512	0	0	0.0003822	0	0	326	0	0	4.83e-05	0	0	262	0	0	0	0
chr1_155060821_C_T	rs146997186,COSV55125519	chr1:155060821	ENSG00000143537	ENST00000356955	ADAM15	stop_gained	HIGH	.	T	C	0	3512	0	0	1.47e-05	0	0	326	0	0	0	0	0	262	0	0	0	0
chr1_155140240_T_C	rs568803792	chr1:155140240	ENSG00000179085	ENST00000368400	DPM3	start_lost	HIGH	.	C	T	0	3512	0	0	.	0	1	325	0	0.00306749	.	999	0	262	0	0	.	0
chr1_155202382_CAG_C	rs758418648	chr1:155202383-155202384	ENSG00000169231	ENST00000368378	THBS3	frameshift_variant	HIGH	.	C	CAG	0	3512	0	0	0.000147	0	0	326	0	0	9.65e-05	0	0	262	0	0	0	0
chr1_155239934_G_A	rs1141814,CM950561,COSV100516282	chr1:155239934	ENSG00000177628	ENST00000368373	GBA	missense_variant	MODERATE	pathogenic	A	G	0	3512	0	0	0	0	1	325	0	0.003067	4.83e-05	63.499	0	262	0	0	0.003165	0
chr1_155250823_T_C	rs200646322	chr1:155250823	ENSG00000160767	ENST00000361361	FAM189B	splice_acceptor_variant	HIGH	.	C	T	0	3512	0	0	0.0004266	0	1	325	0	0.00306749	7.24e-05	42.3686	0	262	0	0	0	0
chr1_155261655_ACCT_A	rs777400952	chr1:155261656-155261658	ENSG00000116521	ENST00000302631	SCAMP3	splice_donor_variant,coding_sequence_variant	HIGH	.	A	ACCT	0	3512	0	0	0	0	1	325	0	0.00306749	9.7e-05	31.6236	0	262	0	0	0	0
chr1_155282634_T_TA	rs759916758	chr1:155282634-155282635	ENSG00000143630	ENST00000368358	HCN3	stop_gained,frameshift_variant	HIGH	.	TA	T	1	3511	0	0.000284738	1.47e-05	19.3699	0	326	0	0	0	0	0	262	0	0	0	0
chr1_155291845_C_T	rs113403872,CM941170,COSV61362751	chr1:155291845	ENSG00000143627	ENST00000342741	PKLR	missense_variant	MODERATE	pathogenic	T	C	4	3508	0	0.001139	0.0009558	1.19167	0	326	0	0	0.0002897	0	0	262	0	0	0	0
chr1_155293177_C_T	rs118204085,CM941168,COSV61360460	chr1:155293177	ENSG00000143627	ENST00000342741	PKLR	missense_variant,splice_region_variant	MODERATE	pathogenic	T	C	1	3511	0	0.0002847	7.35e-05	3.87347	0	326	0	0	0	0	0	262	0	0	0	0
chr1_155293511_GC_G	rs1388451589,CD962124	chr1:155293512	ENSG00000143627	ENST00000342741	PKLR	frameshift_variant	HIGH	.	G	GC	4	3508	0	0.00113895	1.47e-05	77.4797	0	326	0	0	0	0	0	262	0	0	0	0
chr1_155294260_C_T	rs981579065,CM971211	chr1:155294260	ENSG00000143627	ENST00000342741	PKLR	missense_variant	MODERATE	pathogenic	T	C	3	3509	0	0.0008542	1.47e-05	58.1088	0	326	0	0	0	0	0	262	0	0	0	0
chr1_155294276_G_A	rs138871700,CM950952	chr1:155294276	ENSG00000143627	ENST00000342741	PKLR	missense_variant	MODERATE	pathogenic	A	G	0	3512	0	0	2.94e-05	0	1	325	0	0.003067	9.66e-05	31.7495	0	262	0	0	0	0
chr1_155294726_C_A	rs201953584,CM950945	chr1:155294726	ENSG00000143627	ENST00000342741	PKLR	stop_gained	HIGH	pathogenic	A	C	1	3511	0	0.000284738	5.88e-05	4.84248	0	326	0	0	0	0	0	262	0	0	0	0
chr1_155295723_TC_T	CD170144	chr1:155295724	ENSG00000143627	ENST00000342741	PKLR	frameshift_variant	HIGH	.	T	TC	1	3511	0	0.000284738	.	999	0	326	0	0	.	0	0	262	0	0	.	0
chr1_155322307_GGACTCGAACTGCAACGCCCT_G	-	chr1:155322308-155322327	ENSG00000160753	ENST00000368352	RUSC1	frameshift_variant	HIGH	.	G	GGACTCGAACTGCAACGCCCT	1	3511	0	0.000284738	.	999	0	326	0	0	.	0	0	262	0	0	.	0
chr1_155322971_CGG_C	-	chr1:155322972-155322973	ENSG00000160753	ENST00000368352	RUSC1	frameshift_variant	HIGH	.	C	CGG	1	3511	0	0.000284738	.	999	0	326	0	0	.	0	0	262	0	0	.	0
chr1_155337668_G_A	rs143633976,CM177684,COSV64206483	chr1:155337668	ENSG00000116539	ENST00000392403	ASH1L	stop_gained	HIGH	.	A	G	1	3511	0	0.000284738	0.0002352	1.21062	0	326	0	0	9.66e-05	0	0	262	0	0	0	0
chr1_155602072_G_A	-	chr1:155602072	ENSG00000225082	ENST00000441522	DAP3P1	splice_acceptor_variant,non_coding_transcript_variant	HIGH	.	A	G	4	3508	0	0.00113895	.	999	0	326	0	0	.	0	0	262	0	0	.	0
chr1_155611086_C_T	rs750527624,COSV55472353	chr1:155611086	ENSG00000125459	ENST00000245564	MSTO1	stop_gained	HIGH	.	T	C	8	3502	1	0.0022792	0.001559	1.46196	0	326	0	0	0.0001866	0	1	261	0	0.00381679	0	999
chr1_155612490_CTT_C	rs752022363	chr1:155612491-155612492	ENSG00000125459	ENST00000245564	MSTO1	frameshift_variant	HIGH	likely_pathogenic,pathogenic	C	CTT	1	3511	0	0.000284738	2.94e-05	9.68497	0	326	0	0	2.41e-05	0	0	262	0	0	0	0
chr1_155660795_G_C	-	chr1:155660795	ENSG00000163374	ENST00000355499	YY1AP1	stop_gained	HIGH	.	C	G	0	3512	0	0	.	0	1	325	0	0.00306749	.	999	0	262	0	0	.	0
chr1_155900400_ATCTT_A	rs766063111	chr1:155900401-155900404	ENSG00000143622	ENST00000368323	RIT1	frameshift_variant	HIGH	.	A	ATCTT	1	3511	0	0.000284738	0.0001911	1.48999	1	325	0	0.00306749	4.82e-05	63.6408	0	262	0	0	0	0
chr1_155942328_C_T	-	chr1:155942328	ENSG00000173080	ENST00000368318	RXFP4	stop_gained	HIGH	.	T	C	0	3512	0	0	.	0	0	326	0	0	.	0	1	261	0	0.00381679	.	999
chr1_155942778_CG_C_m	rs894197363	chr1:155942779	ENSG00000173080	ENST00000368318	RXFP4	frameshift_variant	HIGH	.	C	CG	1	3511	0	0.000284738	0	999	0	326	0	0	0	0	0	262	0	0	0	0
chr1_156066065_G_A	rs190300474	chr1:156066065	ENSG00000132698	ENST00000361084	RAB25	stop_gained	HIGH	.	A	G	10	3502	0	0.00284738	0.0006615	4.30443	0	326	0	0	9.66e-05	0	0	262	0	0	0	0
chr1_156070183_CAG_C	rs533713604	chr1:156070184-156070185	ENSG00000132698	ENST00000361084	RAB25	frameshift_variant	HIGH	.	C	CAG	1	3511	0	0.000284738	0.0005881	0.484166	0	326	0	0	4.83e-05	0	0	262	0	0	0	0
chr1_156242566_CG_C	rs557201215	chr1:156242567	ENSG00000242252	ENST00000368272	BGLAP	frameshift_variant	HIGH	.	C	CG	0	3512	0	0	0	0	7	319	0	0.0214724	0.004685	4.58322	0	262	0	0	0	0
chr1_156291592_G_A	rs377138185	chr1:156291592	ENSG00000163472	ENST00000405535	TMEM79	stop_gained	HIGH	.	A	G	0	3512	0	0	1.47e-05	0	1	325	0	0.00306749	0.0004103	7.4762	0	262	0	0	0	0
chr1_156293210_C_A	rs746219534	chr1:156293210	ENSG00000198715	ENST00000362007	GLMP	splice_acceptor_variant	HIGH	.	A	C	1	3511	0	0.000284738	.	999	0	326	0	0	.	0	0	262	0	0	.	0
chr1_156295524_A_C	-	chr1:156295524	ENSG00000198715	ENST00000362007	GLMP	splice_donor_variant	HIGH	.	C	A	1	3511	0	0.000284738	.	999	0	326	0	0	.	0	0	262	0	0	.	0
chr1_156344644_T_TA	rs751183709	chr1:156344644-156344645	ENSG00000163467	ENST00000368254	TSACC	frameshift_variant	HIGH	.	TA	T	1	3511	0	0.000284738	0.0001029	2.76713	0	326	0	0	0	0	0	262	0	0	0	0
chr1_156382856_C_CG	rs749699174	chr1:156382856-156382857	ENSG00000132677	ENST00000537040	RHBG	frameshift_variant	HIGH	.	CG	C	4	3508	0	0.00113895	2.94e-05	38.7399	0	326	0	0	0	0	0	262	0	0	0	0
chr1_156384556_T_TC_m	rs11303415	chr1:156384556-156384557	ENSG00000132677	ENST00000537040	RHBG	frameshift_variant	HIGH	.	TC	T	2591	921	0	0.737756	0.7396	0.997507	142	184	0	0.435583	0.4377	0.995163	173	89	0	0.660305	0.7643	0.863935
chr1_156384556_T_TCC_m	rs11303415	chr1:156384556-156384557	ENSG00000132677	ENST00000537040	RHBG	frameshift_variant	HIGH	.	TCC	T	1	3511	0	0.000284738	0.0005006	0.568793	0	326	0	0	0.002038	0	0	262	0	0	0.01266	0
chr1_156384556_T_TG_m	rs1302729580	chr1:156384556-156384557	ENSG00000132677	ENST00000537040	RHBG	frameshift_variant	HIGH	.	TG	T	0	3512	0	0	7.36e-05	0	0	326	0	0	0	0	2	260	0	0.00763359	0.003165	2.41188
chr1_156551973_C_T	rs139298563,COSV63254237	chr1:156551973	ENSG00000183856	ENST00000361170	IQGAP3	splice_donor_variant	HIGH	.	T	C	3	3509	0	0.000854214	0.001955	0.436938	0	326	0	0	0.0005549	0	0	262	0	0	0.003165	0
chr1_156561022_C_T	rs1240986495	chr1:156561022	ENSG00000183856	ENST00000361170	IQGAP3	splice_acceptor_variant	HIGH	.	T	C	1	3511	0	0.000284738	.	999	0	326	0	0	.	0	0	262	0	0	.	0
chr1_156581806_C_T	rs757716065	chr1:156581806	ENSG00000187862	ENST00000368236	TTC24	stop_gained	HIGH	.	T	C	1	3511	0	0.000284738	4.41e-05	6.45664	0	326	0	0	2.41e-05	0	0	262	0	0	0	0
chr1_156583374_TG_T	rs775569180	chr1:156583375	ENSG00000187862	ENST00000368236	TTC24	frameshift_variant	HIGH	.	T	TG	0	3512	0	0	0	0	1	325	0	0.00306749	0.0006783	4.52231	0	262	0	0	0	0
chr1_156583439_GC_G	rs140853435,COSV63998218	chr1:156583440	ENSG00000187862	ENST00000368236	TTC24	frameshift_variant	HIGH	.	G	GC	179	3333	0	0.0509681	0.03077	1.65642	35	291	0	0.107362	0.09966	1.07728	15	247	0	0.0572519	0.0538	1.06416
chr1_156594062_AGT_A	rs754293658	chr1:156594063-156594064	ENSG00000163382	ENST00000368235	NAXE	frameshift_variant	HIGH	.	A	AGT	1	3511	0	0.000284738	.	999	0	326	0	0	.	0	0	262	0	0	.	0
chr1_156620015_CAGG_C	rs528288784,COSV105838507	chr1:156620016-156620018	ENSG00000132702	ENST00000255039	HAPLN2	splice_acceptor_variant,5_prime_UTR_variant	HIGH	.	C	CAGG	6	3506	0	0.00170843	0.001161	1.47151	0	326	0	0	0.0003381	0	0	262	0	0	0	0
chr1_156670859_T_TCCGCCCCCCCC_m	-	chr1:156670859-156670860	ENSG00000132688	ENST00000368223	NES	frameshift_variant	HIGH	.	TCCGCCCCCCCC	T	1	3511	0	0.000284738	.	999	0	326	0	0	.	0	0	262	0	0	.	0
chr1_156670859_T_TCG_m	-	chr1:156670859-156670860	ENSG00000132688	ENST00000368223	NES	frameshift_variant	HIGH	.	TCG	T	1	3511	0	0.000284738	.	999	0	326	0	0	.	0	0	262	0	0	.	0
chr1_156670859_T_TCGCCC_m	-	chr1:156670859-156670860	ENSG00000132688	ENST00000368223	NES	frameshift_variant	HIGH	.	TCGCCC	T	1	3511	0	0.000284738	.	999	0	326	0	0	.	0	0	262	0	0	.	0
chr1_156670859_T_TCGCCCCCCCC_m	-	chr1:156670859-156670860	ENSG00000132688	ENST00000368223	NES	frameshift_variant	HIGH	.	TCGCCCCCCCC	T	3	3509	0	0.000854214	.	999	0	326	0	0	.	0	0	262	0	0	.	0
chr1_156670860_CCCCCA_CGCCCCA	-	chr1:156670861-156670865	ENSG00000132688	ENST00000368223	NES	frameshift_variant	HIGH	.	CGCCCCA	CCCCCA	1	3511	0	0.000284738	.	999	0	326	0	0	.	0	0	262	0	0	.	0
chr1_156670864_CAG_C	rs1553241006	chr1:156670865-156670866	ENSG00000132688	ENST00000368223	NES	frameshift_variant	HIGH	.	C	CAG	14	3498	0	0.00398633	0.0008718	4.57253	0	326	0	0	0.0005808	0	0	262	0	0	0	0
chr1_156670869_CT_C	-	chr1:156670870	ENSG00000132688	ENST00000368223	NES	frameshift_variant	HIGH	.	C	CT	1	3511	0	0.000284738	.	999	0	326	0	0	.	0	0	262	0	0	.	0
chr1_156670879_CTG_C	-	chr1:156670880-156670881	ENSG00000132688	ENST00000368223	NES	frameshift_variant	HIGH	.	C	CTG	3	3509	0	0.000854214	.	999	0	326	0	0	.	0	0	262	0	0	.	0
chr1_156670885_C_CCCCCCCCCCCCGG	-	chr1:156670885-156670886	ENSG00000132688	ENST00000368223	NES	frameshift_variant	HIGH	.	CCCCCCCCCCCCGG	C	1	3511	0	0.000284738	.	999	0	326	0	0	.	0	0	262	0	0	.	0
chr1_156673062_C_A	COSV63960280	chr1:156673062	ENSG00000132688	ENST00000368223	NES	stop_gained	HIGH	.	A	C	1	3511	0	0.000284738	.	999	0	326	0	0	.	0	0	262	0	0	.	0
chr1_156741011_C_T	rs532529677	chr1:156741011	ENSG00000143314	ENST00000361531	MRPL24	splice_donor_variant	HIGH	.	T	C	0	3512	0	0	0	0	2	324	0	0.00613497	0.003811	1.60981	0	262	0	0	0	0
chr1_156841462_AT_A	rs776090039	chr1:156841463	ENSG00000027644	ENST00000368195	INSRR	frameshift_variant	HIGH	.	A	AT	1	3511	0	0.000284738	.	999	0	326	0	0	.	0	0	262	0	0	.	0
chr1_156851409_GT_G	-	chr1:156851410	ENSG00000027644	ENST00000368195	INSRR	frameshift_variant	HIGH	.	G	GT	0	3512	0	0	.	0	0	326	0	0	.	0	1	261	0	0.00381679	.	999
chr1_156854123_T_TA	rs777577766	chr1:156854123-156854124	ENSG00000027644	ENST00000368195	INSRR	frameshift_variant	HIGH	.	TA	T	2	3510	0	0.000569476	1.47e-05	38.7399	0	326	0	0	0	0	0	262	0	0	0	0
chr1_156910012_C_T	rs759345473	chr1:156910012	ENSG00000187800	ENST00000292357	PEAR1	stop_gained	HIGH	.	T	C	1	3511	0	0.000284738	.	999	0	326	0	0	.	0	0	262	0	0	.	0
chr1_156912266_G_A	rs1024642033	chr1:156912266	ENSG00000187800	ENST00000292357	PEAR1	stop_gained	HIGH	.	A	G	1	3511	0	0.000284738	1.47e-05	19.3699	0	326	0	0	0	0	0	262	0	0	0	0
chr1_156920872_TG_T	rs763615501	chr1:156920873	ENSG00000160838	ENST00000337428	LRRC71	frameshift_variant	HIGH	.	T	TG	1	3511	0	0.000284738	8.82e-05	3.22832	0	326	0	0	0	0	0	262	0	0	0	0
chr1_156930528_G_C	rs147334331	chr1:156930528	ENSG00000160838	ENST00000337428	LRRC71	splice_acceptor_variant	HIGH	.	C	G	6	3506	0	0.00170843	0.002278	0.749968	0	326	0	0	0.0002656	0	0	262	0	0	0	0
chr1_156946045_CCT_C	rs1351404035	chr1:156946046-156946047	ENSG00000132694	ENST00000368194	ARHGEF11	frameshift_variant,splice_region_variant	HIGH	.	C	CCT	3	3509	0	0.000854214	1.47e-05	58.1098	0	326	0	0	0	0	0	262	0	0	0	0
chr1_157097867_C_T	rs148831733,COSV71901190	chr1:157097867	ENSG00000253831	ENST00000454449	ETV3L	splice_donor_variant	HIGH	.	T	C	0	3512	0	0	0.0002353	0	2	324	0	0.00613497	0.001063	5.77137	0	262	0	0	0	0
chr1_157097868_G_A	rs61736987	chr1:157097868	ENSG00000253831	ENST00000454449	ETV3L	stop_gained,splice_region_variant	HIGH	likely_benign	A	G	0	3512	0	0	2.94e-05	0	1	325	0	0.00306749	0.003191	0.961293	0	262	0	0	0.003165	0
chr1_157098704_A_T	-	chr1:157098704	ENSG00000253831	ENST00000454449	ETV3L	splice_donor_variant	HIGH	.	T	A	0	3512	0	0	.	0	1	325	0	0.00306749	.	999	0	262	0	0	.	0
chr1_157412563_G_C	rs76748791	chr1:157412563	ENSG00000286151	ENST00000652627	.	splice_acceptor_variant,non_coding_transcript_variant	HIGH	.	C	G	1	3511	0	0.000284738	7.35e-05	3.87399	9	317	0	0.0276074	0.02064	1.33757	0	262	0	0	0	0
chr1_157412943_G_A	rs115266170	chr1:157412943	ENSG00000286151	ENST00000652627	.	splice_donor_variant,non_coding_transcript_variant	HIGH	.	A	G	0	3512	0	0	0.0002204	0	2	324	0	0.00613497	0.00838	0.732097	1	261	0	0.00381679	0	999
chr1_157416541_T_C	rs7416817	chr1:157416541	ENSG00000286151	ENST00000652627	.	splice_donor_variant,non_coding_transcript_variant	HIGH	.	C	T	2602	910	0	0.740888	0.7379	1.00405	276	50	0	0.846626	0.8543	0.991017	196	66	0	0.748092	0.7532	0.993218
chr1_157581646_T_C	rs1336965977	chr1:157581646	ENSG00000163518	ENST00000271532	FCRL4	splice_acceptor_variant	HIGH	.	C	T	5	3507	0	0.00142369	.	999	0	326	0	0	.	0	0	262	0	0	.	0
chr1_157587931_G_A	rs145588032	chr1:157587931	ENSG00000163518	ENST00000271532	FCRL4	stop_gained	HIGH	.	A	G	1	3511	0	0.000284738	0.0001029	2.76713	0	326	0	0	7.25e-05	0	0	262	0	0	0	0
chr1_157630198_T_C_m	rs2758628	chr1:157630198	ENSG00000236731	ENST00000445687	.	splice_acceptor_variant,non_coding_transcript_variant	HIGH	.	C	T	1599	1913	0	0.455296	0.4428	1.02822	139	187	0	0.42638	0.4176	1.02103	119	143	0	0.454198	0.4177	1.08738
chr1_157630198_T_G_m	rs2758628	chr1:157630198	ENSG00000236731	ENST00000445687	.	splice_acceptor_variant,non_coding_transcript_variant	HIGH	.	G	T	6	3506	0	0.00170843	0.004547	0.375726	0	326	0	0	0.0005809	0	0	262	0	0	0	0
chr1_157640023_A_G	rs181923542	chr1:157640023	ENSG00000233712	ENST00000449287	.	splice_donor_variant,non_coding_transcript_variant	HIGH	.	G	A	4	3508	0	0.00113895	7.35e-05	15.4959	1	325	0	0.00306749	0.004728	0.648791	0	262	0	0	0	0
chr1_157683246_T_C	rs143094480	chr1:157683246	ENSG00000160856	ENST00000368184	FCRL3	splice_acceptor_variant	HIGH	.	C	T	0	3512	0	0	0	0	1	325	0	0.00306749	0.006036	0.508198	0	262	0	0	0	0
chr1_157689810_G_A	rs145465990,COSV63844204	chr1:157689810	ENSG00000160856	ENST00000368184	FCRL3	stop_gained	HIGH	.	A	G	0	3512	0	0	1.47e-05	0	2	324	0	0.00613497	0.0002176	28.1938	0	262	0	0	0	0
chr1_157697176_T_A	COSV63839017	chr1:157697176	ENSG00000160856	ENST00000368184	FCRL3	stop_gained	HIGH	.	A	T	0	3512	0	0	.	0	1	325	0	0.00306749	.	999	0	262	0	0	.	0
chr1_157697278_C_A	rs373477619,COSV63844972	chr1:157697278	ENSG00000160856	ENST00000368184	FCRL3	stop_gained	HIGH	.	A	C	0	3512	0	0	.	0	0	326	0	0	.	0	0	262	0	0	.	0
chr1_157697857_G_A	rs71630672,COSV104679076	chr1:157697857	ENSG00000160856	ENST00000368184	FCRL3	stop_gained	HIGH	.	A	G	5	3507	0	0.00142369	0.002631	0.541121	0	326	0	0	0.0004591	0	0	262	0	0	0	0
chr1_157699713_C_A	rs370072050,COSV63845116	chr1:157699713	ENSG00000160856	ENST00000368184	FCRL3	splice_acceptor_variant	HIGH	.	A	C	0	3512	0	0	0	0	0	326	0	0	0.001111	0	1	261	0	0.00381679	0	999
chr1_157700488_A_T	rs142726487	chr1:157700488	ENSG00000160856	ENST00000368184	FCRL3	start_lost	HIGH	.	T	A	0	3512	0	0	0	0	1	325	0	0.00306749	0.002702	1.13526	0	262	0	0	0.01582	0
chr1_157746738_A_G	rs199589272	chr1:157746738	ENSG00000132704	ENST00000361516	FCRL2	stop_lost	HIGH	.	G	A	5	3507	0	0.00142369	0.0002205	6.45664	0	326	0	0	2.42e-05	0	0	262	0	0	0	0
chr1_157766854_C_G	-	chr1:157766854	ENSG00000132704	ENST00000361516	FCRL2	splice_donor_variant	HIGH	.	G	C	1	3511	0	0.000284738	.	999	0	326	0	0	.	0	0	262	0	0	.	0
chr1_157767441_C_A	rs200368977	chr1:157767441	ENSG00000132704	ENST00000361516	FCRL2	stop_gained	HIGH	.	A	C	1	3511	0	0.000284738	1.47e-05	19.3699	0	326	0	0	4.83e-05	0	0	262	0	0	0	0
chr1_157768660_CG_C	rs1557867057,COSV63833786	chr1:157768661	ENSG00000132704	ENST00000361516	FCRL2	frameshift_variant	HIGH	.	C	CG	1	3511	0	0.000284738	.	999	0	326	0	0	.	0	0	262	0	0	.	0
chr1_157770637_CAG_C	rs540168433	chr1:157770638-157770639	ENSG00000132704	ENST00000361516	FCRL2	frameshift_variant	HIGH	.	C	CAG	0	3512	0	0	2.94e-05	0	4	322	0	0.0122699	0.01004	1.22211	0	262	0	0	0	0
chr1_157802632_G_A	rs144206423,COSV63824758	chr1:157802632	ENSG00000163534	ENST00000368176	FCRL1	stop_gained	HIGH	.	A	G	3	3509	0	0.000854214	0.0004998	1.70911	0	326	0	0	4.83e-05	0	0	262	0	0	0	0
chr1_157803844_C_A	rs1035595194,COSV105917572	chr1:157803844	ENSG00000163534	ENST00000368176	FCRL1	splice_donor_variant	HIGH	.	A	C	1	3511	0	0.000284738	.	999	0	326	0	0	.	0	0	262	0	0	.	0
chr1_157803950_G_A	rs1186669377	chr1:157803950	ENSG00000163534	ENST00000368176	FCRL1	stop_gained	HIGH	.	A	G	1	3511	0	0.000284738	.	999	0	326	0	0	.	0	0	262	0	0	.	0
chr1_157834456_C_T	rs764766754,COSV63822280	chr1:157834456	ENSG00000073754	ENST00000368174	CD5L	stop_gained	HIGH	.	T	C	1	3511	0	0.000284738	4.41e-05	6.45664	0	326	0	0	7.24e-05	0	0	262	0	0	0	0
chr1_157835883_C_A	rs142870154,COSV105296646,COSV63821911	chr1:157835883	ENSG00000073754	ENST00000368174	CD5L	stop_gained	HIGH	.	A	C	9	3503	0	0.00256264	0.002837	0.903293	0	326	0	0	0.0006998	0	0	262	0	0	0	0
chr1_157836076_C_T	-	chr1:157836076	ENSG00000073754	ENST00000368174	CD5L	stop_gained	HIGH	.	T	C	0	3512	0	0	.	0	0	326	0	0	.	0	1	261	0	0.00381679	.	999
chr1_158088409_GAATCCCCCC_GC	-	chr1:158088410-158088418	ENSG00000183853	ENST00000359209	KIRREL1	frameshift_variant	HIGH	.	GC	GAATCCCCCC	1	3511	0	0.000284738	.	999	0	326	0	0	.	0	0	262	0	0	.	0
chr1_158088417_C_CGGTGGGGG	-	chr1:158088417-158088418	ENSG00000183853	ENST00000359209	KIRREL1	frameshift_variant	HIGH	.	CGGTGGGGG	C	1	3511	0	0.000284738	.	999	0	326	0	0	.	0	0	262	0	0	.	0
chr1_158093761_C_T	rs139995772	chr1:158093761	ENSG00000183853	ENST00000359209	KIRREL1	missense_variant,splice_region_variant	MODERATE	pathogenic	T	C	3	3509	0	0.0008542	0.001338	0.638416	0	326	0	0	0.000193	0	0	262	0	0	0.003165	0
chr1_158256926_C_T	rs149659983,COSV99192264	chr1:158256926	ENSG00000158477	ENST00000289429	CD1A	stop_gained	HIGH	.	T	C	0	3512	0	0	2.94e-05	0	1	325	0	0.00306749	0.00596	0.514679	1	261	0	0.00381679	0	999
chr1_158329372_C_T	rs769924792,COSV100939159,COSV63803994	chr1:158329372	ENSG00000158485	ENST00000368168	CD1B	stop_gained,splice_region_variant	HIGH	.	T	C	1	3511	0	0.000284738	1.47e-05	19.3699	0	326	0	0	0	0	0	262	0	0	0	0
chr1_158329466_G_A	rs576805034,COSV104426988	chr1:158329466	ENSG00000158485	ENST00000368168	CD1B	stop_gained	HIGH	.	A	G	1	3511	0	0.000284738	2.94e-05	9.68497	0	326	0	0	0	0	0	262	0	0	0	0
chr1_158329898_A_T	rs142807777	chr1:158329898	ENSG00000158485	ENST00000368168	CD1B	stop_gained	HIGH	.	T	A	17	3495	0	0.00484055	0.002015	2.40226	1	325	0	0.00306749	0.0005068	6.05265	2	260	0	0.00763359	0.003165	2.41188
chr1_158356892_G_A	rs374035254	chr1:158356892	ENSG00000158488	ENST00000368167	CD1E	stop_gained	HIGH	.	A	G	2	3510	0	0.000569476	2.94e-05	19.3699	0	326	0	0	0	0	0	262	0	0	0	0
chr1_158399258_G_GA	rs756318048	chr1:158399258-158399259	ENSG00000186306	ENST00000334438	OR10T2	frameshift_variant	HIGH	.	GA	G	3	3509	0	0.000854214	0.000147	5.81098	0	326	0	0	4.83e-05	0	0	262	0	0	0	0
chr1_158420006_TG_T	rs749799037,COSV59222217	chr1:158420007	ENSG00000180708	ENST00000641042	OR10K2	frameshift_variant	HIGH	.	T	TG	3	3495	7	0.000857633	5.88e-05	14.5856	0	326	0	0	0	0	0	262	0	0	0	0
chr1_158420391_AT_A	-	chr1:158420392	ENSG00000180708	ENST00000641042	OR10K2	frameshift_variant	HIGH	.	A	AT	1	3501	5	0.000285551	.	999	0	326	0	0	.	0	0	262	0	0	.	0
chr1_158465873_C_CCT	rs774019692	chr1:158465873-158465874	ENSG00000173285	ENST00000641535	OR10K1	frameshift_variant	HIGH	.	CCT	C	2	3510	0	0.000569476	7.35e-05	7.74797	0	326	0	0	0	0	0	262	0	0	0	0
chr1_158466465_C_T	rs573938963,COSV56870768,COSV99193382	chr1:158466465	ENSG00000173285	ENST00000641535	OR10K1	stop_gained	HIGH	.	T	C	1	3511	0	0.000284738	7.35e-05	3.87399	0	326	0	0	7.24e-05	0	0	262	0	0	0	0
chr1_158466495_CTTAG_C	rs553006126	chr1:158466496-158466499	ENSG00000173285	ENST00000641535	OR10K1	frameshift_variant	HIGH	.	C	CTTAG	0	3512	0	0	0.0001029	0	3	323	0	0.00920245	0.01294	0.711163	1	261	0	0.00381679	0	999
chr1_158480206_GGA_G	-	chr1:158480207-158480208	ENSG00000198965	ENST00000641067	OR10R2	frameshift_variant	HIGH	.	G	GGA	1	3511	0	0.000284738	.	999	0	326	0	0	.	0	0	262	0	0	.	0
chr1_158480209_C_CTG_m	-	chr1:158480209-158480210	ENSG00000198965	ENST00000641067	OR10R2	frameshift_variant	HIGH	.	CTG	C	1	3509	1	0.0002849	.	999	0	326	0	0	.	0	0	262	0	0	.	0
chr1_158480352_C_T	rs117155388	chr1:158480352	ENSG00000198965	ENST00000641067	OR10R2	stop_gained	HIGH	.	T	C	5	3507	0	0.00142369	0.002234	0.637283	0	326	0	0	0.0008205	0	0	262	0	0	0	0
chr1_158562807_G_T	rs142215019,COSV58110653	chr1:158562807	ENSG00000186440	ENST00000641540	OR6P1	stop_gained	HIGH	.	T	G	12	3500	0	0.00341686	0.003219	1.06147	0	326	0	0	0.0006515	0	1	261	0	0.00381679	0.003165	1.20594
chr1_158563508_C_CA	rs201077183	chr1:158563508-158563509	ENSG00000186440	ENST00000641540	OR6P1	frameshift_variant	HIGH	.	CA	C	0	3512	0	0	0.0001329	0	6	320	0	0.0184049	0.02165	0.850111	2	260	0	0.00763359	0	999
chr1_158579545_AG_A	rs768569916	chr1:158579546	ENSG00000279111	ENST00000623167	OR10X1	frameshift_variant	HIGH	.	A	AG	1	3511	0	0.000284738	1.47e-05	19.3699	0	326	0	0	0	0	0	262	0	0	0	0
chr1_158579702_C_T	rs863362,CM035844,COSV63767043	chr1:158579702	ENSG00000279111	ENST00000623167	OR10X1	stop_gained	HIGH	.	T	C	1659	1853	0	0.47238	0.4572	1.0332	188	138	0	0.576687	0.5687	1.01404	130	132	0	0.496183	0.4652	1.0666
chr1_158605402_G_A	rs1169208980	chr1:158605402	ENSG00000198967	ENST00000641002	OR10Z1	splice_donor_variant	HIGH	.	A	G	1	3511	0	0.000284738	1.47e-05	19.3699	0	326	0	0	0	0	0	262	0	0	0	0
chr1_158606897_C_A	rs148998855	chr1:158606897	ENSG00000198967	ENST00000641002	OR10Z1	stop_gained	HIGH	.	A	C	4	3504	2	0.00114025	0.0002353	4.84595	6	320	0	0.0184049	0.0375	0.490798	1	261	0	0.00381679	0.006329	0.603064
chr1_158607240_CTT_C	rs764563224	chr1:158607241-158607242	ENSG00000198967	ENST00000641002	OR10Z1	frameshift_variant	HIGH	.	C	CTT	0	3510	1	0	0.0004557	0	0	326	0	0	0	0	1	261	0	0.00381679	0	999
chr1_158643524_G_A	rs200830867,CS961696	chr1:158643524	ENSG00000163554	ENST00000643759	SPTA1	intron_variant	MODIFIER	pathogenic	A	G	15	3495	1	0.004274	0.008674	0.492737	0	326	0	0	0.00152	0	0	262	0	0	0	0
chr1_158699980_CAG_C	rs554132851	chr1:158699981-158699982	ENSG00000196171	ENST00000359610	OR6K2	frameshift_variant	HIGH	.	C	CAG	18	3494	0	0.00512529	0.004631	1.10673	0	326	0	0	0.0008926	0	1	261	0	0.00381679	0.006329	0.603064
chr1_158699984_C_CT	rs574102205	chr1:158699984-158699985	ENSG00000196171	ENST00000359610	OR6K2	frameshift_variant	HIGH	.	CT	C	18	3494	0	0.00512529	0.00463	1.10697	0	326	0	0	0.000893	0	1	261	0	0.00381679	0.006369	0.599277
chr1_158700284_CAG_C	rs371952569	chr1:158700285-158700286	ENSG00000196171	ENST00000359610	OR6K2	frameshift_variant	HIGH	.	C	CAG	0	3512	0	0	4.41e-05	0	6	320	0	0.0184049	0.01297	1.41904	1	261	0	0.00381679	0	999
chr1_158717789_GT_G	rs140925198	chr1:158717790	ENSG00000203757	ENST00000368145	OR6K3	frameshift_variant	HIGH	.	G	GT	0	3484	14	0	0	0	1	323	1	0.00308642	0.0009654	3.19704	0	262	0	0	0	0
chr1_158718114_A_G	rs145137722	chr1:158718114	ENSG00000203757	ENST00000368145	OR6K3	start_lost	HIGH	.	G	A	5	3477	15	0.00143596	0.0003092	4.6441	0	326	0	0	2.42e-05	0	0	260	1	0	0	0
chr1_158754915_C_T	COSV63744879	chr1:158754915	ENSG00000180433	ENST00000641861	OR6K6	stop_gained	HIGH	.	T	C	0	3510	1	0	.	0	0	326	0	0	.	0	0	262	0	0	.	0
chr1_158765827_TGA_T	rs769907665	chr1:158765828-158765829	ENSG00000197403	ENST00000641846	OR6N1	frameshift_variant	HIGH	.	T	TGA	3	3509	0	0.000854214	2.94e-05	29.0549	0	326	0	0	0	0	0	262	0	0	0	0
chr1_158776822_G_A	rs77219835,COSV59411306	chr1:158776822	ENSG00000188340	ENST00000641131	OR6N2	stop_gained	HIGH	.	A	G	0	3512	0	0	0	0	2	324	0	0.00613497	0.005022	1.22162	0	262	0	0	0	0
chr1_158777488_G_A	rs374518057,COSV59411703	chr1:158777488	ENSG00000188340	ENST00000641131	OR6N2	stop_gained	HIGH	.	A	G	1	3511	0	0.000284738	1.47e-05	19.3699	0	326	0	0	7.24e-05	0	0	262	0	0	0	0
chr1_158777642_C_A	rs41264044	chr1:158777642	ENSG00000188340	ENST00000641131	OR6N2	splice_acceptor_variant	HIGH	.	A	C	22	3490	0	0.00626424	0.005984	1.04683	1	325	0	0.00306749	0.001255	2.44421	2	260	0	0.00763359	0	999
chr1_158842263_CA_C	rs761560925	chr1:158842264	ENSG00000163563	ENST00000368141	MNDA	frameshift_variant	HIGH	.	C	CA	1	3507	2	0.000285063	2.94e-05	9.69602	0	326	0	0	0	0	0	262	0	0	0	0
chr1_158842310_GAAAA_G	rs750084919	chr1:158842311-158842314	ENSG00000163563	ENST00000368141	MNDA	frameshift_variant	HIGH	.	G	GAAAA	1	3511	0	0.000284738	2.94e-05	9.68497	0	326	0	0	0	0	0	262	0	0	0	0
chr1_158845608_CG_C	-	chr1:158845609	ENSG00000163563	ENST00000368141	MNDA	frameshift_variant	HIGH	.	C	CG	1	3511	0	0.000284738	.	999	0	326	0	0	.	0	0	262	0	0	.	0
chr1_158941980_C_CTA	rs775455556	chr1:158941980-158941981	ENSG00000163564	ENST00000368140	PYHIN1	frameshift_variant	HIGH	.	CTA	C	2	3508	1	0.000569801	4.41e-05	12.9207	0	326	0	0	0	0	0	262	0	0	0	0
chr1_158943904_C_T	rs143484340,COSV63721503	chr1:158943904	ENSG00000163564	ENST00000368140	PYHIN1	stop_gained	HIGH	.	T	C	2	3510	0	0.000569476	0.0003382	1.68384	1	325	0	0.00306749	0.0009902	3.09784	1	261	0	0.00381679	0	999
chr1_159032523_G_A	rs1006912516	chr1:159032523	ENSG00000163565	ENST00000295809	IFI16	splice_acceptor_variant	HIGH	.	A	G	0	3512	0	0	.	0	1	325	0	0.00306749	.	999	0	262	0	0	.	0
chr1_159054852_TACTC_T	-	chr1:159054853-159054856	ENSG00000163565	ENST00000295809	IFI16	frameshift_variant	HIGH	.	T	TACTC	0	3512	0	0	.	0	0	326	0	0	.	0	1	261	0	0.00381679	.	999
chr1_159062694_A_C	rs74689714	chr1:159062694	ENSG00000163568	ENST00000368130	AIM2	stop_lost	HIGH	benign,uncertain_significance	C	A	0	3512	0	0	0.0002507	0	14	312	0	0.0429448	0.03625	1.18468	0	262	0	0	0.006329	0
chr1_159062696_GT_G_m	rs531843702,COSV63699722	chr1:159062697	ENSG00000163568	ENST00000368130	AIM2	frameshift_variant	HIGH	.	G	GT	29	3483	0	0.0082574	0.004347	1.89956	0	326	0	0	0.0009189	0	0	262	0	0	0.003226	0
chr1_159062696_GT_GTT_m	rs531843702,COSV63699722	chr1:159062697	ENSG00000163568	ENST00000368130	AIM2	frameshift_variant	HIGH	.	GTT	GT	2	3510	0	0.000569476	0.0003459	1.64636	5	321	0	0.0153374	0.01225	1.25203	0	262	0	0	0	0
chr1_159205704_C_T	rs34599082,CM983823,COSV104426610,COSV104677933,COSV63672672	chr1:159205704	ENSG00000213088	ENST00000368122	ACKR1	missense_variant	MODERATE	pathogenic	T	C	63	3449	0	0.01794	0.01626	1.10332	2	324	0	0.006135	0.002677	2.29174	5	257	0	0.01908	0.01266	1.50711
chr1_159307790_T_A	rs754255545	chr1:159307790	ENSG00000179639	ENST00000693622	FCER1A	stop_gained	HIGH	.	A	T	2	3508	1	0.000569801	.	999	0	326	0	0	.	0	0	262	0	0	.	0
chr1_159432794_G_GT	rs11419544	chr1:159432794-159432795	ENSG00000249730	ENST00000504970	OR10J4	frameshift_variant	HIGH	.	GT	G	3426	86	0	0.975513	0.9755	1.00001	245	81	0	0.751534	0.7549	0.995541	231	31	0	0.881679	0.8829	0.998617
chr1_159433031_A_G	rs1452365458	chr1:159433031	ENSG00000249730	ENST00000504970	OR10J4	stop_lost	HIGH	.	G	A	0	3512	0	0	2.94e-05	0	0	326	0	0	0	0	1	261	0	0.00381679	0	999
chr1_159440550_T_A	rs12409540	chr1:159440550	ENSG00000196184	ENST00000423932	OR10J1	stop_gained	HIGH	.	A	T	480	3032	0	0.136674	0.1418	0.963852	10	316	0	0.0306748	0.03711	0.826592	29	233	0	0.110687	0.1044	1.06022
chr1_159503276_C_A	-	chr1:159503276	ENSG00000289484	ENST00000693113	.	splice_acceptor_variant,non_coding_transcript_variant	HIGH	.	A	C	0	3512	0	0	.	0	0	326	0	0	.	0	1	261	0	0.00381679	.	999
chr1_159535367_AAT_A	rs775955636	chr1:159535368-159535369	ENSG00000184155	ENST00000334857	OR10J5	frameshift_variant	HIGH	.	A	AAT	0	3510	1	0	0	0	1	325	0	0.00306749	0.001086	2.82457	0	262	0	0	0	0
chr1_159588513_T_TG	rs778663293	chr1:159588513-159588514	ENSG00000132703	ENST00000255040	APCS	frameshift_variant	HIGH	.	TG	T	1	3511	0	0.000284738	0.000353	0.806623	0	326	0	0	2.42e-05	0	0	262	0	0	0.003165	0
chr1_159714026_G_C	rs143101792	chr1:159714026	ENSG00000132693	ENST00000255030	CRP	stop_gained	HIGH	.	C	G	1	3511	0	0.000284738	0.0002059	1.38289	0	326	0	0	7.24e-05	0	0	262	0	0	0	0
chr1_159808445_G_T	-	chr1:159808445	ENSG00000181036	ENST00000368106	FCRL6	splice_donor_variant	HIGH	.	T	G	0	3512	0	0	.	0	0	326	0	0	.	0	1	261	0	0.00381679	.	999
chr1_159809008_C_T	rs145922130,COSV99043025	chr1:159809008	ENSG00000181036	ENST00000368106	FCRL6	stop_gained	HIGH	.	T	C	3	3509	0	0.000854214	0.00247	0.345836	0	326	0	0	0.000531	0	1	261	0	0.00381679	0.01266	0.301485
chr1_159809602_C_T	rs146386650,COSV58942230	chr1:159809602	ENSG00000181036	ENST00000368106	FCRL6	stop_gained	HIGH	.	T	C	13	3499	0	0.00370159	0.0007791	4.75112	0	326	0	0	4.83e-05	0	0	262	0	0	0	0
chr1_159815447_CGTGGGGAGAAAGGTGAGCT_C	rs753061933	chr1:159815448-159815466	ENSG00000181036	ENST00000368106	FCRL6	splice_donor_variant,splice_donor_5th_base_variant,coding_sequence_variant,intron_variant	HIGH	.	C	CGTGGGGAGAAAGGTGAGCT	0	3512	0	0	.	0	0	326	0	0	.	0	2	260	0	0.00763359	.	999
chr1_159815623_C_T	rs61823162	chr1:159815623	ENSG00000181036	ENST00000368106	FCRL6	stop_gained	HIGH	.	T	C	545	2967	0	0.155182	0.1379	1.12532	7	319	0	0.0214724	0.02575	0.833879	32	230	0	0.122137	0.1392	0.877424
chr1_159826899_A_T	rs149191301	chr1:159826899	ENSG00000158714	ENST00000289707	SLAMF8	start_lost	HIGH	.	T	A	1	3511	0	0.000284738	0.0001177	2.41918	0	326	0	0	2.41e-05	0	0	262	0	0	0	0
chr1_159829976_C_T	rs752748736,COSV56987465	chr1:159829976	ENSG00000158714	ENST00000289707	SLAMF8	stop_gained	HIGH	.	T	C	1	3511	0	0.000284738	1.47e-05	19.3699	0	326	0	0	0	0	0	262	0	0	0	0
chr1_159830033_ACT_A	rs771996640	chr1:159830034-159830035	ENSG00000158714	ENST00000289707	SLAMF8	frameshift_variant	HIGH	.	A	ACT	2	3510	0	0.000569476	0.0003824	1.48922	0	326	0	0	2.42e-05	0	0	262	0	0	0	0
chr1_159877459_G_A	rs373901651,COSV63649016	chr1:159877459	ENSG00000213085	ENST00000368099	CFAP45	stop_gained	HIGH	.	A	G	1	3511	0	0.000284738	0.000147	1.93699	0	326	0	0	0	0	0	262	0	0	0	0
chr1_159884555_G_A	-	chr1:159884555	ENSG00000213085	ENST00000368099	CFAP45	stop_gained	HIGH	.	A	G	0	3512	0	0	.	0	0	326	0	0	.	0	1	261	0	0.00381679	.	999
chr1_159943054_CA_C	rs760742334	chr1:159943055	ENSG00000085552	ENST00000368094	IGSF9	frameshift_variant	HIGH	.	C	CA	1	3511	0	0.000284738	0	999	0	326	0	0	4.83e-05	0	0	262	0	0	0	0
chr1_159953309_G_A	rs771637125	chr1:159953309	ENSG00000162723	ENST00000368093	SLAMF9	stop_gained,splice_region_variant	HIGH	.	A	G	1	3511	0	0.000284738	0	999	0	326	0	0	4.83e-05	0	0	262	0	0	0	0
chr1_159999476_C_T	rs79088102	chr1:159999476	ENSG00000177807	ENST00000637644	KCNJ10	stop_gained	HIGH	.	T	C	10	3502	0	0.00284738	0.001881	1.51376	12	314	0	0.0368098	0.03893	0.945539	0	262	0	0	0	0
chr1_160030482_TTCTC_T	rs755366154	chr1:160030483-160030486	ENSG00000143315	ENST00000368090	PIGM	frameshift_variant	HIGH	.	T	TTCTC	6	3506	0	0.00170843	0.0002205	7.74797	0	326	0	0	2.41e-05	0	0	262	0	0	0	0
chr1_160093281_CT_C	rs750072777	chr1:160093282	ENSG00000162729	ENST00000314485	IGSF8	frameshift_variant	HIGH	.	C	CT	1	3511	0	0.000284738	1.47e-05	19.3699	0	326	0	0	0	0	0	262	0	0	0	0
chr1_160152083_C_T	rs143691169,COSV99058485	chr1:160152083	ENSG00000132681	ENST00000368081	ATP1A4	stop_gained	HIGH	.	T	C	8	3504	0	0.0022779	0.0006765	3.36719	0	326	0	0	4.83e-05	0	0	262	0	0	0	0
chr1_160159490_C_T	rs753990329,COSV63625546	chr1:160159490	ENSG00000132681	ENST00000368081	ATP1A4	stop_gained	HIGH	.	T	C	0	3512	0	0	0	0	1	325	0	0.00306749	9.65e-05	31.7874	0	262	0	0	0	0
chr1_160192801_G_C	rs145486953	chr1:160192801	ENSG00000143318	ENST00000368078	CASQ1	splice_acceptor_variant	HIGH	likely_benign	C	G	6	3506	0	0.00170843	0.001911	0.893997	0	326	0	0	0.0002655	0	0	262	0	0	0	0
chr1_160282450_T_TA	rs1240816309	chr1:160282450-160282451	ENSG00000162735	ENST00000368072	PEX19	frameshift_variant	HIGH	pathogenic	TA	T	1	3511	0	0.000284738	1.47e-05	19.3699	0	326	0	0	0	0	0	262	0	0	0	0
chr1_160421084_C_CGG	-	chr1:160421084-160421085	ENSG00000162738	ENST00000368061	VANGL2	frameshift_variant	HIGH	.	CGG	C	1	3511	0	0.000284738	.	999	0	326	0	0	.	0	0	262	0	0	.	0
chr1_160799805_AG_A	rs763811636	chr1:160799806	ENSG00000122224	ENST00000263285	LY9	frameshift_variant	HIGH	.	A	AG	1	3511	0	0.000284738	7.36e-05	3.86872	0	326	0	0	0	0	5	257	0	0.019084	0	999
chr1_160799921_T_TTATGGTCAAAA	rs534479066	chr1:160799921-160799922	ENSG00000122224	ENST00000263285	LY9	frameshift_variant	HIGH	.	TTATGGTCAAAA	T	2	3510	0	0.000569476	0.0003088	1.84416	0	326	0	0	7.25e-05	0	0	262	0	0	0	0
chr1_160813725_G_GGGGCA	rs1558095898	chr1:160813725-160813726	ENSG00000122224	ENST00000263285	LY9	frameshift_variant	HIGH	.	GGGGCA	G	0	3512	0	0	0	0	1	325	0	0.00306749	4.83e-05	63.509	0	262	0	0	0	0
chr1_160814740_CAT_C	rs770956153	chr1:160814741-160814742	ENSG00000122224	ENST00000263285	LY9	frameshift_variant	HIGH	risk_factor	C	CAT	0	3512	0	0	0.0002499	0	0	326	0	0	2.41e-05	0	3	259	0	0.0114504	0.006329	1.80919
chr1_160818307_C_T	rs145664274,COSV54436685	chr1:160818307	ENSG00000122224	ENST00000263285	LY9	stop_gained	HIGH	likely_benign	T	C	0	3512	0	0	1.47e-05	0	5	321	0	0.0153374	0.005654	2.71267	0	262	0	0	0	0
chr1_160838450_C_T	rs753458715,COSV59237089	chr1:160838450	ENSG00000122223	ENST00000368034	CD244	splice_donor_variant	HIGH	.	T	C	1	3511	0	0.000284738	.	999	0	326	0	0	.	0	0	262	0	0	.	0
chr1_160880587_C_T	rs138207380,COSV58274052	chr1:160880587	ENSG00000179914	ENST00000326245	ITLN1	splice_donor_variant	HIGH	.	T	C	0	3512	0	0	0	0	1	325	0	0.00306749	0.0008939	3.43158	0	262	0	0	0	0
chr1_161073718_A_G	rs749609829,COSV105920861	chr1:161073718	ENSG00000143217	ENST00000368012	NECTIN4	splice_donor_variant	HIGH	.	G	A	1	3511	0	0.000284738	8.82e-05	3.22832	0	326	0	0	0	0	0	262	0	0	0	0
chr1_161098743_C_T	rs372847339	chr1:161098743	ENSG00000162755	ENST00000368011	KLHDC9	stop_gained	HIGH	.	T	C	0	3512	0	0	2.94e-05	0	0	326	0	0	0	0	1	261	0	0.00381679	0	999
chr1_161099487_G_A	rs150493322	chr1:161099487	ENSG00000162755	ENST00000368011	KLHDC9	stop_gained	HIGH	.	A	G	0	3512	0	0	1.47e-05	0	1	325	0	0.00306749	0.004704	0.652101	0	262	0	0	0	0
chr1_161099797_G_C	rs139418163,COSV100919716	chr1:161099797	ENSG00000162755	ENST00000368011	KLHDC9	splice_donor_variant	HIGH	.	C	G	3	3509	0	0.000854214	0.0008234	1.03742	0	326	0	0	7.25e-05	0	0	262	0	0	0.006329	0
chr1_161160364_A_G	rs1041217247	chr1:161160364	ENSG00000143258	ENST00000368002	USP21	splice_acceptor_variant	HIGH	.	G	A	1	3511	0	0.000284738	0	999	0	326	0	0	7.24e-05	0	0	262	0	0	0	0
chr1_161170503_CT_C	CD982900	chr1:161170504	ENSG00000143224	ENST00000367999	PPOX	frameshift_variant	HIGH	.	C	CT	1	3511	0	0.000284738	.	999	0	326	0	0	.	0	0	262	0	0	.	0
chr1_161223041_A_AC	rs1490446123	chr1:161223041-161223042	ENSG00000158874	ENST00000367990	APOA2	frameshift_variant	HIGH	.	AC	A	2	3510	0	0.000569476	1.49e-05	38.2199	0	326	0	0	0	0	0	262	0	0	0	0
chr1_161223893_G_A	rs5082,CR024268	chr1:161223893	ENSG00000158874	ENST00000367990	APOA2	upstream_gene_variant	MODIFIER	pathogenic	A	G	2248	1264	0	0.6401	0.6101	1.04917	248	78	0	0.7607	0.7685	0.98985	179	83	0	0.6832	0.6234	1.09593
chr1_161235940_A_AGG	rs767358929	chr1:161235940-161235941	ENSG00000143257	ENST00000367983	NR1I3	frameshift_variant	HIGH	.	AGG	A	0	3512	0	0	0	0	1	325	0	0.00306749	0.00164	1.87042	0	262	0	0	0	0
chr1_161356832_C_T	rs764575966,CM077338,COSV100713709	chr1:161356832	ENSG00000143252	ENST00000367975	SDHC	stop_gained	HIGH	pathogenic	T	C	1	3511	0	0.000284738	1.47e-05	19.3699	0	326	0	0	0	0	0	262	0	0	0	0
chr1_161440879_C_A	rs941528441	chr1:161440879	ENSG00000283317	ENST00000636824	.	splice_donor_variant,non_coding_transcript_variant	HIGH	.	A	C	1	3511	0	0.000284738	0	999	0	326	0	0	2.66e-05	0	0	262	0	0	0	0
chr1_161505993_C_CA	-	chr1:161505993-161505994	ENSG00000143226	ENST00000271450	FCGR2A	frameshift_variant	HIGH	.	CA	C	1	3511	0	0.000284738	.	999	0	326	0	0	.	0	0	262	0	0	.	0
chr1_161506414_C_T	rs9427397,CX149042	chr1:161506414	ENSG00000143226	ENST00000271450	FCGR2A	stop_gained	HIGH	benign	T	C	483	3029	0	0.137528	0.1217	1.13006	13	313	0	0.0398773	0.02625	1.51914	28	234	0	0.10687	0.1487	0.718697
[truncated: 23,694 more rows]

## Sheet: STable5_SV
Supplementary Table 5. Descripion of the structural variants detected. Each row corresponds to a variant-gene pair (e.g. a structural variant encompassing 3 genes has 3 entries, one for each gene). The annotations were generated with AnnotSV.
[truncated: 28,255 more rows]

[truncated: 9 more sheets: STable6_HLA_AF_QC, STable7_HLA_AF_glob, STable10_SER_with_CaG_panel, STable11_SER_with_extern_panel, STable12_SER_stratified, STable13_GWAS_traits, STable14_GWAS_total_loci, STable15_SV_GWAS, STable16_HLA _GWAS]
